# Supplementary material for: Genome-wide profiling of miRNA-gene regulatory networks in mouse postnatal heart development—implications for cardiac regeneration
Source: Front Cardiovasc Med. 2023 May 22;10:1148618. doi: 10.3389/fcvm.2023.1148618 (PMC10241105; doi:10.3389/fcvm.2023.1148618)
Supplement: Supplementary file 1 [file Table1.xlsx]

## Sheet: miRNA-P04-P01
external_gene_name	gene_biotype	ensembl_gene_id	log2FoldChange	pvalue	padj	P1.1_S1	P1.5_S2	P1.6_S3	P1.8_S4	P23.1_S13	P23.5_S14	P23.6_S15	P23.8_S16	P4.1_S5	P4.3_S6	P4.4_S7	P4.6_S8	P9.2_S9	P9.3_S10	P9.4_S11	P9.5_S12	AVG-P1	AVG-P4	SD-P1	SD-P4
Mir150	miRNA	ENSMUSG00000065495	1.91782	2.11595e-18	1.0354e-15	124.048	130.404	117.182	114.369	3129.78	4087.87	2467.98	2268.87	333.367	433.898	631.516	435.885	552.675	390.311	481.041	385.18	121.501	458.667	7.19412	124.779
Mir484	miRNA	ENSMUSG00000070074	-0.937672	1.89505e-05	0.000785859	536.724	591.945	424.086	369.412	263.704	236.12	141.074	246.243	305.795	203.304	245.636	248.432	122.669	202.498	201.192	195.842	480.542	250.792	101.823	42.0817
Mir1983	miRNA	ENSMUSG00000088148	-0.961668	4.57329e-07	2.9317e-05	564.972	606.597	494.395	494.075	51.0984	75.4609	35.6739	62.9924	230.6	224.453	354.346	299.624	118.241	124.436	113.438	156.095	540.01	277.256	55.5209	61.6662
Mir298	miRNA	ENSMUSG00000065410	-0.922152	1.87571e-06	0.000100862	879.392	748.722	677.421	587.857	59.3107	73.0267	36.4846	54.9752	328.354	344.526	516.167	338.018	278.552	251.19	302.323	349.769	723.348	381.766	123.1	89.8466
Mir210	miRNA	ENSMUSG00000065551	-0.940095	5.36576e-06	0.000259965	766.397	912.826	653.985	637.036	216.256	243.422	137.831	285.184	322.506	324.741	493.761	406.525	178.911	160.762	190.49	231.975	742.561	386.883	127.2	81.2708
Mir351	miRNA	ENSMUSG00000065503	-1.15308	2.4851e-12	4.39533e-10	5416.37	6565.6	4876.99	5228.96	302.028	378.927	205.936	304.654	2072.06	2207.69	2855.52	2795.99	987.995	895.009	1047.16	844.071	5521.98	2482.81	730.795	400.582

## Sheet: miRNA-P09-P04
external_gene_name	gene_biotype	ensembl_gene_id	chromosome_name	band	start_position	end_position	strand	description	gene_id	baseMean	log2FoldChange	lfcSE	stat	pvalue	padj	P1.1_S1	P1.5_S2	P1.6_S3	P1.8_S4	P23.1_S13	P23.5_S14	P23.6_S15	P23.8_S16	P4.1_S5	P4.3_S6	P4.4_S7	P4.6_S8	P9.2_S9	P9.3_S10	P9.4_S11	P9.5_S12
Gm23388	miRNA	ENSMUSG00000089213	8	C3	85112012	85112068	-1	predicted gene, 23388 [Source:MGI Symbol;Acc:MGI:5453165]	ENSMUSG00000089213	265.963	-6.58903	1.35468	-4.86391	1.1509e-06	6.5272e-05	1870.55	16.1173	42.4086	904.66	2.73742	0.811407	2.43231	0	673.418	948.981	21.5761	20.3263	3.09994	3.09157	3.21051	7.9493
Mir6240	miRNA	ENSMUSG00000098343	5	F	114851948	114852064	1	microRNA 6240 [Source:MGI Symbol;Acc:MGI:5531232]	ENSMUSG00000098343	128.553	-2.05422	0.206203	-9.96215	2.23192e-23	2.05241e-20	321.789	380.954	244.407	269.911	17.337	19.4738	14.5939	20.6157	134.517	167.828	248.125	171.644	42.0706	45.6006	41.7366	44.8052
Mir450b	miRNA	ENSMUSG00000076050	X	A5	53047997	53048078	-1	microRNA 450b [Source:MGI Symbol;Acc:MGI:3629953]	ENSMUSG00000076050	204.408	-1.49236	0.243477	-6.12935	8.82406e-10	1.15919e-07	504.791	443.959	315.832	359.119	71.1728	77.0837	25.9446	71.0096	236.448	259.247	362.645	326.726	114.255	95.8386	95.2451	115.626
Mir351	miRNA	ENSMUSG00000065503	X	A5	53053255	53053353	-1	microRNA 351 [Source:MGI Symbol;Acc:MGI:3619367]	ENSMUSG00000065503	2175.59	-1.39523	0.165307	-8.44024	3.16683e-17	1.56807e-14	5416.37	6565.6	4876.99	5228.96	302.028	378.927	205.936	304.654	2072.06	2207.69	2855.52	2795.99	987.995	895.009	1047.16	844.071
Mir503	miRNA	ENSMUSG00000076122	X	A5	53053984	53054054	-1	microRNA 503 [Source:MGI Symbol;Acc:MGI:3619428]	ENSMUSG00000076122	248.738	-1.31851	0.180415	-7.30824	2.70661e-13	8.49877e-11	553.919	612.458	524.527	497.506	62.0481	75.4609	38.1062	76.7362	264.856	277.667	419.905	314.68	139.94	115.161	130.561	125.021
Mir542	miRNA	ENSMUSG00000076140	X	A5	53049403	53049487	-1	microRNA 542 [Source:MGI Symbol;Acc:MGI:3619431]	ENSMUSG00000076140	352.349	-1.29847	0.19901	-6.52462	6.8173e-11	1.21897e-08	690.249	688.649	594.836	637.036	125.921	152.545	84.3201	159.199	381.827	397.057	686.287	566.877	231.167	197.088	199.587	197.287
Mir130b	miRNA	ENSMUSG00000065572	16	A3	17124061	17124142	-1	microRNA 130b [Source:MGI Symbol;Acc:MGI:3618716]	ENSMUSG00000065572	431.808	-1.25437	0.187074	-6.70523	2.01096e-11	4.24411e-09	951.856	926.012	730.99	874.924	131.396	133.882	85.1308	128.275	446.996	485.065	819.893	629.361	269.695	215.637	253.63	257.991
Mir6236	miRNA	ENSMUSG00000098973	9	F2	110281287	110281409	1	microRNA 6236 [Source:MGI Symbol;Acc:MGI:5530929]	ENSMUSG00000098973	4717.03	-1.21788	0.178859	-6.80915	9.81787e-12	2.25706e-09	7358.15	7154.62	8005.18	8442.73	3831.47	3317.03	3415.77	4997.01	6252.93	7197.52	4795.71	5296.87	1722.24	2749.95	2699.5	2952.8
Mir1983	miRNA	ENSMUSG00000088148	13	A3.1	21896918	21897049	-1	microRNA 1983 [Source:MGI Symbol;Acc:MGI:3837223]	ENSMUSG00000088148	235.676	-1.11687	0.194083	-5.75462	8.68379e-09	9.01573e-07	564.972	606.597	494.395	494.075	51.0984	75.4609	35.6739	62.9924	230.6	224.453	354.346	299.624	118.241	124.436	113.438	156.095
Mir335	miRNA	ENSMUSG00000065501	6	A3.3	30741299	30741396	1	microRNA 335 [Source:MGI Symbol;Acc:MGI:3619348]	ENSMUSG00000065501	3068.86	-1.02618	0.233562	-4.39362	1.11477e-05	0.00045273	5765.18	6351.68	4807.79	5640.69	1125.08	1376.96	586.187	639.086	4283.64	3702.46	5701.91	3668.51	2358.17	1837.94	1922.56	2402.86
Mir210	miRNA	ENSMUSG00000065551	7	F5	141221384	141221493	-1	microRNA 210 [Source:MGI Symbol;Acc:MGI:2676886]	ENSMUSG00000065551	362.506	-1.02185	0.20858	-4.89908	9.6287e-07	5.58378e-05	766.397	912.826	653.985	637.036	216.256	243.422	137.831	285.184	322.506	324.741	493.761	406.525	178.911	160.762	190.49	231.975
Mir483	miRNA	ENSMUSG00000070140	7	F5	142654924	142654996	-1	microRNA 483 [Source:MGI Symbol;Acc:MGI:3619420]	ENSMUSG00000070140	514.424	-0.965317	0.193134	-4.99816	5.78809e-07	3.5998e-05	1073.45	1306.97	999.95	833.751	112.234	142.808	80.2662	138.583	697.648	503.485	642.305	840.905	396.792	305.292	366.533	304.242
Mir7k	miRNA	ENSMUSG00000098687	5	G3	147283189	147283298	-1	microRNA 7k [Source:MGI Symbol;Acc:MGI:5531196]	ENSMUSG00000098687	237.545	-0.864976	0.182162	-4.7484	2.05033e-06	0.00010818	321.789	297.438	316.948	293.929	208.956	218.269	217.286	254.26	226.422	275.621	434.842	297.366	197.953	125.209	179.253	172.717

## Sheet: miRNA-P09-P01
external_gene_name	gene_biotype	ensembl_gene_id	log2FoldChange	pvalue	padj	P1.1_S1	P1.5_S2	P1.6_S3	P1.8_S4	P23.1_S13	P23.5_S14	P23.6_S15	P23.8_S16	P4.1_S5	P4.3_S6	P4.4_S7	P4.6_S8	P9.2_S9	P9.3_S10	P9.4_S11	P9.5_S12
Mir6240	miRNA	ENSMUSG00000098343	-2.80503	2.98096e-42	1.89096e-39	321.789	380.954	244.407	269.911	17.337	19.4738	14.5939	20.6157	134.517	167.828	248.125	171.644	42.0706	45.6006	41.7366	44.8052
Mir351	miRNA	ENSMUSG00000065503	-2.54832	1.05191e-53	1.92768e-50	5416.37	6565.6	4876.99	5228.96	302.028	378.927	205.936	304.654	2072.06	2207.69	2855.52	2795.99	987.995	895.009	1047.16	844.071
Mir503	miRNA	ENSMUSG00000076122	-2.09536	2.91886e-31	1.00293e-28	553.919	612.458	524.527	497.506	62.0481	75.4609	38.1062	76.7362	264.856	277.667	419.905	314.68	139.94	115.161	130.561	125.021
Mir1983	miRNA	ENSMUSG00000088148	-2.07854	6.12425e-27	1.32904e-24	564.972	606.597	494.395	494.075	51.0984	75.4609	35.6739	62.9924	230.6	224.453	354.346	299.624	118.241	124.436	113.438	156.095
Mir210	miRNA	ENSMUSG00000065551	-1.96194	4.29562e-21	5.28713e-19	766.397	912.826	653.985	637.036	216.256	243.422	137.831	285.184	322.506	324.741	493.761	406.525	178.911	160.762	190.49	231.975
Mir450b	miRNA	ENSMUSG00000076050	-1.94598	1.49645e-15	9.89171e-14	504.791	443.959	315.832	359.119	71.1728	77.0837	25.9446	71.0096	236.448	259.247	362.645	326.726	114.255	95.8386	95.2451	115.626
Mir130b	miRNA	ENSMUSG00000065572	-1.80326	5.93009e-22	7.8244e-20	951.856	926.012	730.99	874.924	131.396	133.882	85.1308	128.275	446.996	485.065	819.893	629.361	269.695	215.637	253.63	257.991
Mir542	miRNA	ENSMUSG00000076140	-1.66006	8.69726e-17	6.73446e-15	690.249	688.649	594.836	637.036	125.921	152.545	84.3201	159.199	381.827	397.057	686.287	566.877	231.167	197.088	199.587	197.287
Mir483	miRNA	ENSMUSG00000070140	-1.61547	6.09874e-17	4.88284e-15	1073.45	1306.97	999.95	833.751	112.234	142.808	80.2662	138.583	697.648	503.485	642.305	840.905	396.792	305.292	366.533	304.242
Mir6236	miRNA	ENSMUSG00000098973	-1.61301	1.9462e-19	2.04451e-17	7358.15	7154.62	8005.18	8442.73	3831.47	3317.03	3415.77	4997.01	6252.93	7197.52	4795.71	5296.87	1722.24	2749.95	2699.5	2952.8
Mir484	miRNA	ENSMUSG00000070074	-1.41405	1.20833e-10	4.16925e-09	536.724	591.945	424.086	369.412	263.704	236.12	141.074	246.243	305.795	203.304	245.636	248.432	122.669	202.498	201.192	195.842
Mir335	miRNA	ENSMUSG00000065501	-1.40481	1.81498e-09	5.30752e-08	5765.18	6351.68	4807.79	5640.69	1125.08	1376.96	586.187	639.086	4283.64	3702.46	5701.91	3668.51	2358.17	1837.94	1922.56	2402.86
Mir322	miRNA	ENSMUSG00000065418	-1.33183	2.54271e-13	1.26316e-11	6034.15	6297.47	4914.93	5785.94	1949.04	2353.08	1219.4	2199.01	3145.68	3102.78	4548.41	3809.29	2420.61	2258.39	1969.65	2501.14
Mir532	miRNA	ENSMUSG00000070139	-1.30558	1.42061e-06	2.48463e-05	876.936	747.257	771.167	837.182	260.055	255.593	146.749	312.671	280.73	401.833	496.251	830.365	321.951	308.384	267.542	410.473
Mir298	miRNA	ENSMUSG00000065410	-1.29145	2.51434e-11	9.42479e-10	879.392	748.722	677.421	587.857	59.3107	73.0267	36.4846	54.9752	328.354	344.526	516.167	338.018	278.552	251.19	302.323	349.769
Mir374b	miRNA	ENSMUSG00000076269	-1.2048	1.52026e-07	3.20636e-06	356.178	593.41	429.666	431.172	352.214	430.857	248.096	202.721	269.033	297.452	461.397	317.692	214.339	184.721	178.718	206.682
Mir296	miRNA	ENSMUSG00000065521	-1.06855	1.36373e-08	3.49254e-07	825.351	1002.2	656.217	759.411	143.258	202.04	103.779	145.455	401.879	548.512	674.669	544.292	380.407	397.267	361.182	406.86
Mirlet7e	miRNA	ENSMUSG00000105758	-1.01057	2.63657e-09	7.4974e-08	1696.15	1730.41	1719.78	1414.75	1529.3	1091.34	1263.18	1453.41	1247.41	1180.26	1570.91	1502.64	1075.24	592.808	844.899	739.285
Mir382	miRNA	ENSMUSG00000065428	-0.95636	2.88509e-07	5.7055e-06	481.455	524.545	427.434	468.914	141.433	159.036	92.4278	127.13	305.795	363.628	561.809	420.829	269.252	213.318	228.481	268.108
Mir98	miRNA	ENSMUSG00000065536	-0.953237	1.61255e-07	3.37939e-06	1312.95	1378.76	1039.01	1009.88	927.984	989.917	587.808	902.509	735.246	867.796	1204.94	998.245	693.058	554.937	563.979	634.499
Snord43	miRNA	ENSMUSG00000105167	-0.874551	0.000269866	0.0026228	3006.64	3494.52	3728.61	3407.06	1835.89	1935.21	1257.5	3627.22	2894.19	3454.81	2678.76	2733.5	1384.79	2191.92	1795.21	2067.54
Mir26b	miRNA	ENSMUSG00000065468	-0.862563	5.40783e-07	1.02284e-05	221.076	275.459	222.087	210.439	302.941	327.809	196.206	219.901	219.738	198.529	199.994	196.487	127.098	105.113	125.745	151.759
Mir7k	miRNA	ENSMUSG00000098687	-0.861021	2.98614e-06	4.84748e-05	321.789	297.438	316.948	293.929	208.956	218.269	217.286	254.26	226.422	275.621	434.842	297.366	197.953	125.209	179.253	172.717
Mir150	miRNA	ENSMUSG00000065495	1.8994	3.88016e-18	3.49702e-16	124.048	130.404	117.182	114.369	3129.78	4087.87	2467.98	2268.87	333.367	433.898	631.516	435.885	552.675	390.311	481.041	385.18
	also deregulated in P04-P01
	also deregulated in P09-P04
	uniquely deregulated in P09-P01
	miRNA from P09-P01 consistently downregulated

## Sheet: miRNA-P23-P09
external_gene_name	gene_biotype	ensembl_gene_id	log2FoldChange	pvalue	padj	P1.1_S1	P1.5_S2	P1.6_S3	P1.8_S4	P23.1_S13	P23.5_S14	P23.6_S15	P23.8_S16	P4.1_S5	P4.3_S6	P4.4_S7	P4.6_S8	P9.2_S9	P9.3_S10	P9.4_S11	P9.5_S12
Mir298	miRNA	ENSMUSG00000065410	-2.40074	1.18904e-29	5.28941e-27	879.392	748.722	677.421	587.857	59.3107	73.0267	36.4846	54.9752	328.354	344.526	516.167	338.018	278.552	251.19	302.323	349.769
Mir351	miRNA	ENSMUSG00000065503	-1.66426	9.97414e-23	3.11533e-20	5416.37	6565.6	4876.99	5228.96	302.028	378.927	205.936	304.654	2072.06	2207.69	2855.52	2795.99	987.995	895.009	1047.16	844.071
Mir483	miRNA	ENSMUSG00000070140	-1.53999	2.34375e-14	2.42297e-12	1073.45	1306.97	999.95	833.751	112.234	142.808	80.2662	138.583	697.648	503.485	642.305	840.905	396.792	305.292	366.533	304.242
Mir296	miRNA	ENSMUSG00000065521	-1.37729	1.42953e-12	1.15942e-10	825.351	1002.2	656.217	759.411	143.258	202.04	103.779	145.455	401.879	548.512	674.669	544.292	380.407	397.267	361.182	406.86
Mir6240	miRNA	ENSMUSG00000098343	-1.28082	7.09978e-07	1.89845e-05	321.789	380.954	244.407	269.911	17.337	19.4738	14.5939	20.6157	134.517	167.828	248.125	171.644	42.0706	45.6006	41.7366	44.8052
Mir335	miRNA	ENSMUSG00000065501	-1.19243	3.65958e-07	1.03512e-05	5765.18	6351.68	4807.79	5640.69	1125.08	1376.96	586.187	639.086	4283.64	3702.46	5701.91	3668.51	2358.17	1837.94	1922.56	2402.86
Mir1983	miRNA	ENSMUSG00000088148	-1.18596	2.01321e-08	7.42562e-07	564.972	606.597	494.395	494.075	51.0984	75.4609	35.6739	62.9924	230.6	224.453	354.346	299.624	118.241	124.436	113.438	156.095
Mir130b	miRNA	ENSMUSG00000065572	-1.06243	5.69591e-08	1.88324e-06	951.856	926.012	730.99	874.924	131.396	133.882	85.1308	128.275	446.996	485.065	819.893	629.361	269.695	215.637	253.63	257.991
Mir503	miRNA	ENSMUSG00000076122	-1.02937	1.77644e-07	5.35486e-06	553.919	612.458	524.527	497.506	62.0481	75.4609	38.1062	76.7362	264.856	277.667	419.905	314.68	139.94	115.161	130.561	125.021
Mir382	miRNA	ENSMUSG00000065428	-0.91408	2.05005e-06	4.8855e-05	481.455	524.545	427.434	468.914	141.433	159.036	92.4278	127.13	305.795	363.628	561.809	420.829	269.252	213.318	228.481	268.108
Mir145a	miRNA	ENSMUSG00000065592	0.878332	1.90925e-06	4.56478e-05	1778.44	1809.53	1680.72	1800.17	2608.76	2924.31	1656.4	2882.76	1294.2	1449.05	2292.05	1684.07	1533.58	1252.09	1288.48	1403.41
Mir27a	miRNA	ENSMUSG00000065444	0.933685	2.09864e-10	1.14955e-08	266.52	295.972	234.363	297.36	526.496	619.915	406.196	572.658	269.869	250.378	333.6	223.589	271.023	275.15	272.893	293.402
Mir328	miRNA	ENSMUSG00000070130	0.94933	1.03228e-07	3.24496e-06	1640.88	2416.13	1472.02	1826.48	1709.97	2010.67	1636.13	2612.47	1277.49	1283.27	1790.82	1556.09	992.866	1053.45	1148.83	930.068
Mirlet7f-1	miRNA	ENSMUSG00000105621	0.950913	1.4745e-06	3.61968e-05	10876.9	11038.9	7813.22	8594.84	15933.6	18259.1	11622.4	17509.6	7823.68	9211.46	14192.9	10222.6	10385.2	7042.59	8023.06	7304.69
Mir185	miRNA	ENSMUSG00000065464	0.951312	3.76613e-06	8.45364e-05	660.772	656.414	469.843	528.385	977.257	1011.82	658.345	1196.86	452.845	495.981	797.487	481.807	587.66	435.138	502.445	460.337
Mirlet7a-1	miRNA	ENSMUSG00000065421	0.979031	3.4804e-10	1.84448e-08	1826.33	2213.93	1916.2	2287.38	3367.02	3556.4	2582.3	4353.35	1808.87	2459.44	2328.56	1915.18	1784.68	1552.74	1660.37	2031.41
Mir26b	miRNA	ENSMUSG00000065468	1.03965	8.27743e-10	3.99713e-08	221.076	275.459	222.087	210.439	302.941	327.809	196.206	219.901	219.738	198.529	199.994	196.487	127.098	105.113	125.745	151.759
Mir30c-1	miRNA	ENSMUSG00000065490	1.10661	3.38854e-11	2.14413e-09	1083.27	1227.85	970.933	1039.62	1660.7	1710.45	976.167	1487.77	1014.3	932.607	1262.2	939.525	644.787	579.669	765.171	719.051
Mir378a	miRNA	ENSMUSG00000105200	1.1131	1.42553e-08	5.43551e-07	5641.13	7031.54	4351.34	5450.83	12646.9	12024.2	7919.6	14978.4	4958.73	4287.81	7261.19	5737.27	5277.43	5347.64	6076.96	5287.73
Mirlet7a-2	miRNA	ENSMUSG00000092770	1.129	3.84883e-14	3.792e-12	1982.32	2049.83	1824.69	2006.03	3642.59	3773.86	2449.34	4420.92	1728.66	2219.97	2358.44	2222.34	1688.58	1518.73	1630.94	1691.76
Mirlet7c-1	miRNA	ENSMUSG00000065557	1.2053	9.38964e-09	3.69544e-07	1095.56	1312.83	1104.86	1220.32	2187.2	3791.71	2519.06	4439.25	1206.47	927.149	1691.24	1539.53	1472.91	1313.92	1411.02	1411.36
Mir149	miRNA	ENSMUSG00000065470	1.22003	3.50733e-10	1.85207e-08	1062.39	1230.78	1053.52	1006.45	1411.59	1595.23	864.281	1818.76	648.353	741.583	1060.55	801.005	596.517	554.937	612.137	677.859
Mir139	miRNA	ENSMUSG00000065446	1.23548	7.75665e-13	6.5092e-11	250.553	307.694	210.927	234.457	666.105	640.2	441.87	555.478	246.474	292.676	331.11	246.173	188.211	238.051	263.262	290.511
Mir486	miRNA	ENSMUSG00000070084	1.25995	1.15523e-11	8.07557e-10	427.414	452.75	359.357	380.849	1073.98	1441.06	912.927	1210.6	302.453	410.02	584.215	359.85	444.62	467.6	459.638	565.846
Mirlet7f-2	miRNA	ENSMUSG00000065602	1.36804	1.3736e-22	4.20093e-20	2227.96	2180.23	2025.57	2087.24	5348.91	5496.47	3466.85	5764.38	2094.61	2467.62	2679.59	2314.93	2029.57	1732.05	1931.66	2082.72
Mir378c	miRNA	ENSMUSG00000099036	1.4965	8.80722e-14	8.50592e-12	198.969	203.664	143.966	185.278	425.212	414.629	356.739	532.572	147.885	161.006	287.958	222.836	180.239	138.348	151.964	140.197
Mir3107	miRNA	ENSMUSG00000106471	1.5744	3.5991e-19	6.7737e-17	67.5511	86.4474	70.309	88.0642	364.989	382.173	247.285	308.09	78.5376	93.4654	123.648	80.5522	97.4267	105.113	110.763	125.021
Mir7j	miRNA	ENSMUSG00000099169	1.62239	3.00581e-17	4.549e-15	136.33	152.382	118.298	136.099	466.273	535.529	295.931	546.316	213.89	201.94	303.725	248.432	172.268	124.436	145.008	155.373
Mir150	miRNA	ENSMUSG00000065495	2.7228	1.25725e-39	1.15353e-36	124.048	130.404	117.182	114.369	3129.78	4087.87	2467.98	2268.87	333.367	433.898	631.516	435.885	552.675	390.311	481.041	385.18
Mir29a	miRNA	ENSMUSG00000065610	3.49163	1.71339e-51	2.51525e-48	36.846	35.165	31.2484	41.1729	435.249	653.183	389.98	490.195	17.5456	34.7937	52.2806	36.1356	38.5278	39.4175	48.1576	49.1411

## Sheet: miRNA-P23-P04
external_gene_name	gene_biotype	ensembl_gene_id	log2FoldChange	pvalue	padj	P1.1_S1	P1.5_S2	P1.6_S3	P1.8_S4	P23.1_S13	P23.5_S14	P23.6_S15	P23.8_S16	P4.1_S5	P4.3_S6	P4.4_S7	P4.6_S8	P9.2_S9	P9.3_S10	P9.4_S11	P9.5_S12
Gm23388	miRNA	ENSMUSG00000089213	-8.09606	1.89093e-08	3.71275e-07	1870.55	16.1173	42.4086	904.66	2.73742	0.811407	2.43231	0	673.418	948.981	21.5761	20.3263	3.09994	3.09157	3.21051	7.9493
Mir6240	miRNA	ENSMUSG00000098343	-3.33505	3.97799e-41	1.42628e-38	321.789	380.954	244.407	269.911	17.337	19.4738	14.5939	20.6157	134.517	167.828	248.125	171.644	42.0706	45.6006	41.7366	44.8052
Gm24270	miRNA	ENSMUSG00000076281	-3.30817	5.20528e-08	9.53897e-07	206.338	161.173	212.043	213.87	18.2494	30.0221	20.2692	29.7782	132.01	144.633	551.021	145.295	34.985	41.7362	40.1314	194.397
Mir351	miRNA	ENSMUSG00000065503	-3.05949	3.52726e-73	3.06184e-70	5416.37	6565.6	4876.99	5228.96	302.028	378.927	205.936	304.654	2072.06	2207.69	2855.52	2795.99	987.995	895.009	1047.16	844.071
Mir298	miRNA	ENSMUSG00000065410	-2.77003	6.14867e-39	1.87796e-36	879.392	748.722	677.421	587.857	59.3107	73.0267	36.4846	54.9752	328.354	344.526	516.167	338.018	278.552	251.19	302.323	349.769
Mir483	miRNA	ENSMUSG00000070140	-2.50531	1.17133e-35	2.92708e-33	1073.45	1306.97	999.95	833.751	112.234	142.808	80.2662	138.583	697.648	503.485	642.305	840.905	396.792	305.292	366.533	304.242
Mir503	miRNA	ENSMUSG00000076122	-2.34788	1.0191e-33	2.1276e-31	553.919	612.458	524.527	497.506	62.0481	75.4609	38.1062	76.7362	264.856	277.667	419.905	314.68	139.94	115.161	130.561	125.021
Mir130b	miRNA	ENSMUSG00000065572	-2.3168	8.07517e-33	1.56687e-30	951.856	926.012	730.99	874.924	131.396	133.882	85.1308	128.275	446.996	485.065	819.893	629.361	269.695	215.637	253.63	257.991
Mir1983	miRNA	ENSMUSG00000088148	-2.30283	2.89788e-28	4.38483e-26	564.972	606.597	494.395	494.075	51.0984	75.4609	35.6739	62.9924	230.6	224.453	354.346	299.624	118.241	124.436	113.438	156.095
Mir450b	miRNA	ENSMUSG00000076050	-2.27865	2.17485e-19	1.54611e-17	504.791	443.959	315.832	359.119	71.1728	77.0837	25.9446	71.0096	236.448	259.247	362.645	326.726	114.255	95.8386	95.2451	115.626
Mir335	miRNA	ENSMUSG00000065501	-2.21861	2.86198e-21	2.49749e-19	5765.18	6351.68	4807.79	5640.69	1125.08	1376.96	586.187	639.086	4283.64	3702.46	5701.91	3668.51	2358.17	1837.94	1922.56	2402.86
Mir542	miRNA	ENSMUSG00000076140	-1.96488	6.59341e-22	5.94236e-20	690.249	688.649	594.836	637.036	125.921	152.545	84.3201	159.199	381.827	397.057	686.287	566.877	231.167	197.088	199.587	197.287
Mir296	miRNA	ENSMUSG00000065521	-1.86684	7.30813e-22	6.5507e-20	825.351	1002.2	656.217	759.411	143.258	202.04	103.779	145.455	401.879	548.512	674.669	544.292	380.407	397.267	361.182	406.86
Mir382	miRNA	ENSMUSG00000065428	-1.66737	3.29913e-18	2.08477e-16	481.455	524.545	427.434	468.914	141.433	159.036	92.4278	127.13	305.795	363.628	561.809	420.829	269.252	213.318	228.481	268.108
Mir379	miRNA	ENSMUSG00000065498	-1.3611	3.19726e-11	9.38494e-10	364.776	435.167	350.429	336.245	160.595	165.527	91.617	144.31	266.527	315.872	476.334	383.94	269.252	184.721	230.622	233.42
Mir532	miRNA	ENSMUSG00000070139	-1.04533	0.000125492	0.0011206	876.936	747.257	771.167	837.182	260.055	255.593	146.749	312.671	280.73	401.833	496.251	830.365	321.951	308.384	267.542	410.473
Mir322	miRNA	ENSMUSG00000065418	-0.920028	4.50525e-07	6.93144e-06	6034.15	6297.47	4914.93	5785.94	1949.04	2353.08	1219.4	2199.01	3145.68	3102.78	4548.41	3809.29	2420.61	2258.39	1969.65	2501.14
Mir7j	miRNA	ENSMUSG00000099169	0.929304	1.11959e-06	1.59874e-05	136.33	152.382	118.298	136.099	466.273	535.529	295.931	546.316	213.89	201.94	303.725	248.432	172.268	124.436	145.008	155.373
Mir27a	miRNA	ENSMUSG00000065444	0.98067	3.57095e-11	1.04056e-09	266.52	295.972	234.363	297.36	526.496	619.915	406.196	572.658	269.869	250.378	333.6	223.589	271.023	275.15	272.893	293.402
Mir99a	miRNA	ENSMUSG00000065530	1.03132	3.77758e-09	8.35169e-08	135.102	206.595	150.662	199.002	331.227	398.401	223.772	287.474	147.049	147.362	171.779	141.531	198.396	180.084	196.376	198.01
Mir139	miRNA	ENSMUSG00000065446	1.04498	1.47604e-09	3.4728e-08	250.553	307.694	210.927	234.457	666.105	640.2	441.87	555.478	246.474	292.676	331.11	246.173	188.211	238.051	263.262	290.511
Mirlet7f-2	miRNA	ENSMUSG00000065602	1.07068	1.95629e-14	8.42431e-13	2227.96	2180.23	2025.57	2087.24	5348.91	5496.47	3466.85	5764.38	2094.61	2467.62	2679.59	2314.93	2029.57	1732.05	1931.66	2082.72
Mir378c	miRNA	ENSMUSG00000099036	1.07631	7.78865e-08	1.37388e-06	198.969	203.664	143.966	185.278	425.212	414.629	356.739	532.572	147.885	161.006	287.958	222.836	180.239	138.348	151.964	140.197
Mir378a	miRNA	ENSMUSG00000105200	1.09652	2.33935e-08	4.52851e-07	5641.13	7031.54	4351.34	5450.83	12646.9	12024.2	7919.6	14978.4	4958.73	4287.81	7261.19	5737.27	5277.43	5347.64	6076.96	5287.73
Mir34a	miRNA	ENSMUSG00000065493	1.19741	3.28232e-06	4.25927e-05	126.505	169.964	130.574	129.237	251.842	306.712	107.832	249.679	71.8536	85.9609	118.669	122.71	145.697	138.348	126.815	156.818
Mirlet7c-1	miRNA	ENSMUSG00000065557	1.27001	1.49643e-09	3.51076e-08	1095.56	1312.83	1104.86	1220.32	2187.2	3791.71	2519.06	4439.25	1206.47	927.149	1691.24	1539.53	1472.91	1313.92	1411.02	1411.36
Mir486	miRNA	ENSMUSG00000070084	1.4857	1.64287e-15	7.99286e-14	427.414	452.75	359.357	380.849	1073.98	1441.06	912.927	1210.6	302.453	410.02	584.215	359.85	444.62	467.6	459.638	565.846
Mir3107	miRNA	ENSMUSG00000106471	1.79319	1.97791e-23	2.09114e-21	67.5511	86.4474	70.309	88.0642	364.989	382.173	247.285	308.09	78.5376	93.4654	123.648	80.5522	97.4267	105.113	110.763	125.021
Mir150	miRNA	ENSMUSG00000065495	2.70438	5.73126e-39	1.7835e-36	124.048	130.404	117.182	114.369	3129.78	4087.87	2467.98	2268.87	333.367	433.898	631.516	435.885	552.675	390.311	481.041	385.18
Mir29a	miRNA	ENSMUSG00000065610	3.80564	1.43977e-56	8.48074e-54	36.846	35.165	31.2484	41.1729	435.249	653.183	389.98	490.195	17.5456	34.7937	52.2806	36.1356	38.5278	39.4175	48.1576	49.1411

## Sheet: miRNA-P23-P01
external_gene_name	ensembl_gene_id	gene_biotype	log2FoldChange	pvalue	padj	P1.1_S1	P1.5_S2	P1.6_S3	P1.8_S4	P23.1_S13	P23.5_S14	P23.6_S15	P23.8_S16	P4.1_S5	P4.3_S6	P4.4_S7	P4.6_S8	P9.2_S9	P9.3_S10	P9.4_S11	P9.5_S12
Mir150	ENSMUSG00000065495	miRNA	4.6222	3.25276e-100	4.42951e-97	124.048	130.404	117.182	114.369	3129.78	4087.87	2467.98	2268.87	333.367	433.898	631.516	435.885	552.675	390.311	481.041	385.18
Mir29a	ENSMUSG00000065610	miRNA	3.76863	3.31727e-50	8.63613e-48	36.846	35.165	31.2484	41.1729	435.249	653.183	389.98	490.195	17.5456	34.7937	52.2806	36.1356	38.5278	39.4175	48.1576	49.1411
Mir3107	ENSMUSG00000106471	miRNA	2.0629	2.41406e-27	1.89098e-25	67.5511	86.4474	70.309	88.0642	364.989	382.173	247.285	308.09	78.5376	93.4654	123.648	80.5522	97.4267	105.113	110.763	125.021
Mir7j	ENSMUSG00000099169	miRNA	1.76486	6.67339e-19	2.7221e-17	136.33	152.382	118.298	136.099	466.273	535.529	295.931	546.316	213.89	201.94	303.725	248.432	172.268	124.436	145.008	155.373
Mir486	ENSMUSG00000070084	miRNA	1.51844	7.02665e-16	2.16712e-14	427.414	452.75	359.357	380.849	1073.98	1441.06	912.927	1210.6	302.453	410.02	584.215	359.85	444.62	467.6	459.638	565.846
Mirlet7c-1	ENSMUSG00000065557	miRNA	1.4505	5.78515e-12	1.24441e-10	1095.56	1312.83	1104.86	1220.32	2187.2	3791.71	2519.06	4439.25	1206.47	927.149	1691.24	1539.53	1472.91	1313.92	1411.02	1411.36
Mir378c	ENSMUSG00000099036	miRNA	1.24102	1.21921e-09	1.98379e-08	198.969	203.664	143.966	185.278	425.212	414.629	356.739	532.572	147.885	161.006	287.958	222.836	180.239	138.348	151.964	140.197
Mirlet7f-2	ENSMUSG00000065602	miRNA	1.23632	1.27991e-18	5.08033e-17	2227.96	2180.23	2025.57	2087.24	5348.91	5496.47	3466.85	5764.38	2094.61	2467.62	2679.59	2314.93	2029.57	1732.05	1931.66	2082.72
Mir139	ENSMUSG00000065446	miRNA	1.20208	8.57386e-12	1.80909e-10	250.553	307.694	210.927	234.457	666.105	640.2	441.87	555.478	246.474	292.676	331.11	246.173	188.211	238.051	263.262	290.511
Mir208a	ENSMUSG00000065432	miRNA	1.12887	5.11529e-08	6.70288e-07	348.809	364.837	356.009	288.21	880.535	834.127	482.408	771.943	407.727	504.85	782.549	456.211	649.659	616.768	538.295	625.104
Mir378a	ENSMUSG00000105200	miRNA	1.08179	3.65456e-08	4.93116e-07	5641.13	7031.54	4351.34	5450.83	12646.9	12024.2	7919.6	14978.4	4958.73	4287.81	7261.19	5737.27	5277.43	5347.64	6076.96	5287.73
Mir27a	ENSMUSG00000065444	miRNA	0.958491	2.17265e-10	3.90878e-09	266.52	295.972	234.363	297.36	526.496	619.915	406.196	572.658	269.869	250.378	333.6	223.589	271.023	275.15	272.893	293.402
Mirlet7a-2	ENSMUSG00000092770	miRNA	0.861299	8.657e-09	1.28032e-07	1982.32	2049.83	1824.69	2006.03	3642.59	3773.86	2449.34	4420.92	1728.66	2219.97	2358.44	2222.34	1688.58	1518.73	1630.94	1691.76
Mir99b	ENSMUSG00000065396	miRNA	-0.866509	7.09426e-06	6.56163e-05	2547.29	2906.98	2169.53	2248.5	1401.56	1663.38	929.142	1420.19	1667.67	1874.08	2979.16	2046.18	1588.5	1217.31	1449.01	1362.94
Mir6236	ENSMUSG00000098973	miRNA	-0.992802	2.85945e-08	3.91803e-07	7358.15	7154.62	8005.18	8442.73	3831.47	3317.03	3415.77	4997.01	6252.93	7197.52	4795.71	5296.87	1722.24	2749.95	2699.5	2952.8
Mir484	ENSMUSG00000070074	miRNA	-1.11599	4.1609e-07	4.74922e-06	536.724	591.945	424.086	369.412	263.704	236.12	141.074	246.243	305.795	203.304	245.636	248.432	122.669	202.498	201.192	195.842
Mir15b	ENSMUSG00000065580	miRNA	-1.14548	3.24316e-10	5.68299e-09	577.254	649.088	468.727	502.081	283.779	312.392	186.477	208.448	357.597	388.871	432.352	263.488	353.836	344.71	362.787	405.414
Mir379	ENSMUSG00000065498	miRNA	-1.40336	1.09277e-11	2.26791e-10	364.776	435.167	350.429	336.245	160.595	165.527	91.617	144.31	266.527	315.872	476.334	383.94	269.252	184.721	230.622	233.42
Mir322	ENSMUSG00000065418	miRNA	-1.5771	5.14679e-18	1.93859e-16	6034.15	6297.47	4914.93	5785.94	1949.04	2353.08	1219.4	2199.01	3145.68	3102.78	4548.41	3809.29	2420.61	2258.39	1969.65	2501.14
Mir532	ENSMUSG00000070139	miRNA	-1.73125	2.12629e-10	3.82926e-09	876.936	747.257	771.167	837.182	260.055	255.593	146.749	312.671	280.73	401.833	496.251	830.365	321.951	308.384	267.542	410.473
Mir210	ENSMUSG00000065551	miRNA	-1.75323	5.4965e-17	1.90793e-15	766.397	912.826	653.985	637.036	216.256	243.422	137.831	285.184	322.506	324.741	493.761	406.525	178.911	160.762	190.49	231.975
Mir382	ENSMUSG00000065428	miRNA	-1.87044	2.71905e-22	1.47655e-20	481.455	524.545	427.434	468.914	141.433	159.036	92.4278	127.13	305.795	363.628	561.809	420.829	269.252	213.318	228.481	268.108
Mir542	ENSMUSG00000076140	miRNA	-2.32647	6.32377e-30	5.95478e-28	690.249	688.649	594.836	637.036	125.921	152.545	84.3201	159.199	381.827	397.057	686.287	566.877	231.167	197.088	199.587	197.287
Mir296	ENSMUSG00000065521	miRNA	-2.44584	2.68667e-36	3.6307e-34	825.351	1002.2	656.217	759.411	143.258	202.04	103.779	145.455	401.879	548.512	674.669	544.292	380.407	397.267	361.182	406.86
Mir335	ENSMUSG00000065501	miRNA	-2.59724	1.54686e-28	1.33581e-26	5765.18	6351.68	4807.79	5640.69	1125.08	1376.96	586.187	639.086	4283.64	3702.46	5701.91	3668.51	2358.17	1837.94	1922.56	2402.86
Mir450b	ENSMUSG00000076050	miRNA	-2.73227	4.39451e-27	3.36779e-25	504.791	443.959	315.832	359.119	71.1728	77.0837	25.9446	71.0096	236.448	259.247	362.645	326.726	114.255	95.8386	95.2451	115.626
Mir130b	ENSMUSG00000065572	miRNA	-2.86569	3.23823e-49	8.30818e-47	951.856	926.012	730.99	874.924	131.396	133.882	85.1308	128.275	446.996	485.065	819.893	629.361	269.695	215.637	253.63	257.991
Mir503	ENSMUSG00000076122	miRNA	-3.12473	1.67993e-58	6.32761e-56	553.919	612.458	524.527	497.506	62.0481	75.4609	38.1062	76.7362	264.856	277.667	419.905	314.68	139.94	115.161	130.561	125.021
Mir483	ENSMUSG00000070140	miRNA	-3.15547	1.59448e-55	5.32587e-53	1073.45	1306.97	999.95	833.751	112.234	142.808	80.2662	138.583	697.648	503.485	642.305	840.905	396.792	305.292	366.533	304.242
Mir1983	ENSMUSG00000088148	miRNA	-3.2645	2.20594e-55	7.10031e-53	564.972	606.597	494.395	494.075	51.0984	75.4609	35.6739	62.9924	230.6	224.453	354.346	299.624	118.241	124.436	113.438	156.095
Mir298	ENSMUSG00000065410	miRNA	-3.69219	4.89496e-68	2.70798e-65	879.392	748.722	677.421	587.857	59.3107	73.0267	36.4846	54.9752	328.354	344.526	516.167	338.018	278.552	251.19	302.323	349.769
Mir6240	ENSMUSG00000098343	miRNA	-4.08585	6.02829e-61	2.6029e-58	321.789	380.954	244.407	269.911	17.337	19.4738	14.5939	20.6157	134.517	167.828	248.125	171.644	42.0706	45.6006	41.7366	44.8052
Mir351	ENSMUSG00000065503	miRNA	-4.21258	3.19116e-137	1.41233e-133	5416.37	6565.6	4876.99	5228.96	302.028	378.927	205.936	304.654	2072.06	2207.69	2855.52	2795.99	987.995	895.009	1047.16	844.071
Gm23388	ENSMUSG00000089213	miRNA	-8.86384	7.51214e-10	1.25224e-08	1870.55	16.1173	42.4086	904.66	2.73742	0.811407	2.43231	0	673.418	948.981	21.5761	20.3263	3.09994	3.09157	3.21051	7.9493
