# Supplementary material for: Genome-wide profiling of miRNA-gene regulatory networks in mouse postnatal heart development—implications for cardiac regeneration
Source: Front Cardiovasc Med. 2023 May 22;10:1148618. doi: 10.3389/fcvm.2023.1148618 (PMC10241105; doi:10.3389/fcvm.2023.1148618)
Supplement: Supplementary file 2 [file Table2.xlsx]

## Sheet: miRNA-P04-P01
Verified genes
miR-150-5p				miR-298-5p			miR-351-5p			miR-210-3p			miR-484			miR-1983
P4-P1	P9-P4	P23-P9		P4-P1	P9-P4	P23-P9	P4-P1	P9-P4	P23-P9	P4-P1	P9-P4	P23-P9	P4-P1	P9-P4	P23-P9	P4-P1	P9-P4	P23-P9
44 genes	87 genes	122 genes		62 genes	132 genes	228 genes	54 genes	128 genes	221 genes	53 genes	122 genes	214 genes	51 genes	123 genes	202 genes	44 genes	105 genes	180 genes
Abca1	Csrp1	Cers6		Mcm6	Crispld2	Crispld2	Pcsk6	Crispld2	Crispld2	P4ha1	Kcnj8	Aldh6a1	Mcm6	Crispld2	Crispld2	Fsd1l	Slfn5	Kcnip2
Adam22	Tgm2	Slc38a4		P4ha1	Ltbp4	Art3	Dpt	Abca1	Slc38a3	Fsd1l	Ccdc88c	Gpcpd1	P4ha1	Ltbp4	Art3	Mcm2	Ccdc88c	Prkab2
Adamts6	Ccne2	Eln		Fam111a	Sema6a	Pde4a	Xirp2	Slc38a3	Msrb1	Fat3	Limch1	Limch1	Fam111a	Sema6a	Pde4a	Rccd1	Dock9	Pde4a
Adhfe1	Rangap1	Mest		Hsph1	Parp3	Parp3	Atad2	Fbxo32	Tmtc1	Xirp2	Gpd1	Slc7a1	Fsd1l	Parp3	Parp3	Myo5b	Rbfox1	Asb11
Angpt1	Slc8a1	Bcl2l11		Fsd1l	Rgs5	Ctsc	Ccna2	Dock9	Frmd5	Nmrk2	Ly6c1	Btg2	Tnc	Itga7	Ctsc	Mapt	Gpam	Mpc1
B3gnt8	Vcam1	Ccne2		Tnc	Itga7	Asb11	P4ha1	Slc28a2	Tnfaip8	Ndc1	Twf2	Gstm2	Cenpa	Kcnj8	Asb11	Mcm5	Gpd1	Slc7a1
Bcas3	Tnfrsf12a	Grb10		Cenpa	Kcnj8	Aldh6a1	Mcm2	Limch1	Hspb6	Prc1	Lpin1	Lpl	Mcm3	Ulk1	Aldh6a1	P4ha1	Klf9	Lpl
Bckdha	Apln	Thbs2		Smc2	Ulk1	Msrb1	Mapt	Rgs5	Limch1	Hsph1	Txnip	Pfkfb2	Mcm2	Trim7	Msrb1	Sema3c	Coq8a	St3gal3
Cacna1c	Cyp51	Tnc		Dnaja1	Trim7	Ginm1	Slc5a3	Ucp3	Fosl2	Smc2	Xirp2	Bcl2l1	Mcm5	Mfap4	Ginm1	Slc5a3	Fbxo32	Aldh2
Cirbp	Ska2	Acot1		Mcm3	Mfap4	Fbln1	Ska2	Serping1	Sgca	Slc5a3	Dnajc28	Ctsc	Abcc1	Dock9	Fbln1	Dpt	Pla2g5	Kcnk3
Crebrf	G2e3	Cdk2		Mcm2	Dock9	Trim7	Ccne2	Gpd1	Sorbs1	Dynll1	Vsir	Got1	Kif20a	Gpam	H2-K1	Fat3	Pcmtd2	Klf9
Ctnnal1	Acsl3	Txnip		Mcm5	Lpin1	Tmtc1	Trim72	Ly6c1	Serping1	Dpt	Slc38a3	Mafk	Tuba4a	Slc28a2	Trim7	Cenpf	Myct1	Timp3
Ctsf	Neurl1b	Ralgps2		Abcc1	Gpam	Tacc2	Cenpf	Cd200	Cox6a2	Ska2	Lrrc2	Stc2	Tubb2a	Rbfox1	Tmtc1	Dnaja1	Klhl24	Clu
Dixdc1	Map1a	Ypel2		Kif20a	Slc28a2	Dnajb5	Gas2l3	Pcsk6	Ctsc	Arhgap20	Crebrf	Timp3	Aspm	Krt222	Tacc2	Jun	Steap4	Gpc1
Efnb3	Srebf2	G2e3		Tuba4a	Rbfox1	Lpin1	Ncapg2	Cxcl12	Kcnk3	Mcm6	Trim7	Wfs1	Ccna2	Cecr2	Dnajb5	Rbl1	Acss1	Tef
Fbxo32	Insig1	Acsl3		Tubb2a	Krt222	Tmem38a	Lrtm1	Pdk4	Sgk1	Sema3c	Ttc12	Lynx1	Jun	Limch1	Gpcpd1	Fam111a	Fam214a	Smoc2
Gja5	Hic2	Fat3		Aspm	Ccdc88c	Frmd5	Dnaja1	Trp53inp1	Smpd1	Lrtm1	Gbp9	Twf2	Mapt	Etl4	Tnfaip8	Arhgap20	Slco5a1	Cmya5
Gng2	Jun	Neurl1b		Ccna2	Cecr2	Tnfaip8	Tnfrsf12a	Ky	Timp3	Myo5b	Atp1a2	Ndrg2	Pcsk6	Hmcn2	Hspb6	Abcc1	Atp1a2	Pnpla2
Gramd1b	Mcm6	Ccdc8		Ccne2	Limch1	Ankrd9	Apln	Plxdc2	Usp2	Abcc1	Abhd18	Lpin1	Rangap1	Mcf2l	Zbtb16	Col5a3	Prune2	Mtfp1
Gstm1	Ncam1	Plekha7		Hsp90aa1	Etl4	Hspb6	Ndc1	Rtn2	Lyz2	Jun	Dhrs3	Tpm1	Spta1	Alpl	Mpc1	Hsph1	Me3	Sorbs1
Hey2	Ddr1	Lhfpl2		Jun	Hmcn2	Zbtb16	Cenpa	Xirp2	Tef	Top2a	Rrad	Pnpla2	Top2a	Aqp1	Pfkfb2	Tnc	Ushbp1	Pla2g5
Igf2r	Mcm2	Sh3pxd2b		Mapt	Mcf2l	Mpc1	Hsp90aa1	Pla2g5	Tob2	Fndc1	Gpam	Tcaim	Tuba1b	Bckdha	Limch1	Tubb2a	Crispld2	Pfkfb2
Igfbp5	Ldlr	Hic2		Pcsk6	Alpl	Pfkfb2	Jun	Als2cl	Tpm1	Ccne2	Mfap4	Pdp2	Sema3c	Kcnb1	Id1	Aspm	Mapt	Sphk2
Iigp1	Lmnb1	Tspan18		Rangap1	Aqp1	Limch1	Rbl1	Vsir	Mid1ip1	Tubb2a	Aqp1	Sorbs1	Tnfrsf12a	Kcnj3	Acta2	Ccna2	Cxcl12	Taco1
Inpp5k	Tubb5	Phldb2		Spta1	Bckdha	Id1	Fsd1l	Ly6e	Rtn2	Mapt	Rgs5	Ogdhl	Apln	Abcc1	Alpl	Spta1	Kcnj8	Epn3
Irx4	Aldh18a1	Mcm6		Top2a	Ackr3	Acta2	Abcc1	F13a1	Zbtb16	Gas2l3	Ky	Xirp2	Col5a3	Mrc1	Aqp1	Apln	Ulk1	Gpcpd1
Klf9	Prmt1	Lrrc4b		Tuba1b	Kcnb1	Alpl	Hspb8	Myct1	Slco3a1	Kif20a	Plxdc2	Csf1	Slc5a3	Rgs5	Slc7a1	Tuba8	Slc28a2	Asb10
Klhl24	Nasp	Ncam1		Sema3c	Ly6e	Aqp1	Kif20a	Clec2d	Xirp2	Rccd1	Fbxo32	Slc38a3	Dpt	Thbd	Bckdha	Kif23	Rgs5	Acss1
Lrrc10	Nucks1	Col1a1		Tnfrsf12a	Abcc1	Slc7a1	Rccd1	Slco5a1	Csf1	Tnc	Dgat2	Cp	Tesc	Ucp3	Bpgm	Gas2l3	Epas1	Fbxo31
Mxi1	Bend4	Kcne1		Apln	Mgp	Bckdha	Mcm6	Ushbp1	Pla2g5	Mcm3	Cxcl12	Lrrc2	Itgb6	Ace	Btg2	Kif20a	Islr	Slco5a1
Myh7	Dnajc9	Mcm2		Col5a3	Mrc1	Bpgm	Tnc	Slfn5	Pfkfb2	Rbl1	Iigp1	Nol3	Ska2	Art1	C1qa	Atad2	Sema3c	Aldh4a1
Npr3	Myl9	Snn		Tuba8	Myom2	Btg2	Smc2	Paqr9	F13a1	Fam111a	Myct1	Clip4	Chordc1	Sparcl1	C1qc	Haus8	Pdk4	Ppm1k
Pcmtd2	Pola1	Cdk6		Slc5a3	Rxrg	C1qa	Mcm5	Itga7	Kcnip2	Cenpa	Fblim1	Trim7	Tubb6	Epas1	Cp	Ndc1	Rrad	Atp1a2
Per1	Hmgn2	Heph		Dynll1	Thbd	C1qc	Tubb2a	Rbfox1	Agtpbp1	Dnaja1	Slco5a1	Fam131a	Xirp2	Hrc	Csf1	Mcm6	Pi16	Prune2
Pik3ip1	Tceal8	Lmnb1		Dpt	Tnfaip2	Cox8b	Rangap1	Ccdc88c	St3gal3	Rangap1	Gpt2	Dusp18	Gas2l3	Klf9	Eef1a2	Pcsk6	Vsir	Myo5b
Plagl1	Mdc1	Rnasel		Tesc	Ucp3	Cp	Spta1	Aqp1	Asb10	Col5a3	Arhgap20	Atp1a2	Ccne2	Mxd4	Fosl2	Top2a	Klf10	Crispld2
Pygl	Hjurp	Dbn1		Itgb6	Ace	Csf1	Top2a	Kcnb1	Gpr146	Itgb6	Slfn5	Pde4a	Trim72	Mapt	Kcnj3	Xirp2	Crebrf	Mapt
Rit1	Mcm4	Myef2		Kif23	Art1	Eef1a2	Sema3c	Epas1	Egln1	Kif23	Sema3c	Rbm38	Fat3	Pcsk6	Lpl	Tnfrsf12a	Gpt2	Yeats2
Rnasel	Hey2	Megf6		Ska2	Serping1	Fosl2	Col5a3	Mapt	Pygb	Trim72	Klf10	Kcnip2	Cenpf	Pla2g5	Mrc1	Ncapg2	Paqr9	Msrb1
Rorc	Utp14b	Lcorl		Chordc1	Sparcl1	Gstm2	Tuba8	Dgat2	Slco5a1	Mki67	Trp53inp1	Dnajb5	Fndc1	Dhrs3	Nppa	Lrtm1	Cecr2	Dnajb5
Tmem164	Haus8	Bend4		Xirp2	Epas1	Hba-a1	Tesc	Trim72	Slc41a1	Neurl1b	Klhl24	Zbtb16	Neurl1b	Tcap	Pkia	C1qtnf9	Ucp3	Zbtb16
Txnip	Prkag2	Tet1		Gas2l3	Gpd1	Hbb-bt	Fat3	Adamtsl4	Aldh4a1	Haus8	Steap4	Aqp1	Prc1	Ucp2	Sgca	Smc2	Ace	Fosl2
Xdh	Kif20a	Ptk7		Trim72	Hrc	Lpl	Fndc1	Lrrc2	Ppm1k	Tubb4b	Tcp11l2	Bpgm	Ndc1	Vtn	Sorbs1	Rangap1	Kcnd2	Slc16a1
Zbtb16	Pmf1	Myh10		Fat3	Klf9	Mgp	Neurl1b	Acss1	Prkab2	C1qtnf9	Lrtm1	St3gal3	Hspb8	Aplnr	Slc16a1	Mki67	Ky	Angpt1
	Myh7	Chd3		Mki67	Lgals4	Mrc1	Prc1	Fblim1	Pkia	Mcm5	Ushbp1	Acta1	Ncapg2	Twf2	Slc2a4		Plxdc2	Bcl2l1
	Anp32e	Klhdc8b		Cenpf	Ly6c1	Nppa	Tubb4b	Gbp9	Bcl2l1	Aspm	Mcf2l	Angpt1	Tubb4b	Islr	Tuba4a		Gbp9	Fbln1
	Kif26b	Gja5		Fndc1	Mxd4	Pkia	C1qtnf9	Lrtm1	Id1	Spta1	Abcc1	Ppara	Rccd1	Abca1	Ace		Slc38a3	Mafk
	Scd2	Itm2a		Neurl1b	Cd200	Pxmp2	Fam111a	Pik3ip1	Aqp1	Cenpf	Rxrg	Creg1	Arhgap20	Rtn2	Acta1		Htra3	Per1
	Lmnb2	Mmp14		Rbl1	Mapt	Rxrg	Aspm	Slc26a10	C1qa	Atad2	Ucp3	Tob2	Lrtm1	Sema3c	Angpt1		Rxrg	Stc2
	Cenpc1	Sox4		Haus8	Pcsk6	Sgca	Itgb6	Me3	Slc16a1	Hspb8	Sparcl1	Myl12a	C1qtnf9	Klf10	Alas2		Dhrs3	Hk2
	Mcm7	Adam19		Prc1	Pla2g5	Sorbs1	Mki67	Krt222	Cacna2d1	Ncapg2	Klf9	Dgat2	Myo5b	Pdk4	Aldh2		Coq10a	Pdp2
	Aspm	Emp1		Nmrk2	Dhrs3	St3gal3	Haus8	Dhrs3	Cebpb	Tuba4a	B3gnt8	Mtfp1		Htra1	Art1		Limch1	Gpr146
	Pole	Ptprf		Atad2	Tcap	Slc16a1	Arhgap20	Ctsf	Mafk	Hsp90aa1	Coq10a	Iigp1		Kcnd2	Bcl2l1		Tmem82	Trabd2b
	Thbs1	Vcan		Ndc1	Ucp2	Slc2a4	Mcm3	Abhd18	Mapt		Mgp	Sphk2		Ctsf	C1qb		Sema6a	Ndrg2
	Kif23	Nrep		Hspb8	Vtn	Tuba4a		Ablim3	Creg1		Mapt	Agtpbp1		Tesc	C3		Cd200	Frmd5
	Tro	Slc38a1		Ncapg2	Aplnr	Ace		Ttc12	Lynx1		Rilpl1	Adamtsl2		Itgb6	Cacna2d1		Kcnb1	Usp2
	Cenpf	Hjurp		Tubb4b	Twf2	Angpt1		Gpam	Dusp1		Pink1	Slco5a1		Rilpl1	Casq1		Lgr6	Slc2a4
	Ddc	Mcm4		Rccd1	Islr	Alas2		Klf9	Ivd		Lims2	Fitm2		Trim54	Ccng1		Arhgap20	Tmtc1
	Dnmt1	Tia1		Arhgap20	Rtn2	Aldh2		Vtn	Nampt		Ckmt2	Adhfe1		Trp53inp1	Noct		Abcc1	Btg2
	Gas2l3	Armcx2		Lrtm1	Cxcl12	Apoe		Aplnr	Smoc2		Crispld2	Arhgap20		Coq8a	Cfh		Pink1	G0s2
	Hmgcs1	Tmsb10		C1qtnf9	Sema3c	Art1		Htra3	Oxct1		Rbfox1	Pkia		Txnip	Cox6a2		Twf2	Ace
	Nmrk2	Utp14b		Myo5b	Klf10	Bcat2		Coq10a	Plin3		Kcnj3	Coq10b		Pi16	Cox7a1		Abca1	Klf4
	Nup205	Armcx4			Pdk4	Bcl2l1		Iigp1	Dgat2		Ly6e	Egln1		Slc38a3	Got1		Cyfip2	Per2
	Epn3	Dpysl3			Tuba8	Serping1		Parp3	Efcab2		Thbd	Frmd5		Jam2	Gsta4		Trim7	Kcnd2
	Spsb4	Prkag2			Htra1	C1qb		Sema6a	Trim72		Kcnd2	Mpc1		Ky	Gstm1		Mfap4	Slco3a1
	Stbd1	Flrt2			Rrad	C3		Abcc1	Trabd2b		Lgr6	G0s2		Rpl3l	Gsto1		Mcf2l	Apold1
	Fras1	Ptn			Ctsf	Cacna2d1		Mcf2l	Sphk2		Pcmtd2	Sgca		Plxdc2	Hrc		Alpl	Tpm1
	Topbp1	Pcdh17			Tesc	Casq1		Alpl	Slc44a2		Fam43a	Aldh2		Fbxo32	Jun		Mrc1	Prob1
	Hsph1	Kif20a			Itgb6	Ccng1		Mrc1	Adamtsl5		Ifi203	Apoe		Dgat2	Kcnk3		Sparcl1	Agtpbp1
	Plagl1	Prrg3			Rilpl1	Noct		Sparcl1	Adamtsl4		Ulk1	Fbln1		Abhd18	Klf4		Hrc	Clip4
	Smc2	Igf2			Trim54	Cebpb		Hrc	Taco1		Dock9	Sik1		Xirp2	Klf9		Ucp2	Egln1
	Rrm1	Eef1a1			Trp53inp1	Cfh		Rxrg	Lrrc2		Slc28a2	Usp2		B3gnt8	Mafk		Tuba8	Tnfaip8
	Tubb2a	Aplnr			Coq8a	Cox6a2		Tcp11l2	Acss1		Bckdha	Mgst3		Htra3	Sik1		Txnip	Acta2
	C3	Ror1			Txnip	Cryab		Fam214a	Fam131a		Kcnb1	Mid1ip1		Trim72	Mapt		Rpl3l	Ccng1
	Pold1	Zfp608			Pi16	Got1		Thbd	Fitm2		Myom2	Prob1		Coq10a	Per1		Ltbp4	Jun
	Top2a	Kif26b			Slc38a3	Gsta4		Papln	Dusp18		Tnfaip2	Fndc5		Dnajc28	Per2		Fblim1	Plin4
	Odc1	Scd2			Jam2	Gstm1		Galnt15	Adhfe1		Hrc	Fbxo31		Fam214a	Pla2g5		Ablim3	Myoz2
	Mki67	Col1a2			Ky	Gsto1		Tmem82	Acad11		Cd200	Tcp11l2		Als2cl	Ppara		Asb14	Slc38a3
	Tubb4b	Csrp2			Fbxo32	Hrc		Ulk1	Intu		Pla2g5	Slc41a1		Iigp1	Pygm		Papln	Bcat2
	Ncapd2	Mcm7			Dgat2	Jun		Cecr2	Lrtm1		Ucp2	Lrtm1		Vsir	S100a1		Myh14	Tecr
	Zfp367	Aspm			Abhd18	Kcnk3		Hmcn2	Rbm38		Vtn	Ttll1		Rxrg	Sgk1		Adamtsl4	Htra3
	Epb41l3	Col18a1			Xirp2	Klf4		Ackr3	Eef1a2		Aplnr	Myo5b		Fblim1	Smpd1		F13a1	Fam220a
	Ptgds	Fbn2			Lgr6	Klf9		Kcnj3	Aldh2		Pdk4	Tacc2		Ablim3	Stc2		Galnt15	Rxrg
	Bex3	Fn1			B3gnt8	Phyh		Kcnj8	Ginm1		Itgb6	Hspb6		F13a1	Tcap		Parp3	Coq10b
	Ccna2	Pole			Htra3	Sik1		Myom2	Tmem38a		Trim54	Acta2		Bcas3	Timp3		Tcp11l2	Coq10a
	Ctps	Tmpo			Trim72	Mapt		Ace	Btg2		Coq8a	Cox8b		Asb14	Vtn		Ckmt2	Limch1
	Tubb6	Gpc3			Dnajc28	Per1		Art1	Casq1		Rpl3l	Rxrg		3425401B19Rik	Xdh		Itga7	Slc41a1
		Kif23			Fam214a	Per2		Tcap	Hk2		Trim72	Bcat2		Papln	Zfp106		Etl4	Chrm2
		Cul7			Als2cl	Pla2g5		Ucp2	Gpc1		Ltbp4	C1qb		Ly6c1	Twf2		Hmcn2	Lgr6
		Tro			Iigp1	Ppara		Islr	Mtfp1		F13a1	Noct		Cyfip2	Clu		Ackr3	Arhgap20
		Erbb2			Vsir	Pygm		Sema3c	Tcaim		Etl4	Jun		Myh14	Hspb1		Kcnj3	Col5a3
		Ddc			Fblim1	S100a1		Klf10	Fndc5		Papln	Klf9		Pcmtd2	Dusp1		Pcsk6	Pink1
		Dnmt1			Rpl3l	Sgk1		Tuba8	Echs1		Cyfip2	Plin4		Adamtsl4	Rtn2		Trp53inp1	Twf2
		Gas2l3			Ablim3	Smpd1		Rrad	Fbxo31		Myh14	Fam220a		Ifi203	Ndrg2		Jam2	Trim7
		Aldh1b1			F13a1	Stc2		Tesc	Adk		Adamtsl4	Yeats2		Ccdc88c	Slc25a13		Xirp2	Ankrd9
		Impa2			Bcas3	Bhlhe40		Trim54	Slc35e1		Htra3	B3gnt8		Myct1	Gpc1		Lims2	Id1
		Pygl			Asb14	Tcap		Lgr6	Hba-a1		Tmem82	Coq10a		Pink1	Usp2		Lrtm1	Alpl
		Fras1			3425401B19Rik	Timp3		B3gnt8	Nppb		Slc26a10	Sgk1		Lrrc2	Col5a3		Pik3ip1	Csf1
		Topbp1			Papln	Vtn		Cyfip2	Apoe		C1qtnf9	Adk		Klhl24	Dbp		C1qtnf9	Mrc1
		Pxdn			Cyfip2	Wfs1		Myh14	Cox7a1		Paqr9	Chchd10		Crebrf	Tef		Als2cl	Sgca
		Scd4			Myh14	Xdh		Pcmtd2	Gstm1		Bcas3	Ank		Galnt15	Rbm38		Myom2	Apoe
		Col3a1			Pcmtd2	Zfp106		Ifi203	Jun		Als2cl	Mgp		Clec2d	Kcnd2		Tnfaip2	C3
		Hmgcs2			Adamtsl4	Creg1		Crebrf	Klf9		Asb14	Cox7a1		Steap4	Ivd		Art1	Noct
		Plagl1			Ifi203	Lynx1		Ltbp4	S100a1		Tcap	Mapt		Lims2	Sphk2		Rilpl1	Cryab
		Cdkn2c			Myct1	Twf2		Atp1a2	Vtn		Itga7	Smpd1		Tmem82	Ank		3425401B19Rik	Hrc
		Smc2			Pink1	Clu		C1qtnf9	Ndrg2		Hmcn2	Gsn		Tcp11l2	Tob2			Phyh
		Rrm1			Lrrc2	Hspb1		Ckmt2	Sdhb		Alpl	Pink1		Ttc12	Plin4			Sik1
		Top2a			Klhl24	Mt1		Igfbp7	Htra3		Islr	Ckmt2		Gbp9	Tesc			Bhlhe40
		N4bp2			Crebrf	Dusp1		Pink1	Coq10a		Ace	Chrm2		Slco5a1	Trim54			Mt1
		Nynrin			Galnt15	Rtn2		Trim7	Hba-a2		Galnt15	Crispld2		Gpt2	Myoz2			Dbp
		Mki67			Clec2d	Hk2		Mfap4	Iigp1		Parp3	Tecr		Arhgap20	Nampt			Tuba8
		Ncapd2			Steap4	Ndrg2		Etl4	Clip4		Prune2	Kcnj3		Lrtm1	Doc2g			Asb2
		Arhgap18			Acss1	Slc25a13		Bckdha	Ipo13		Me3	Slc16a1		Slc26a10	Smoc2			Oxct1
		Col14a1			Lims2	Gpc1		Lgals4	Parp3		Sema6a	Kcnd2		Fam43a	Asb2			Rpl3l
		Postn			Tmem82	Usp2		Twf2	Alpl		Mrc1	Lgr6		Pik3ip1	Agtpbp1			Hspb6
		Peg3			Ttc12	Col5a3		Kcnd2	Cp		Epas1	Gpr146		Atp1a2	Slc38a3			Sgk1
		Bex3			Gbp9	Dbp		Itgb6	Mrc1		Lgals4	Nr1d1		Prune2	Cmya5			Asb14
		Ccna2			Slco5a1	Tef		Txnip	C1qb		Abca1	Art3		Me3	Slco3a1			Dmpk
		Cdh11			Gpt2	Tuba8		Bcas3	Hrc		Rtn2	Ginm1		Ushbp1	Oxct1			Myh14
		Nrk			Arhgap20	Rbm38		Asb14	Mgst3		Fam214a	H2-K1		C1qtnf9	Tpm1			Adamtsl4
		Fndc1			Lrtm1	Ivd		3425401B19Rik	Acadsb		Ablim3	Tnfaip8		Slfn5	Rpl3l			F13a1
		Spon2			Slc26a10	Sphk2		Steap4	Rxrg		Krt222	Bckdha		Paqr9	Cmss1			Mccc2
					Fam43a	Ank		Arhgap20	Dmpk			C1qc		Ckmt2	Acadsb			Lmod2
					Pik3ip1	Tob2		Prune2	Hspb8			Eef1a2			Plin3			Ces1d
					Atp1a2	Plin4		Mxd4	Tcp11l2			Hba-a1			Myl12a			Igsf8
					Prune2	Tesc		Coq8a	Chchd10			Slc2a4			Agpat2			Synpo2
					Me3	Trim54		Jam2	Chrm2			Alas2			Dgat2			Fam131a
					Ushbp1	Doc2g		Rpl3l	Aldh6a1			C3			Coq10b			Psme4
					C1qtnf9	Smoc2			Dnajb5			Casq1			Mtfp1			Parp3
					Slfn5	Asb2			Bcat2			Ccng1			Mid1ip1			Tcp11l2
					Paqr9	Klf15			C3			Cfh			Efcab2			Ipo13
					Ckmt2	Agtpbp1			Art3			Hrc			Tcaim			Adhfe1
						Sdhb			Asb11			Kcnk3			Pdp2			Acad11
						Slc38a3			C1qc			Per2			Xirp2			Intu
						Cmya5			G0s2			Pla2g5			Yeats2			Ppip5k1
						Slco3a1			Kcnj3			Bhlhe40			B3gnt8			Ckmt2
						Oxct1			Nppa			Vtn			Slc41a3			Wnk2
						Tpm1			Slc2a4			Xdh			Csf1r			Cp
						Mgst3			Ace			Mt1			Gpr146			Adk
						Cmss1			Art1			Col5a3			Htra3			Ginm1
						Pnpla2			Noct			Tef			Trim72			Tacc2
						Acadsb			Cryab			Trim54			Coq10a			Kcnj3
						Plin3			Got1			Myoz2			Ogdhl			Pkia
						Agpat2			Gsto1			Doc2g			Rhobtb1			Alas2
						Dgat2			Phyh			Asb2			Trabd2b			C1qb
						Mtfp1			Sik1			Rpl3l			Apold1			Cacna2d1
						Efcab2			Per1			Agpat2			Iigp1			Casq1
						Tcaim			Pygm			Slc41a3			Rxrg			Gsto1
						Pdp2			Tcap			Trim72			St3gal3			Pygm
						Xirp2			Col5a3			Rhobtb1			F13a1			Wfs1
						Yeats2			Tuba8			Hba-a2			Asb14			Xdh
						Lgr6			Tesc			Apold1			Dmpk			Creg1
						B3gnt8			Trim54			F13a1			3425401B19Rik			Hspb1
						Slc41a3			Asb2			Dmpk			Slc44a2			Nampt
						Csf1r			Klf15			Hbb-bs			Gsn			Agpat2
						Gpr146			H2-K1			Myh14			Adk			Xirp2
						Htra3			Tacc2			Adamtsl4			Bcat2			Rhobtb1
						Trim72			Pdp2			Asb10			Clip4			Slc41a3
						Ogdhl			Lgr6			Wnk2			Myh14			Tmem143
						Rhobtb1			B3gnt8			Htra3			Adamtsl5			Nr1d1
						Hba-a2			Slc41a3			Echs1			Wnk2			Lrtm1
						Trabd2b			Ogdhl			Igsf8			Adamtsl4			Art3
						Apold1			Gsn			Psme4			Asb10			Ctsc
						Iigp1			Myh14			Tubb4b			Pink1			Aldh6a1
						Rpl3l			Wnk2			Pygb			Taco1			Eef1a2
						F13a1			Tecr			Ppip5k1			Epn3			Pxmp2
						Asb14			Epn3			Asb14			Lrrc2			Art1
						Dmpk			Nol3			Pygm			Adamtsl2			Gsta4
						3425401B19Rik			Lmod2			Tcap			Mccc2			Smpd1
						Slc44a2			Ces1d			Zfp106			Nol3			Zfp106
						Hbb-bs			Synpo2			Hbb-bt			Hspb8			Slc25a13
						Gsn			Nr1d1			Msrb1			Kcnip2			Ivd
						Adk			Tubb4b			Alpl			Lmod2			Klf15
						Prob1			Atp1a2			C1qa			Echs1			Cmss1
						Clip4			Ppip5k1			Hk2			Ces1d			Acadsb
						Myh14			Ckmt2			Dbp			Synpo2			Tcaim
						Kcnip2			Pink1			Lyz2			Fbxo31			3425401B19Rik
						Adamtsl5			Pxmp2			Smoc2			Fam131a			Slc44a2
						Wnk2			Pde4a			Klf15			Tmem143			Echs1
						Adamtsl4			Fbln1			Acadsb			Nr1d1			Pygb
						Asb10			Trim7			Trabd2b			Tcp11l2
						Pink1			Bckdha			Ace			Tubb4b
						Tecr			Cox8b			Hspb8			Ipo13
						Taco1			Hbb-bt			Lmod2			Pygb
						Fndc5			Klf4			Ces1d			Slco5a1
						Epn3			Per2			Synpo2			Dusp18
						Gpcpd1			Ppara			Tmem143			Slc41a1
						Lrrc2			Bhlhe40			Parp3			Adhfe1
						Adamtsl2			Twf2			Ipo13			Chchd10
						Mccc2			Clu			Acad11			Aldh4a1
						Nol3			Dbp			Aldh4a1			Ppm1k
						Hspb8			Kcnd2			Intu			Arhgap20
						Lmod2			Plin4			Prune2			Lrtm1
						Echs1			Myoz2			Adamtsl5			Slc35e1
						Ces1d			Coq10b			Asb11			Atp1a2
						Egln1			Yeats2			Tmtc1			Ppip5k1
						Igsf8			Csf1r			Tmem38a			Ttll1
						Synpo2			Rhobtb1			Ankrd9			Prune2
						Acss1			Asb14			Id1			Prkab2
						Fbxo31			3425401B19Rik			Mrc1			Ckmt2
						Fam131a			Hbb-bs			Nppa			Myo5b
						Psme4			Mccc2			Tuba4a			Chrm2
						Tmem143			Igsf8			Cryab
						Nr1d1			Arhgap20			Gstm1
						Tubb4b			Ttll1			Per1
						Ipo13			Prune2			Rtn2
						Pygb			Ankrd9			Slc25a13
						Slco5a1			Mpc1			Sdhb
						Fitm2			Acta2			Cmya5
						Dusp18			Bpgm			Plin3
						Slc41a1			Gstm2			Csf1r
						Adhfe1			Angpt1			Slco3a1
						Acad11			Gsta4			Taco1
						Chchd10			Stc2			Slc35e1
						Aldh4a1			Xdh
						Intu			Cmya5
						Ppm1k			Rpl3l
						Arhgap20			Cmss1
						Lrtm1			Apold1
						Slc35e1			Adamtsl2
						Atp1a2			Tmem143
						Ppip5k1
						Ttll1
						Prune2
						Prkab2
						Ckmt2
						Myo5b
						Chrm2

## Sheet: miRNA-P09-P04
Verified genes
miR-130b-3p		miR-503-5p		miR-335-5p		miR-483-5p		miR-6236		miR-6240		miR-450-5p		miR-542-5p
P9-P4	P23-P9	P9-P4	P23-P9	P9-P4	P23-P9	P9-P4	P23-P9	P9-P4	P23-P9	P9-P4	P23-P9	P9-P4	P23-P9	P9-P4	P23-P9
69 genes	113 genes	116 genes	189 genes	8 genes	6 genes	112 genes	184 genes	113 genes	199 genes	93 genes	164 genes	66 genes	105 genes	108 genes	175 genes
Krt222	Mylk4	Abhd18	Nampt	Sema6a	Pkia	Krt222	Frmd5	Hmcn2	Ces1d	Hmcn2	Frmd5	Klf9	Klf9	Cecr2	Agtpbp1
Etl4	Cp	Lpin1	Asb11	Txnip	Pdp2	Ccdc88c	Ankrd9	Pi16	Ogdhl	Ly6e	Tnfaip8	Gpam	Zfp106	Mcf2l	Pfkfb2
Hmcn2	Coq10a	Cecr2	Lpin1	Ablim3	Ogdhl	Cecr2	Zbtb16	Art1	Art1	Aqp1	Pfkfb2	Fblim1	Kcnip2	Klf10	H2-K1
Ly6e	Aqp1	Coq10a	Zbtb16	Pcmtd2	Rhobtb1	Etl4	Pfkfb2	Mapt	Xdh	Bckdha	Mylk4	Itga7	Usp2	Pdk4	Zbtb16
Coq10a	Bpgm	Ucp3	Pfkfb2	Ttc12	Arhgap20	Hmcn2	Mylk4	Lrtm1	Rpl3l	Igfbp7	Id1	Epas1	Fosl2	Kcnd2	Id1
Fblim1	Btg2	Epas1	Coq10a	Arhgap20	Lrtm1	Mcf2l	Art3	Rxrg	Prune2	Gpam	Art3	Pla2g5	Lpl	Tesc	Bpgm
Aqp1	Csf1	Mapt	Eef1a2	Lrtm1		Ly6e	Dnajb5	Alpl	Gsn	Itga7	Plin4	Cxcl12	Pfkfb2	Cxcl12	Eef1a2
Ackr3	Eef1a2	Sema6a	Sorbs1	Bcas3		Coq10a	Dmpk	Myh14	Trim54	Kcnj3	Dnajb5	Sema3c	Slc16a1	Dgat2	Gstm2
Kcnb1	Fosl2	Rrad	Angpt1			Alpl	Cp	Galnt15	Cebpb	Kcnj8	Dmpk	F13a1	Angpt1	Lrrc2	Angpt1
Kcnj3	Kcnj3	Ctsf	Mafk			Aqp1	Gstm1	Lims2	Slc38a3	Abcc1	Asb2	Ablim3	Aldh2	Crebrf	Fbln1
Kcnj8	Nppa	Myct1	Mapt			Bckdha	Coq10a	Fbxo32	Zbtb16	Mrc1	Acta2	Lims2	Mafk	Htra3	Sik1
Abcc1	Nppb	Crebrf	Bhlhe40			Gpam	Asb2	Asb14	Aldh4a1	Myom2	Aqp1	Slco5a1	Pla2g5	Trp53inp1	Zfp106
Myom2	Pfkfb2	Htra3	Usp2			Itga7	Acta2	Pla2g5	Pdp2	Rgs5	Slc7a1	Arhgap20	Ivd	Ifi203	Tef
Thbd	Pkia	Limch1	Lyz2			Kcnb1	Alpl	Rpl3l	Slco5a1	Rxrg	Bckdha	Slfn5	Nampt	Gpam	Kcnd2
Ulk1	St3gal3	Pcmtd2	Tef			Kcnj3	Aqp1	Crispld2	Per1	Thbd	Btg2	Paqr9	Smoc2	Dnajc28	Ank
Serping1	Slc16a1	Adamtsl4	Rbm38			Kcnj8	Slc7a1	F13a1	Clu	Tnfaip2	C1qa	Kcnb1	Efcab2	Arhgap20	Tob2
Epas1	Tuba4a	Kcnj8	Oxct1			Abcc1	Bckdha	Ckmt2	Oxct1	Ucp3	Cox8b	Mapt	F13a1	C1qtnf9	Tesc
Klf9	Apoe	Trim7	Acadsb			Mgp	Bpgm	Cyfip2	Tob2	Art1	Csf1	Crebrf	Gpcpd1	Pi16	Dgat2
Pcsk6	Serping1	Gpam	Myl12a			Mrc1	Btg2	Mfap4	Cfh	Epas1	Eef1a2	Xirp2	Rhobtb1	Slco5a1	Fndc5
Dhrs3	C3	Krt222	Mtfp1			Myom2	C1qc	Trim72	Lyz2	Hrc	Fosl2	Ly6e	Agtpbp1	Itgb6	Epn3
Ucp2	Cacna2d1	Lrtm1	Mid1ip1			Rgs5	Csf1	Itgb6	Sik1	Lgals4	Gstm2	Coq10a	Bcl2l1	Kcnb1	Lrrc2
Aplnr	Casq1	Pik3ip1	Efcab2			Rxrg	Eef1a2	Trim7	G0s2	Mxd4	Hba-a1	Plxdc2	Slco5a1	Rxrg	Tcaim
Abca1	Noct	Me3	Taco1			Thbd	Fosl2	Slc26a10	F13a1	Mapt	Hbb-bt	Dgat2	Intu	Lgals4	Htra3
Cxcl12	Ctsc	Plxdc2	Gpcpd1			Tnfaip2	Hba-a1	Prune2	Crispld2	Pla2g5	Kcnj3	Myct1	Arhgap20	Limch1	Wnk2
Pdk4	Jun	Kcnb1	Htra3			Ucp3	Hbb-bt	Txnip	Agtpbp1	Dhrs3	Mrc1	Vsir	Slc35e1	Iigp1	Slc7a1
Lpin1	Kcnk3	Etl4	Clip4			Ulk1	Kcnj3	Tcp11l2	Xirp2	Tcap	Pkia	Ifi203	Synpo2	Pcmtd2	Dusp18
Tuba8	Klf9	Rbfox1	Dmpk			Ace	Lpl	Rbfox1	Tuba4a	Vtn	Pxmp2	Krt222	Mapt	Slfn5	Slc41a1
Kcnd2	Mafk	Lims2	Limch1			Serping1	Mgp	Xirp2	Hspb8	Aplnr	Rxrg	Lrtm1	Xirp2	Bckdha	Arhgap20
Ctsf	Per2	Bckdha	Pdp2			Sparcl1	Mrc1	Ky	C1qb	Twf2	Sgca	Parp3	Ginm1	Trim7	Slc35e1
Itgb6	Ppara	Ccdc88c	Trabd2b			Epas1	Nppa	Cecr2	Tuba8	Islr	Sorbs1	Sema6a	Dnajb5	Dock9	Slco5a1
Trim54	Sgk1	Cd200	St3gal3			Gpd1	Nppb	Kcnb1	C3	Abca1	St3gal3	Dock9	Coq10a	Lrtm1	Efcab2
Trp53inp1	Stc2	Cxcl12	Tpm1			Lgals4	Rxrg	Klf9	Tecr	Cxcl12	Slc16a1	B3gnt8	Eef1a2	Slc26a10	Tnfaip8
Txnip	Timp3	Itgb6	Agtpbp1			Cd200	Sgca	Tmem82	Cox7a1	Lpin1	Slc2a4	Lpin1	Lynx1	Bcas3	Mylk4
Slc38a3	Wfs1	Jam2	Adamtsl4			Mapt	Sorbs1	Dnajc28	Dgat2	Tuba8	Tuba4a	Gbp9	Dusp1	Cd200	Fosl2
Fbxo32	Xdh	Fam214a	Msrb1			Dhrs3	St3gal3	Pcsk6	Frmd5	Sema6a	Acta1	Cecr2	Gpc1	Ucp2	Rxrg
Ccdc88c	Zfp106	Coq8a	Trim7			Vtn	Slc16a1	Abca1	Lpin1	Kcnd2	Angpt1	Hmcn2	Plin4	Rrad	Aldh2
Myh14	Hk2	Ly6c1	Dnajb5			Aplnr	Slc2a4	Lpin1	Mt1	Itgb6	Aldh2	Abcc1	Dgat2	Slc38a3	Cacna2d1
F13a1	Ndrg2	Klf10	Adk			Islr	Tuba4a	Coq8a	Ppm1k	Trim54	Art1	Serping1	Epn3	Fblim1	Per2
Klhl24	Lpin1	Rgs5	Slc41a1			Abca1	Ace	Limch1	Klf15	Trp53inp1	Bcl2l1	Pcsk6	H2-K1	Tmem82	Ppara
Acss1	Slc25a13	Gbp9	Lrtm1			Rtn2	Alas2	C1qtnf9	Hba-a2	Coq8a	C1qb	Rrad	Yeats2	Coq10a	Stc2
Limch1	Lyz2	Arhgap20	Synpo2			Cxcl12	Aldh2	Pik3ip1	Wfs1	Pi16	C3	Itgb6	Ctsc	Lpin1	Pde4a
Xirp2	Tef	Fbxo32	Cp			Sema3c	Apoe	Ly6c1	Art3	Jam2	Cacna2d1	Txnip	Lrtm1	Pla2g5	Oxct1
Htra3	Tuba8	Ly6e	Ppara			Klf10	Bcat2	B3gnt8	C1qa	Ky	Cox7a1	Slc38a3	Fndc5	Galnt15	Mtfp1
Dock9	Rbm38	Mxd4	Bckdha			Pdk4	Bcl2l1	Slfn5	Nppa	Rpl3l	Ctsc	Ccdc88c	Btg2	Ly6e	Synpo2
Fam214a	Kcnd2	Pla2g5	Sik1			Lpin1	Serping1	Gpt2	Acta2	Fbxo32	Epm2a	Galnt15	Cacna2d1	Plxdc2	Limch1
Ltbp4	Pde4a	Sema3c	Mylk4			Sema6a	C1qb	Jam2	Mccc2	Abhd18	Gsta4	Etl4	Cp	Ttc12	Pdp2
Ablim3	Ivd	Pdk4	Gstm1			Htra1	C3	Islr	Ivd	Myct1	Hrc	Als2cl	Parp3	Paqr9	Sorbs1
Bcas3	Sphk2	Htra1	Slc7a1			Kcnd2	Cacna2d1	Ucp2	Parp3	Myh14	Jun	Dnajc28	Aldh6a1	Sema6a	Slco3a1
3425401B19Rik	Trim54	Trp53inp1	Btg2			Ctsf	Casq1	Ace	Rhobtb1	F13a1	Klf4	Pi16	Sgk1	Ucp3	Iigp1
Cyfip2	Nampt	Dgat2	Lpl			Itgb6	Noct	Ctsf	Slc41a3	Lrrc2	Sik1	Alpl	Chchd10	Aplnr	Prob1
Klf10	Smoc2	Klhl24	Slc2a4			Trp53inp1	Ctsc	Atp1a2	Trim72	Klhl24	Mapt	Tesc	Frmd5	Pcsk6	Aldh4a1
Trim7	Agtpbp1	Steap4	Alas2			Coq8a	Fbln1	Hrc	Cp	Crebrf	Per1	Tnfaip2	Ankrd9	Txnip	Nppa
Asb14	Slc38a3	Ifi203	Bcl2l1			Slc38a3	Got1	Htra3	Slc2a4	Galnt15	Per2	Ucp2	Mccc2	Myom2	Bckdha
Lims2	Cmya5	Atp1a2	Got1			Jam2	Gsto1	Tuba8	Fbxo31	Crispld2	Pla2g5	Ky	B3gnt8	Ltbp4	Lpl
Gbp9	Slco3a1	Slfn5	Kcnk3			Ky	Jun	Me3	Hba-a1	Clec2d	Ppara	Limch1	Lpin1	Aqp1	Pkia
Slco5a1	Oxct1	Mgp	Smpd1			Rpl3l	Kcnk3	Ttc12	Alpl	Trim7	S100a1	Lgr6	Pkia	Itga7	Slc16a1
Slc28a2	Mgst3	Slco5a1	Zfp106			Fbxo32	Klf4	Aqp1	Ckmt2	Steap4	Sgk1	Myh14	Alas2	Mrc1	Ccng1
Lrtm1	Pnpla2	Slc28a2	Ndrg2			Dgat2	Phyh	Epas1	Dnajb5	Acss1	Stc2	Crispld2	Serping1	Tnfaip2	Ctsc
Pik3ip1	Agpat2	Parp3	Fndc5			Abhd18	Sik1	Parp3	Atp1a2	Limch1	Bhlhe40	Ltbp4	C3	Ace	Apold1
Atp1a2	Mid1ip1	Lgals4	Epn3			Myh14	Mapt	Kcnj8	Mid1ip1	Xirp2	Tcap	Mrc1	Hk2	Epas1	Trim7
Prune2	Taco1	Islr	Kcnip2			Vsir	Per1	Crebrf	Tmtc1	Lgr6	Vtn	Ucp3	Pde4a	Mxd4	Fbxo31
Ushbp1	Myh14	Dock9	Ctsc			F13a1	Per2	Itga7	Msrb1	Dock9	Xdh	Sparcl1	Ank	Dhrs3	Pygb
C1qtnf9	F13a1	Trim72	Dusp18			Klhl24	Ppara	Vsir	Aldh2	Dnajc28	Zfp106	Lrrc2	Klf15	Vtn	Adhfe1
Rbfox1	Gpcpd1	Ucp2	Adhfe1			Crebrf	Pygm	Myct1	Adhfe1	Ltbp4	Creg1	Bcas3	Slc38a3	Islr	Ppm1k
Slfn5	Mccc2	Trim54	Arhgap20			Htra3	S100a1	Slco5a1	Hbb-bt	Als2cl	Lynx1	Papln	Plin3	Abca1	Lrtm1
Paqr9	Nol3	Ttc12	Prkab2			Crispld2	Sgk1	Acss1	Rxrg	Iigp1	Twf2	Prune2	Wnk2	Rilpl1	Tacc2
Plxdc2	Gpr146	Fblim1	Tmtc1			Clec2d	Bhlhe40	Mxd4	Lrtm1	Fblim1	Dusp1		Dmpk	Trim54	Hspb6
Jam2	Egln1	Aqp1	Wnk2			Trim7	Timp3	Mcf2l	Asb10	Ablim3	Hk2		Tacc2	Fbxo32	Dmpk
Sema6a	Synpo2	Itga7	Dbp			Steap4	Vtn	Ifi203	Cmya5	Asb14	Ndrg2		Zbtb16	Abhd18	Per1
	Acss1	Mrc1	Fam131a			Acss1	Wfs1	Lgals4	Aldh6a1	3425401B19Rik	Lpin1		Ndrg2	Pink1	Pnpla2
	Limch1	Myom2	Nol3			Limch1	Xdh	3425401B19Rik	Hbb-bs	Ly6c1	Slc25a13		Asb11	Klhl24	Slc38a3
	Tacc2	Ulk1	Acta2			Xirp2	Zfp106	Myom2	Coq10b	Cyfip2	Usp2		Psme4	Clec2d	Mafk
	Tcaim	Ace	Pla2g5			Lgr6	Clu	Trim54	Nr1d1	Ace	Col5a3		Ipo13	Acss1	Tpm1
	Pdp2	Serping1	Ank			Trim72	Dusp1	Slc28a2	Cmss1	Pcmtd2	Dbp		Acad11	Fam214a	Coq10a
	Xirp2	Hrc	Tob2			Dock9	Rtn2	Etl4	Slc41a1	Ifi203	Lyz2		Myo5b	Papln	Mt1
	Yeats2	Pcsk6	Fam220a			Dnajc28	Hk2	Lgr6	Plin4	Parp3	Tuba8		Ppara	Asb14	Lpin1
	Csf1r	Tcap	Dgat2			Fam214a	Ndrg2	Plxdc2	B3gnt8	Adamtsl4	Kcnd2		Clip4	Tcp11l2	Asb11
	Htra3	Vtn	Slc41a3			Pla2g5	Lpin1	Serping1	Lgr6	Tmem82	Pde4a		Alpl	Slc28a2	Pla2g5
	Ogdhl	Tuba8	Aldh4a1			Als2cl	Slc25a13	Sema3c	Adamtsl5	Tcp11l2	Ank		Tesc	Fam43a	Tecr
	Trabd2b	Pi16	Ppm1k			Iigp1	Gpc1	Twf2	Ace	B3gnt8	Tacc2		Adamtsl2	Prune2	Hba-a2
	Apold1	Slc38a3	Atp1a2			Fblim1	Usp2	Ablim3	Efcab2	Ttc12	Trim54		Oxct1	Rbfox1	Sgk1
	3425401B19Rik	Galnt15	Myo5b			Ablim3	Col5a3	Kcnj3	Igsf8	Gbp9	Myoz2		Tuba4a	Etl4	Nr1d1
	Hbb-bs	Clec2d	Frmd5			Bcas3	Lyz2	Ccdc88c	Psme4	Slc28a2	Smoc2		C1qb	Adamtsl4	Chchd10
	Wnk2	Acss1	G0s2			3425401B19Rik	Tef	Trp53inp1	Hspb6	Gpt2	Klf15		Phyh	Abcc1	Tuba4a
	Aldh6a1	Lgr6	Mgp			Papln	Rbm38	Mrc1	Myh14	Lrtm1	Sdhb		Wfs1	Als2cl	Hba-a1
	Fbln1	Ltbp4	Pkia			Cyfip2	Kcnd2	Gpd1	Klf9	Slc26a10	Slco3a1		Clu	Ackr3	Agpat2
	Trim7	Rpl3l	Bcat2			Pcmtd2	Pde4a	Rrad	Pla2g5	Fam43a	Oxct1		Acadsb	Art1	Cox7a1
	Tmem38a	Asb14	Ccng1			Adamtsl4	Ivd	Bcas3	H2-K1	Pik3ip1	Rpl3l		Nol3	Klf9	Frmd5
	Asb14	Dhrs3	Cryab			Ifi203	Sphk2	Klf10	Tesc	Prune2	Mgst3		Limch1	Ky	Mpc1
	Psme4	Myh14	Timp3			Parp3	Tacc2	Fblim1	Asb14	Rbfox1	Pnpla2		Pdp2	Myh14	Cp
	Tecr	Slc26a10	Wfs1			Asb14	Nampt	Dgat2	Tcaim	Slfn5	Acadsb		Lgr6	Ablim3	Aqp1
	Tmem143	Fam43a	H2-K1			Lims2	Doc2g	Sema6a	Btg2	Paqr9	Plin3		Trabd2b	F13a1	C1qa
	Nr1d1	Ckmt2	Sgk1			Tmem82	Smoc2	Dock9	Mapt	Ckmt2	Fam220a		Adk	Lims2	C1qc
	Tubb4b	Bcas3	Gsn			Tcp11l2	Agtpbp1	Gpam	Epm2a		Myl12a		Myh14	Gpt2	Csf1
	Ipo13	Abcc1	Slco5a1			Ttc12	Sdhb	Pcmtd2	Sgk1		Agpat2		Crispld2	Atp1a2	Mrc1
	Pygb	Iigp1	Ppip5k1			Gbp9	Slc38a3	Slc38a3	Kcnd2		Efcab2		Id1	Ushbp1	Ace
	Slco5a1	Hmcn2	Parp3			Slco5a1	Cmya5	Rilpl1	Limch1		Tecr		Mrc1	Mapt	C3
	Dusp18	Thbd	Nppb			Slc28a2	Slco3a1	Abhd18	Zfp106		Fndc5		Got1	Hmcn2	Casq1
	Slc41a1	Tnfaip2	Cfh			Gpt2	Oxct1	Cxcl12	Fitm2		Slc41a3		Per1	Mfap4	Cfh
	Acad11	Twf2	Jun			Arhgap20	Rpl3l	Fam43a	Slco3a1		Epn3		Xdh	Rtn2	Cryab
	Aldh4a1	Abca1	Smoc2			Lrtm1	Mgst3	Kcnd2	Acss1		Myh14		Lrrc2	Sema3c	Phyh
	Intu	Papln	Gpr146			Slc26a10	Acadsb	Ltbp4	Hrc		F13a1		Pygb	Htra1	Pygm
	Ppm1k	Prune2	Trim72			Fam43a	Fam220a	Paqr9	Eef1a2		Gpcpd1		Ppm1k	Ccdc88c	Smpd1
	Lrtm1	C1qtnf9	C1qc			Pik3ip1	Myl12a	Tesc	Kcnj3		Lrrc2		Prune2	Myct1	Vtn
	Slc35e1	Paqr9	Trim54			Atp1a2	Agpat2	Ushbp1	Acad11		Adamtsl2		Ppip5k1	Crispld2	Hspb1
	Sorbs1	Ablim3	Tnfaip8			Me3	Dgat2	Als2cl	Mtfp1		Clip4			Lgr6	Hk2
	Atp1a2	Als2cl	Ttll1			Ushbp1	Coq10b	Ulk1	Tef		Crispld2			3425401B19Rik	Col5a3
	Ppip5k1	Tesc	Mt1			Rbfox1	Tecr	Adamtsl4	Fbln1		Gpr146			Me3	Sphk2
	Prune2	Alpl	Mpc1			Slfn5	Taco1	Dhrs3	Csf1r		Hspb8				Trim54
	Tmtc1	Ky	Ankrd9			Paqr9	Fndc5	Ly6e	Jun		Trim7				Plin3
	Fam131a	Pink1	Asb2			Plxdc2	Epn3	Fam214a	Csf1		Igsf8				Pink1
	Clip4	Vsir	Aqp1			Pi16	Myh14	Mgp	Gpcpd1		Acss1				Taco1
	Asb11	Dnajc28	Csf1				F13a1	Sparcl1	Lmod2		Limch1				Adamtsl2
		Cyfip2	Hbb-bt				Gpcpd1		Ankrd9		Tcaim				Clip4
		Tmem82	Mrc1				Wnk2		Ttll1		Xirp2				Hspb8
		Tcp11l2	Pxmp2				Adamtsl2		Trim7		Yeats2				Acss1
			Sgca				Mccc2		Myoz2		Lgr6				Csf1r
			Ace				Htra3		Chrm2		Csf1r				Asb10
			Acta1				Clip4		Dusp18		Agtpbp1				Art3
			Serping1				Crispld2		Fndc5		Hba-a2				Asb14
			Cacna2d1				Gpr146		Ndrg2		Trabd2b				Tmem143
			Fbln1				Hspb8		Trabd2b		Iigp1				Kcnip2
			Hrc				Kcnip2		Cox6a2		Asb14				Tcp11l2
			Phyh				Lmod2		Asb2		3425401B19Rik				Tubb4b
			Per2				Trim7		Serping1		Slc44a2				Ppip5k1
			Tcap				Ces1d		Dusp1		Gsn				Prune2
			Vtn				Egln1		Tnfaip8		Adk				Usp2
			Xdh				Igsf8		Htra3		Prob1				Yeats2
			Slc25a13				Asb10		Got1		Ace				Adamtsl4
			Tuba8				Synpo2		Bcat2		Adamtsl5				Sdhb
			Pde4a				Acss1		Gpr146		Apoe				Wfs1
			Ivd				H2-K1		Ank		Parp3				Hbb-bt
			Doc2g				Limch1		Klf4		Aldh6a1				Art1
			Klf15				Tcaim		Sgca		Ginm1				Bcat2
			Sdhb				Pdp2		Slc7a1		H2-K1				C1qb
			Slc38a3				Xirp2		Cryab		Tmtc1				Gsto1
			Cmya5				Yeats2		Gsta4		Tmem38a				Klf9
			Tecr				Lgr6		Apoe		Fbxo31				Xdh
			Echs1				Trim72		Mrc1		Fam131a				Doc2g
			Igsf8				Ogdhl		Prkab2		Psme4				Cmya5
			Acss1				Rhobtb1		S100a1		Tmem143				Slc41a3
			Lgr6				Hba-a2		3425401B19Rik		Adamtsl4				Myh14
			Csf1r				Trabd2b		Usp2		Nr1d1				Echs1
			Ogdhl				Apold1		Myo5b		Tcp11l2				Ogdhl
			Rpl3l				Pla2g5		Id1		B3gnt8				Trabd2b
			Asb14				Iigp1		Mafk		Pygb				F13a1
			Sphk2				3425401B19Rik		Echs1		Dusp18				Gsn
			Prob1				Slc44a2		Fosl2		Acad11				Psme4
			Myh14				Adk		Agpat2		Chchd10				Ipo13
			Asb10				Prob1		Col5a3		Aldh4a1				Acad11
			Aldh6a1				Adamtsl5		Twf2		Intu				Atp1a2
			Psme4				Adamtsl4		Sdhb		Ppm1k				Myo5b
			Ipo13				Parp3		Tcp11l2		Lrtm1				Mapt
			Acad11				Asb11		Kcnip2		Slc35e1				Adamtsl5
			Intu				Aldh6a1		Pde4a		Ppip5k1				Cox8b
			Slc35e1				Tmtc1		Angpt1		Ttll1				Sgca
			Ckmt2				Tmem38a		Bcl2l1		Prune2				Alas2
			Yeats2				Asb14		Prob1		Ckmt2				Gsta4
			Iigp1				Fbxo31		Slc44a2		Myo5b				Creg1
			Hspb6				Fam131a		St3gal3		Chrm2				Rtn2
			C1qa				Psme4		Slc25a13		Tpm1				Msrb1
			Tuba4a				Tmem143		Doc2g		Kcnip2				Rbm38
			Klf4				Nr1d1		Clip4		Mpc1				Smoc2
			Stc2				Tcp11l2		Taco1		Cp				Klf15
			Twf2				Ipo13		Phyh						Cmss1
			Clu				Pygb		Asb11						Myl12a
			Dusp1				Slco5a1		Mgp						Gpcpd1
			Gpc1				Fitm2		Creg1						Crispld2
			Egln1				Dusp18		Slc16a1						Lgr6
			Tacc2				Slc41a1		Aqp1						Rhobtb1
			Tcaim				Acad11		Smoc2						3425401B19Rik
			Slco3a1				Chchd10		Tmem143						Slc44a2
			Ginm1				Intu		Epn3						Hbb-bs
			Fitm2				Ppm1k		Pygb						Adk
			Prune2				Arhgap20		Myl12a						Chrm2
			Tesc				Lrtm1		Pfkfb2
			Alpl				Slc35e1		Adamtsl4
			Slc16a1				Atp1a2		Timp3
			C1qb				Ppip5k1		Tpm1
			C3				Ttll1		Dmpk
			Casq1				Prkab2		Tacc2
			Gsta4				Chrm2		Fam220a
			S100a1				Tpm1		Cacna2d1
			Hspb1				Mt1		Ppara
			Pink1						Chchd10
			Adamtsl2						Pygm
			Ces1d						Ctsc
			Slc44a2						Nppb
			Tcp11l2						Sorbs1
									Tmem38a
									Ipo13
									Plin3
									Acadsb
									Pkia
									Hk2
									Synpo2
									Nol3
									Smpd1
									Yeats2

## Sheet: miRNA-P09-P01
Verified genes
miR-322-5p		miR-532-5p		miR-382-5p		miR-296-5p		miR-374b-5p	miR-98-5p	miR-26b-5p
P9-P1	P23-P9	P9-P1	P23-P9	P9-P1	P23-P9	P9-P1	P23-P9	P9-P1	P9-P1	P9-P1
102 genes	109 genes	160 genes	177 genes	166 genes	180 genes	167 genes	186 genes	7 genes	68 genes	31 genes
Rxrg	Rxrg	Ptprm	Tnfaip8	Tmcc3	Frmd5	Ptprm	Tnfaip8	Adcy7	Epha4	Ptprm
Ccdc88c	Frmd5	Tmcc3	Ankrd9	Krt222	Tnfaip8	Tmcc3	Ankrd9	Csf1	Nfix	Kcne1
Tmcc3	Kcnj3	Mfap4	Hspb6	Ccdc88c	Ankrd9	Mfap4	Zbtb16	Sema3c	Kcnd2	Mcf2l
Krt222	Pfkfb2	Krt222	Zbtb16	Kcne1	Zbtb16	Krt222	Pfkfb2	Adamtsl3	Ablim3	Eef1a2
Rgs5	Kcnk3	Ccdc88c	Pfkfb2	Abca8b	Mpc1	Kcne1	Mylk4	Papln	Trim7	Eln
Tcap	Sik1	Abca8b	Mylk4	Mylk4	Mylk4	Abca8b	Id1	Slco5a1	Arhgef15	Gpam
Sema3c	Ppara	Mylk4	Art3	Etl4	Id1	Rasgrp2	Plin4	Fsd1l	Me3	Rgs5
Itgb6	Tcap	Etl4	Plin4	Hmcn2	Plin4	Mylk4	Dnajb5		Pcdh1	Serping1
Ttc39b	Xdh	Hmcn2	Dnajb5	Stard9	Dmpk	Hmcn2	Dmpk		Stk10	Col15a1
Fndc5	Doc2g	Stard9	Dmpk	Mcf2l	Cp	Stard9	Cp		Thbd	Epas1
Vsir	Taco1	Mcf2l	Cp	Dmpk	Asb2	Mcf2l	Coq10a		Gpd1	P4ha1
Crispld2	Fndc5	Dmpk	Asb2	Alpl	Acta2	Dmpk	Asb2		Sema6a	Rilpl1
Tsc22d1	Crispld2	Fblim1	Alpl	Aqp1	Alpl	Coq10a	Alpl		Prrx1	Ddr2
Gpt2	Slc44a2	Alpl	Aqp1	Ackr3	Aqp1	Fblim1	Aqp1		Fitm2	Ky
Intu	Agtpbp1	Aqp1	Bckdha	Csf1	Slc7a1	Adcy7	Slc7a1		Manf	Ttc39b
Rnf150	Gpcpd1	Csf1	Btg2	Dcn	Bckdha	Alpl	Bpgm		Fsd1l	F13a1
Slfn5	Aldh2	Eef1a2	C1qa	Eef1a2	Bpgm	Aqp1	Btg2		Kcne1	Lrrc2
Myo5b	Asb11	Fbn1	C1qc	Epha4	Btg2	Csf1	C1qa		Lum	Etl4
Pcdh1	Msrb1	Igfbp7	Cox8b	Fbn1	Csf1	Dcn	C1qc		Nrp2	Acss1
Gpam	Intu	Gpam	Csf1	Igfbp7	Eef1a2	Eef1a2	Csf1		Coq10a	Pcdh19
Slco5a1	Myo5b	Itga7	Eef1a2	Gpam	Fosl2	Eln	Eef1a2		Plin5	Ltbp4
Rbfox1	Kcnip2	Kcnb1	Kcnj3	Itga7	Gstm2	Epha4	Fosl2		Ckmt2	Fblim1
S100a16	Slco5a1	Kcne1	Lpl	Kcnb1	Hba-a1	Fbn1	Kcnj3		Parp3	Cyfip2
Ucp3	Gstm2	Kcnj8	Mrc1	Lum	Kcnj3	Gpam	Lpl		Papln	Fgd5
Abca8b	Zbtb16	Lum	Nppa	Abcc1	Mgp	Itga7	Nppa		Ptprm	Slco5a1
Kitl	Fbxo31	Ly6e	Nppb	Mrc1	Mrc1	Kcnb1	Sorbs1		Ly6e	Fitm2
Hspb8	Mpc1	Abcc1	Pkia	Rgs5	Pxmp2	Lum	Slc16a1		Dcn	Arhgap20
Rap1gap2	Slc7a1	Mrc1	Sgca	Rxrg	Rxrg	Abcc1	Ace		Fbn1	Lrtm1
Trim7	G0s2	Rgs5	Slc2a4	Scn7a	Sorbs1	Rgs5	Angpt1		Scn7a	Slc26a10
Itih5	Bcl2l1	Scn7a	Acta1	St8sia4	St3gal3	Scn7a	Art1		Samd9l	Prune2
Me3	Cacna2d1	St8sia4	Angpt1	Stk10	Slc16a1	Thbd	Bcat2		Hrc	Slfn5
Plxdc2	Hk2	Tsc22d1	Alas2	Thbd	Slc2a4	Ucp3	Bcl2l1		Osmr
Ptprb	Nol3	Thbd	Aldh2	Tnfaip2	Tuba4a	Ace	Serping1		Pcsk6
Thbd	Hspb8	Tnfaip2	Art1	Tuba4a	Ace	Art1	C1qb		Aplnr
Rnf144a	Ogdhl	Ucp3	Bcat2	Ucp3	Acta1	Serping1	C3		Slc38a3
Adcy7	Ctsc	Alas2	C3	Axl	Angpt1	Cdh5	Cacna2d1		Plxdc2
Cxcl12	Trim7	Art1	Cacna2d1	Ace	Alas2	Col15a1	Casq1		Myh14
Paqr9	Slc35e1	Col15a1	Casq1	Alas2	Aldh2	Col3a1	Noct		Steap4
Ly6e	Ppip5k1	Col3a1	Noct	Art1	Art1	Sparcl1	Cfh		Xirp2
Kcnd2	H2-K1	Sparcl1	Cfh	Serping1	Bcat2	Epas1	Cox6a2		Cd34
Pcdh19	Tef	Epas1	Cox6a2	Cdh5	Bcl2l1	Samd9l	Cryab		Adamtsl3
Smtn	Ccng1	Samd9l	Ctsc	Col3a1	Serping1	Fbln1	Ctsc		Islr
Pla2g5	Mafk	Fbln1	Epm2a	Sparcl1	C3	Gpd1	Epm2a		Col6a3
Ddr2	Tob2	Gpd1	Fbln1	Epas1	Cacna2d1	Hrc	Fbln1		Ltbp4
Col6a3	Synpo2	Hrc	Got1	Samd9l	Noct	Ly6c1	Got1		Adgrl4
Hmcn2	Prob1	Ly6c1	Gsto1	Fbln1	Cfh	Cd200	Gstm1		Cyfip2
Dmpk	Cryab	Cd200	Hrc	Gpd1	Cox6a2	Mapt	Hrc		Gpt2
Aqp1	Jun	Nfix	Jun	Hrc	Ctsc	Notch4	Jun		Atp1a2
Epha4	Kcnd2	Notch4	Klf4	Cd200	Fbln1	Nrp2	Kcnk3		Pcdh18
Abcc1	Pla2g5	Nrp2	Phyh	Mapt	Gsto1	Osmr	Klf4		Slc28a2
Mrc1	S100a1	Osmr	Mafk	Nfix	Hrc	Pcsk6	Klf9		Adcy7
Ptprm	Pde4a	P4ha1	Sik1	Nrp2	Kcnk3	Pla2g5	Phyh		Gpam
Stk10	Fam220a	Pcsk6	Per2	Osmr	Klf4	Prrx1	Mafk		Alas2
Axl	Mid1ip1	Prrx1	Ppara	Pcsk6	Klf9	Sema7a	Sik1		Cdh5
Col3a1	Dmpk	Sema7a	Pygm	Pla2g5	Phyh	Spta1	Mapt		Sparcl1
Notch4	Aqp1	Tcap	Sgk1	Rasgrp2	Mafk	Vtn	Per1		Vtn
Hsph1	Bpgm	Tfrc	Smpd1	Sema7a	Sik1	Aplnr	Per2		Ttc39b
Myh11	Cp	Vtn	Stc2	Spta1	Mapt	Twf2	Pla2g5		Ptprb
Tuba8	Mrc1	Aplnr	Bhlhe40	Mb	Per1	Islr	Ppara		Tnxb
Lsp1	Sgca	Islr	Tcap	Sema3c	Per2	Hsph1	Pygm		Itih5
Pi16	Slc2a4	Hsph1	Vtn	Jag1	Pla2g5	Mb	S100a1		Adamts10
Hhatl	Sgk1	Mb	Wfs1	Smtn	Ppara	Myh11	Sgk1		Tmem204
Clec2d	Dusp1	Kitl	Xdh	Mfap5	Pygm	Cxcl12	Smpd1		Etl4
Coq10a	Tuba8	Myh11	Zfp106	Col5a3	Smpd1	Sema3c	Stc2		Dab2
Csf1	Ivd	Cxcl12	Creg1	Pcdh12	Timp3	Jag1	Timp3		Ccdc88c
Als2cl	Sphk2	Sema3c	Lynx1	Tuba8	Wfs1	Smtn	Vtn		Htra3
Rpl3l	Asb2	Jag1	Clu	Lsp1	Xdh	Col5a3	Xdh		Ace
Cyfip2	Tecr	Mfap5	Mt1	Myo10	Zfp106	Pcdh12	Zfp106		Mfap5
Fblim1	Mccc2	Col5a3	Rtn2	Htra1	Creg1	Tuba8	Lynx1
Tmem82	Sorbs1	Pcdh12	Hk2	Rrad	Lynx1	Sema6a	Twf2
Frem2	Coq10a	Sema6a	Ndrg2	Kcnd2	Clu	Myo10	Clu
Ushbp1	Apold1	Myo10	Lpin1	Dpt	Mt1	Rrad	Dusp1
Pcdh18	Csf1	Htra1	Slc25a13	Ank	Dusp1	Dpt	Rtn2
Parp3	Rpl3l	Rrad	Gpc1	Tesc	Rtn2	Ank	Msrb1
Adamts10	Tmtc1	Itgb6	Col5a3	Itgb6	Hk2	Tesc	Hk2
Slc28a2	Psme4	Trim54	Dbp	Trim54	Ndrg2	Itgb6	Ndrg2
Adamtsl3	Parp3	Hspa5	Tef	Cxcl12	Lpin1	Trim54	Lpin1
Adgrl4	Yeats2	Smoc2	Rbm38	Smoc2	Slc25a13	Hspa5	Slc25a13
Itga7	Klf4	Ddr2	Pde4a	Ddr2	Gpc1	Smoc2	Gpc1
Tnfaip2	Tubb4b	Dab2	Sphk2	Dab2	Usp2	Dab2	Col5a3
Alas2	Id1	Palmd	Tob2	Palmd	Col5a3	Palmd	Tuba8
Samd9l	Cox8b	Coq8a	Tacc2	Coq8a	Lyz2	Coq8a	Pde4a
Fbln1	Lpl	Pi16	Trim54	Pi16	Tef	Pi16	Ivd
Rasgrp2	Alas2	Jam2	Myoz2	Slc38a3	Tuba8	Slc38a3	Ank
Spta1	Fbln1	Ky	Nampt	Jam2	Kcnd2	Jam2	Tob2
Jam2	Stc2	Rpl3l	Doc2g	Slco3a1	Ivd	Slco3a1	Tesc
Tnxb	Mt1	Plin5	Smoc2	Ky	Sphk2	Ky	Trim54
Fndc1	Slc25a13	Myct1	Agtpbp1	Rpl3l	Ank	Tspan13	Smoc2
Fsd1l	Myoz2	Cdc42ep1	Sdhb	Plxdc2	Tob2	Plin5	Klf15
Slc26a10	Nampt	Fndc5	Oxct1	Myct1	Tesc	Plxdc2	Agtpbp1
Prune2	Cmya5	Myh14	Tpm1	Cdc42ep1	Trim54	S100a16	Slc38a3
Ckmt2	Tcaim	Vsir	Rpl3l	Ttc39b	Myoz2	Ccdc88c	Cmya5
Lims2	Slc41a3	F13a1	Cmss1	Myh14	Nampt	Myct1	Slco3a1
Slco3a1	Iigp1	Lrrc2	Pnpla2	Vsir	Smoc2	Cdc42ep1	Oxct1
Eln	3425401B19Rik	Hhatl	Acadsb	F13a1	Agtpbp1	Ttc39b	Mgst3
Fbn1	Acad11	Pcdh1	Agpat2	Lrrc2	Sdhb	Fndc5	Pnpla2
Scn7a	Prune2	Prex2	Dgat2	Hhatl	Slc38a3	Vsir	Plin3
St8sia4	Ckmt2	Ptprb	Coq10b	Pcdh1	Cmya5	F13a1	Myl12a
Serping1	Slc16a1	Htra3	Mtfp1	Prex2	Slco3a1	Lrrc2	Dgat2
Ltbp4	Per2	Galnt15	Mid1ip1	Rflnb	Oxct1	Hhatl	Coq10b
Fgd5	Slco3a1	Cygb	Efcab2	Ptprb	Tpm1	Manf	Mtfp1
Limch1	Pxmp2	Crispld2	Taco1	Htra3	Rpl3l	Pcdh1	Efcab2
	Serping1	Tnxb	Fndc5	Galnt15	Mgst3	Prex2	Pink1
	C3	Steap4	Slc41a3	Cygb	Cmss1	Etl4	Tecr
	Epm2a	Acss1	Myh14	Crispld2	Pnpla2	Ptprb	Taco1
	Asb10	Limch1	F13a1	Tnxb	Acadsb	Galnt15	Fndc5
	Hspb6	Rap1gap2	Gpcpd1	Clec2d	Plin3	Cygb	Epn3
	Pygb	Xirp2	Lrrc2	Trim7	Myl12a	Crispld2	F13a1
	Limch1	Adcy7	Wnk2	Steap4	Dgat2	Hspb8	Lrrc2
		Slco3a1	Adamtsl2	Limch1	Mid1ip1	Tnxb	Wnk2
		Dock9	Htra3	Rap1gap2	Efcab2	Clec2d	Adamtsl2
		Itpkb	Nol3	Xirp2	Slc41a3	Trim7	Mccc2
		Fndc1	Clip4	Lgr6	Epn3	Steap4	Nol3
		Pcdh19	Crispld2	Trim72	Myh14	Igsf8	Crispld2
		Ltbp4	Gpr146	Itpkb	F13a1	Rnf144a	Gpr146
		Pla2g5	Kcnip2	Fndc1	Gpcpd1	Acss1	Hspb8
		Als2cl	Echs1	Rnf144a	Lrrc2	Tmem204	Kcnip2
		Rxrg	Ces1d	Hba-a2	Wnk2	Limch1	Echs1
		Fam174b	Egln1	Pcdh19	Adamtsl2	Rap1gap2	Trim7
		Ablim3	Acss1	Cd34	Mccc2	Xirp2	Egln1
		Asb14	H2-K1	Ltbp4	Htra3	Lgr6	Igsf8
		Adamtsl3	Limch1	Dock9	Nol3	Trim72	Asb10
		Fsd1l	Pdp2	Chpt1	Clip4	Dock9	Synpo2
		Papln	Xirp2	Myh11	Crispld2	Itpkb	Acss1
		Col6a3	Yeats2	Ablim3	Echs1	Fndc1	Limch1
		Cyfip2	Sorbs1	Asb14	Trim7	Cd34	Tacc2
		Ace	Csf1r	Tsc22d1	Egln1	Lsp1	Tcaim
		Ifi203	Slco3a1	Adamtsl3	Asb10	Als2cl	Pdp2
		Parp3	Ogdhl	Fsd1l	H2-K1	Rpl3l	Xirp2
		Pcdh18	Rhobtb1	Papln	Limch1	Ablim3	Yeats2
		Fam131a	Trabd2b	Col6a3	Tacc2	Asb14	Lgr6
		Rassf3	Apold1	Cyfip2	Tcaim	Adamtsl3	B3gnt8
		Chpt1	Pla2g5	Ifi203	Pdp2	Papln	Slc41a3
		Itih5	Iigp1	Parp3	Xirp2	Col6a3	Csf1r
		Adamts10	Rxrg	P4ha1	Yeats2	Cyfip2	Trim72
		Fgd5	Asb14	Pcdh18	Lgr6	Tsc22d1	Ogdhl
		Slco5a1	3425401B19Rik	Adgrl4	Csf1r	Ltbp4	Rhobtb1
		Frem2	Slc44a2	Rassf3	Trim72	Pcdh18	Apold1
		Slc28a2	Gsn	Lims2	Ogdhl	Adgrl4	Iigp1
		Gpt2	Ace	Tmem82	Rhobtb1	Fam131a	St3gal3
		Arhgap20	Adamtsl4	Abca8a	Hba-a2	Lims2	Rpl3l
		Adamts2	Parp3	Itih5	Trabd2b	Abca8a	Asb14
		Lrtm1	Asb11	Adamts10	Apold1	Itih5	Sphk2
		Rnf150	Aldh6a1	Fgd5	Iigp1	Adamts10	3425401B19Rik
		Arhgef15	Tmtc1	Slco5a1	Sgk1	Fgd5	Prob1
		Fam43a	Tmem38a	Frem2	Asb14	Frem2	Clip4
		Atp1a2	Fbxo31	Fitm2	Slc44a2	Slc28a2	Adamtsl4
		Prune2	Fam131a	Gpt2	Gsn	Fitm2	Aldh2
		Ushbp1	Psme4	Intu	Prob1	Gpt2	Asb11
		C1qtnf9	Tmem143	Arhgap20	Adamtsl4	Intu	Aldh6a1
		Rbfox1	Nr1d1	Adamts2	Parp3	Arhgap20	Tmtc1
		Slfn5	Tcp11l2	Prrx1	Aldh6a1	Adamts2	Tmem38a
		Paqr9	Tubb4b	Lrtm1	Tmtc1	Lrtm1	Fbxo31
		Ckmt2	Ipo13	Rnf150	Tmem38a	Arhgef15	Fam131a
		Myo5b	Pygb	Arhgef15	Fbxo31	Slc26a10	Tmem143
		Plxdc2	Slco5a1	Slc26a10	Tmem143	Fam43a	Nr1d1
		Coq10a	Dusp18	Fam43a	Nr1d1	Atp1a2	Tcp11l2
		Rasgrp2	Slc41a1	Atp1a2	Tcp11l2	Prune2	Tubb4b
		Slc38a3	Adhfe1	Prune2	Tubb4b	Me3	Gsn
		Lims2	Acad11	Me3	Ipo13	Ushbp1	Ipo13
			Aldh4a1	Rbfox1	Pygb	Rbfox1	Tef
			Arhgap20	Slfn5	Slco5a1	Slfn5	Pygb
			Lrtm1	Paqr9	Fitm2	Paqr9	Fitm2
			Slc35e1	Myo5b	Dusp18	Ckmt2	Slc41a1
			Atp1a2	Coq10a	Slc41a1	Ddr2	Adhfe1
			Ppip5k1	Sema6a	Adhfe1	Parp3	Acad11
			Ttll1		Acad11	Ly6e	Chchd10
			Prune2		Chchd10		Aldh4a1
			Prkab2		Aldh4a1		Intu
			Usp2		Intu		Ppm1k
			Ckmt2		Arhgap20		Arhgap20
			Myo5b		Lrtm1		Lrtm1
			Synpo2		Atp1a2		Slc35e1
			Coq10a		Ppip5k1		Atp1a2
			Slc38a3		Ttll1		Ppip5k1
			Chchd10		Prune2		Ttll1
			Frmd5		Myo5b		Prune2
					Chrm2		Prkab2
					Synpo2		Ckmt2
					Coq10a		Tpm1
							Parp3
							Mt1
							Dbp
							Mpc1
							H2-K1
							Cox7a1

## Sheet: miRNA-P23-P09
Verified genes
miR-145a-5p	miR-328-5p	miR-185-5p	miR-378c	miR-30c-1-3p	miR-149-5p	miR-27a-5p	miR-29a-5p	miR-378a-5p	miR-486-5p	miR-139-5p	miR-26a-5p	miR-3107	let-7a-1	let-7a-2
P23-P9	P23-P9	P23-P9	P23-P9	P23-P9	P23-P9	P23-P9	P23-P9	P23-P9	P23-P9	P23-P9	P23-P9	P23-P9	P23-P9	P23-P9
141 genes	142 genes	137 genes	124 genes	148 genes	148 genes	149 genes	0 genes	143 genes	132 genes	130 genes	86 genes	0 genes	40 genes	121 genes
Col3a1	Col3a1	Col3a1	Col3a1	Col3a1	Col3a1	Col3a1	0	Col3a1	Col3a1	Col3a1	Col3a1		Lcorl	Bcl2l11
Hic2	Hic2	Hic2	Hic2	Hic2	Hic2	Hic2	0	Hic2	Brca2	Hic2	Hic2		Col14a1	Slc38a4
Brca2	Brca2	Arhgap18	Brca2	Brca2	Arhgap18	Brca2		Brca2	Arhgap18	Brca2	Cdk6		Prc1	Lcorl
Arhgap18	Arhgap18	Cdk6	Arhgap18	Arhgap18	Cdk6	Arhgap18		Cdk6	Cul7	Cdk6	Cul7		Col1a2	Kcne1
Cdk6	Cdk6	Cul7	Cdk6	Cdk6	Cul7	Cdk6		Cul7	Utp14b	Utp14b	Utp14b		Smc2	Postn
Cul7	Cul7	Utp14b	Cul7	Cul7	Utp14b	Cul7		Utp14b	Topbp1	Topbp1	Topbp1		Mmp14	Smc2
Utp14b	Utp14b	Cenpa	Utp14b	Utp14b	Topbp1	Utp14b		Topbp1	Ralgps2	Ralgps2	Ralgps2		Ptn	Mcm3
Topbp1	Topbp1	Ralgps2	Topbp1	Cenpa	Ralgps2	Topbp1		Cenpa	Erbb2	Erbb2	Snn		Rrm1	Mcm2
Ralgps2	Ralgps2	Erbb2	Ralgps2	Ralgps2	Erbb2	Ralgps2		Ralgps2	Myef2	Myef2	Fndc1		Adam19	Mmp14
Erbb2	Erbb2	Myef2	Erbb2	Erbb2	Myef2	Erbb2		Erbb2	Flrt2	Flrt2	N4bp2		Brca2	Brca2
Myef2	Flrt2	Flrt2	Myef2	Myef2	Flrt2	Myef2		Myef2	Snn	Snn	Ncapd2		Cdk6	Cdk6
Flrt2	Snn	Snn	Flrt2	Flrt2	Fndc1	Flrt2		Flrt2	Fndc1	Fndc1	Ror1		Col18a1	Col18a1
Snn	Fndc1	Fndc1	Snn	Fndc1	N4bp2	Snn		Snn	N4bp2	N4bp2	Fat3		Emp1	Emp1
Fndc1	N4bp2	N4bp2	Fndc1	N4bp2	Pygl	Fndc1		Fndc1	Pygl	Pygl	Thbs2		Fn1	Ncam1
N4bp2	Pygl	Ncapd2	N4bp2	Pygl	Ncapd2	N4bp2		N4bp2	Ncapd2	Ncapd2	Dnmt1		Heph	Rbl1
Pygl	Ncapd2	Pcdh17	Pygl	Ncapd2	Pcdh17	Pygl		Pygl	Pcdh17	Pcdh17	Emp1		Ptprf	Atad2
Pcdh17	Pcdh17	Col1a2	Ncapd2	Pcdh17	Col1a2	Ncapd2		Ncapd2	Col1a2	Col1a2	Lcorl		Nrk	Nrep
Lrrc4b	Col1a2	Ror1	Pcdh17	Col1a2	Ror1	Pcdh17		Pcdh17	Ror1	Ror1	Sema3c		Ddc	Ypel2
Tia1	Ror1	Tia1	Col1a2	Ror1	Lrrc4b	Col1a2		Col1a2	Tia1	Lrrc4b	Eln		Cul7	Gas2l3
Fat3	Lrrc4b	Fat3	Ror1	Lrrc4b	Tia1	Ror1		Ror1	Fat3	Tia1	G2e3		Rnf144a	Vcan
Thbs2	Tia1	Thbs2	Lrrc4b	Tia1	Fat3	Lrrc4b		Tia1	Dnmt1	Fat3	Tet1		Erbb2	Bend4
Dnmt1	Fat3	Dnmt1	Tia1	Fat3	Thbs2	Tia1		Fat3	Tmeff1	Thbs2	Dpysl3		Pcdh17	Grb10
Emp1	Thbs2	Tmeff1	Fat3	Thbs2	Dnmt1	Fat3		Thbs2	Emp1	Dnmt1	Sh3pxd2b		Nynrin	Tet1
Ntn4	Dnmt1	Emp1	Thbs2	Dnmt1	Tmeff1	Thbs2		Dnmt1	Ntn4	Tmeff1	Rnf144a		Fat3	Igf2
Lcorl	Emp1	Lcorl	Dnmt1	Emp1	Emp1	Dnmt1		Tmeff1	Lcorl	Emp1	Ccng2		Prrg3	Sh3pxd2b
Sema3c	Ntn4	Sema3c	Emp1	Ntn4	Ntn4	Tmeff1		Emp1	Sema3c	Lcorl	Slc38a1		Fndc1	Tia1
Eln	Lcorl	Eln	Lcorl	Lcorl	Lcorl	Emp1		Ntn4	Eln	Sema3c	Grb10		Ccdc8	Lhfpl2
Aspn	Sema3c	Aspn	Sema3c	Sema3c	Sema3c	Ntn4		Lcorl	Aspn	Eln	Nynrin		Rbl1	Snn
G2e3	Eln	G2e3	Eln	Eln	Eln	Lcorl		Sema3c	G2e3	G2e3	Chd3		Kif26b	Spon2
Tet1	Aspn	Tet1	Aspn	Aspn	Aspn	Sema3c		Eln	Tet1	Dpysl3	Vcan		Prkag2	Col1a1
Dpysl3	G2e3	Dpysl3	G2e3	G2e3	G2e3	Eln		Aspn	Dpysl3	Sh3pxd2b	Gja5		Maged2	Gja5
Sh3pxd2b	Tet1	Sh3pxd2b	Tet1	Tet1	Tet1	Aspn		G2e3	Sh3pxd2b	Dbn1	Zfp608		Tet1	Mcm4
Dbn1	Dpysl3	Dbn1	Dpysl3	Dpysl3	Dpysl3	G2e3		Tet1	Dbn1	Tmpo	Cdk2		Pcdh18	Mest
Tmpo	Sh3pxd2b	Tmpo	Sh3pxd2b	Sh3pxd2b	Sh3pxd2b	Tet1		Dpysl3	Tmpo	Rnf144a	Kif26b		Pygl	Dpysl3
Csrp2	Dbn1	Rnf144a	Dbn1	Dbn1	Dbn1	Dpysl3		Sh3pxd2b	Csrp2	Slc38a1	Hjurp		Vcan	Adam19
Rnf144a	Tmpo	Ccng2	Tmpo	Tmpo	Tmpo	Sh3pxd2b		Dbn1	Rnf144a	Grb10	Mcm3		Fras1	Aplnr
Ccng2	Csrp2	Slc38a1	Rnf144a	Csrp2	Csrp2	Dbn1		Tmpo	Ccng2	Nynrin	Pxdn		Plekhh1	Ror1
Slc38a1	Rnf144a	Grb10	Slc38a1	Rnf144a	Rnf144a	Tmpo		Csrp2	Slc38a1	Pcdh18	Ptprf		Hjurp	Rrad
Grb10	Ccng2	Nynrin	Grb10	Ccng2	Ccng2	Csrp2		Rnf144a	Grb10	Chd3	Tspan18		Megf6	G2e3
Nynrin	Slc38a1	Pcdh18	Nynrin	Slc38a1	Slc38a1	Rnf144a		Ccng2	Nynrin	Vcan	Itm2a		Rnasel	Tmpo
Pcdh18	Grb10	Chd3	Pcdh18	Grb10	Grb10	Ccng2		Slc38a1	Pcdh18	Ucp3	Cers6			Ralgps2
Chd3	Nynrin	Vcan	Vcan	Nynrin	Nynrin	Slc38a1		Grb10	Chd3	Gja5	Col1a1			Chd3
Vcan	Pcdh18	Ucp3	Ucp3	Pcdh18	Pcdh18	Grb10		Nynrin	Vcan	Zfp608	Myh10			Cd109
Ucp3	Chd3	Zfp608	Zfp608	Chd3	Chd3	Nynrin		Pcdh18	Ucp3	Cdk2	Ccne2			Ptk7
Gja5	Vcan	Mcm4	Mcm4	Vcan	Vcan	Pcdh18		Chd3	Mcm4	Cdkn2c	Aplnr			Fras1
Zfp608	Ucp3	Cdk2	Cdk2	Ucp3	Ucp3	Chd3		Vcan	Cdk2	Eef1a1	Ypel2			Hjurp
Mcm4	Gja5	Acot2	Acot2	Gja5	Gja5	Vcan		Ucp3	Cdkn2c	Kif26b	Lhfpl2			Flrt2
Cdk2	Zfp608	Cdkn2c	Cdkn2c	Zfp608	Zfp608	Ucp3		Zfp608	Kif26b	Hjurp	Slc38a4			Plekha7
Acot2	Mcm4	Eef1a1	Kif26b	Mcm4	Mcm4	Gja5		Cdk2	Rrad	Fkbp10	Megf6			Sox4
Cdkn2c	Cdk2	Kif26b	Rrad	Cdk2	Cdk2	Zfp608		Acot2	Hjurp	Mcm3	Cdh11			Ccna2
Eef1a1	Cdkn2c	Rrad	Hjurp	Acot2	Acot2	Mcm4		Cdkn2c	Fkbp10	Pxdn	Prkag2			Marcksl1
Kif26b	Kif26b	Hjurp	Fkbp10	Cdkn2c	Cdkn2c	Cdk2		Kif26b	Mcm3	Ptprf	Heph			Acot1
Hjurp	Rrad	Fkbp10	Ptprf	Eef1a1	Eef1a1	Cdkn2c		Hjurp	Pxdn	Gpc3	Ptk7			Prrg3
Fkbp10	Hjurp	Mcm3	Gpc3	Kif26b	Kif26b	Eef1a1		Fkbp10	Ptprf	Itm2a	Ccdc8			Neurl1b
Mcm3	Fkbp10	Pxdn	Tspan18	Rrad	Rrad	Kif26b		Mcm3	Abracl	Armcx2	Col14a1			Slc38a1
Pxdn	Mcm3	Ptprf	Itm2a	Hjurp	Hjurp	Rrad		Pxdn	Gpc3	Cers6	Ezh2			N4bp2
Ptprf	Pxdn	Abracl	Armcx2	Fkbp10	Mcm3	Hjurp		Gpc3	Tspan18	Tro	Scd2			Klhdc8b
Abracl	Ptprf	Gpc3	Cers6	Pxdn	Pxdn	Mcm3		Tspan18	Armcx2	Col1a1	Bend4			Kif20a
Gpc3	Abracl	Tspan18	Tro	Ptprf	Ptprf	Pxdn		Itm2a	Cers6	Myh10	Bcl2l11			Scd2
Tspan18	Gpc3	Itm2a	Klhdc8b	Abracl	Abracl	Ptprf		Armcx2	Tro	Prrg3	Adam19			Ptprf
Itm2a	Tspan18	Armcx2	Myh10	Gpc3	Gpc3	Abracl		Cers6	Col1a1	Ccne2	Mcm6			Rnasel
Armcx2	Armcx2	Cers6	Prrg3	Tspan18	Tspan18	Tspan18		Tro	Klhdc8b	Aplnr	Atad2			Megf6
Cers6	Cers6	Tro	Aplnr	Itm2a	Itm2a	Armcx2		Col1a1	Myh10	Ypel2	Tnc			Ccne2
Tro	Tro	Col1a1	Ypel2	Armcx2	Armcx2	Cers6		Klhdc8b	Prrg3	Lhfpl2	Phldb2			Mcm5
Col1a1	Col1a1	Klhdc8b	Lhfpl2	Cers6	Cers6	Tro		Myh10	Ccne2	Nt5dc2	Cd109			Prkag2
Klhdc8b	Klhdc8b	Myh10	Slc38a4	Tro	Tro	Col1a1		Prrg3	Aplnr	Slc38a4	Slfn9			Slfn9
Myh10	Myh10	Prrg3	Megf6	Col1a1	Col1a1	Klhdc8b		Ccne2	Ypel2	Megf6	Armcx4			Kif26b
Prrg3	Prrg3	Ccne2	Klf11	Klhdc8b	Klhdc8b	Myh10		Aplnr	Lhfpl2	Klf11	Plekhh1			Col14a1
Ccne2	Aplnr	Aplnr	Prkag2	Myh10	Myh10	Prrg3		Ypel2	Slc38a4	Prkag2	Neurl1b			Nynrin
Aplnr	Ypel2	Ypel2	Smc4	Prrg3	Prrg3	Ccne2		Lhfpl2	Megf6	Smc4	Tead2			Pcdh18
Ypel2	Lhfpl2	Lhfpl2	Heph	Ccne2	Ccne2	Aplnr		Nt5dc2	Klf11	Mmp14	Col18a1			Ezh2
Lhfpl2	Nt5dc2	Nt5dc2	Impa2	Aplnr	Aplnr	Ypel2		Slc38a4	Cdh11	Heph	Gas2l3			Armcx2
Nt5dc2	Slc38a4	Slc38a4	Ptk7	Ypel2	Ypel2	Lhfpl2		Megf6	Prkag2	Impa2	Ncapg2			Phldb2
Slc38a4	Megf6	Megf6	Peg3	Lhfpl2	Lhfpl2	Nt5dc2		Aldh1b1	Mmp14	Ptk7	Plekha7			Rnf144a
Megf6	Aldh1b1	Klf11	Col14a1	Nt5dc2	Nt5dc2	Slc38a4		Klf11	Heph	Ccdc8	Hmgcs2			Tnc
Aldh1b1	Klf11	Cdh11	Ezh2	Slc38a4	Slc38a4	Megf6		Prkag2	Impa2	Peg3	Snap91			Prc1
Klf11	Cdh11	Prkag2	Tmsb10	Megf6	Megf6	Aldh1b1		Smc4	Ccdc8	Col14a1	Prc1			Cdkn2c
Cdh11	Prkag2	Smc4	Scd2	Aldh1b1	Aldh1b1	Klf11		Mmp14	Peg3	Mcm7	Rnasel			Mcm6
Prkag2	Mmp14	Heph	Bend4	Klf11	Klf11	Cdh11		Heph	Mcm7	Ezh2	Ccna2			Mcm7
Smc4	Heph	Impa2	Rrm1	Cdh11	Cdh11	Prkag2		Impa2	Scd2	Tmsb10	Kcne1			Aspm
Mmp14	Impa2	Ptk7	Adam19	Prkag2	Prkag2	Smc4		Ptk7	Bend4	Scd2	Fbn2			Fbn2
Heph	Ptk7	Ccdc8	Mcm6	Smc4	Smc4	Mmp14		Ccdc8	Bcl2l11	Bend4	Aspm			Heph
Impa2	Ccdc8	Peg3	Rbl1	Mmp14	Mmp14	Heph		Peg3	Rrm1	Bcl2l11	Top2a			Thbs2
Ptk7	Peg3	Col14a1	Atad2	Heph	Heph	Impa2		Col14a1	Adam19	Rrm1	Mki67			Top2a
Ccdc8	Col14a1	Ezh2	Tnc	Impa2	Impa2	Ptk7		Mcm7	Rbl1	Ddc	Mest			Sntb1
Peg3	Mcm7	Scd2	Phldb2	Ptk7	Ptk7	Ccdc8		Ezh2	Atad2	Adam19	Nrk			Gpc3
Col14a1	Ezh2	Bend4	Cd109	Ccdc8	Ccdc8	Peg3		Tmsb10	Tnc	Mcm6				Tro
Mcm7	Tmsb10	Bcl2l11	Pole	Peg3	Peg3	Col14a1		Scd2	Phldb2	Rbl1				Erbb2
Ezh2	Scd2	Rrm1	Kif23	Col14a1	Col14a1	Mcm7		Bend4	Cd109	Atad2				Maged2
Tmsb10	Bend4	Ddc	Lmnb1	Mcm7	Mcm7	Ezh2		Bcl2l11	Pole	Tnc				Dnmt1
Bend4	Bcl2l11	Adam19	Maged2	Ezh2	Ezh2	Tmsb10		Rrm1	Kif23	Phldb2				Armcx4
Bcl2l11	Rrm1	Mcm6	Smc2	Tmsb10	Tmsb10	Scd2		Ddc	Lmnb1	Cd109				Ncapd2
Rrm1	Ddc	Rbl1	Kif20a	Scd2	Scd2	Bend4		Adam19	Maged2	Pole				Topbp1
Ddc	Adam19	Atad2	Armcx4	Bend4	Bcl2l11	Bcl2l11		Mcm6	Smc2	Kif23				Klf11
Adam19	Mcm6	Tnc	Fras1	Bcl2l11	Rrm1	Rrm1		Rbl1	Kif20a	Lmnb1				Plekhh1
Mcm6	Atad2	Phldb2	Plekhh1	Ddc	Ddc	Ddc		Atad2	Slfn9	Maged2				Tspan18
Rbl1	Tnc	Cd109	Fn1	Adam19	Adam19	Adam19		Tnc	Armcx4	Smc2				Aldh1b1
Atad2	Phldb2	Pole	Sntb1	Mcm6	Mcm6	Mcm6		Phldb2	Fras1	Armcx4				Itm2a
Tnc	Cd109	Kif23	Neurl1b	Rbl1	Atad2	Rbl1		Pole	Plekhh1	Fras1				Lmnb1
Phldb2	Pole	Lmnb1	Mcm5	Atad2	Tnc	Atad2		Kif23	Fn1	Plekhh1				Myef2
Cd109	Kif23	Maged2	Ncam1	Tnc	Phldb2	Tnc		Lmnb1	Sntb1	Fn1				Pole
Pole	Lmnb1	Smc2	Col18a1	Phldb2	Cd109	Phldb2		Maged2	Neurl1b	Sntb1				Tead2
Kif23	Maged2	Bex3	Gas2l3	Cd109	Pole	Cd109		Smc2	Acsl3	Neurl1b				Nrk
Lmnb1	Smc2	Kif20a	Ncapg2	Pole	Kif23	Pole		Kif20a	Mcm5	Acsl3				Kif23
Maged2	Bex3	Slfn9	Spon2	Kif23	Lmnb1	Kif23		Slfn9	Tead2	Mcm5				Fat3
Smc2	Kif20a	Armcx4	Plekha7	Lmnb1	Maged2	Lmnb1		Armcx4	Ncam1	Tead2				Mki67
Bex3	Slfn9	Fras1	Marcksl1	Maged2	Smc2	Maged2		Fras1	Col18a1	Ncam1				Ccdc8
Kif20a	Armcx4	Plekhh1	Nrep	Smc2	Bex3	Smc2		Plekhh1	Gas2l3	Col18a1				Dbn1
Slfn9	Fras1	Fn1	Hmgcs2	Bex3	Kif20a	Bex3		Fn1	Ncapg2	Gas2l3				Snap91
Armcx4	Plekhh1	Sntb1	Snap91	Kif20a	Slfn9	Kif20a		Neurl1b	Spon2	Ncapg2				Pygl
Fras1	Fn1	Neurl1b	Ptn	Slfn9	Armcx4	Slfn9		Acsl3	Acot1	Spon2				Hic2
Plekhh1	Sntb1	Tead2	Prc1	Fras1	Fras1	Armcx4		Mcm5	Plekha7	Plekha7				Myh10
Fn1	Neurl1b	Ncam1	Scd4	Plekhh1	Plekhh1	Fras1		Tead2	Marcksl1	Mcm2				Zfp608
Sntb1	Mcm5	Col18a1	Txnip	Fn1	Fn1	Plekhh1		Ncam1	Mcm2	Nrep				Nt5dc2
Neurl1b	Tead2	Gas2l3	Sox4	Sntb1	Sntb1	Fn1		Col18a1	Nrep	Hmgcs2				Col3a1
Mcm5	Ncam1	Ncapg2	Postn	Neurl1b	Neurl1b	Sntb1		Gas2l3	Hmgcs2	Snap91				Fn1
Tead2	Col18a1	Spon2	Kcne1	Acsl3	Mcm5	Neurl1b		Ncapg2	Snap91	Ptn				Angptl4
Ncam1	Gas2l3	Acot1	Plagl1	Mcm5	Tead2	Acsl3		Spon2	Ptn	Prc1				Acsl3
Col18a1	Ncapg2	Plekha7	Fbn2	Tead2	Ncam1	Mcm5		Acot1	Scd4	Scd4				Utp14b
Gas2l3	Spon2	Hmgcs2	Igf2	Ncam1	Col18a1	Tead2		Plekha7	Txnip	Rnasel				Ncapg2
Ncapg2	Plekha7	Snap91	Aspm	Col18a1	Gas2l3	Ncam1		Marcksl1	Rnasel	Sox4				Acot2
Spon2	Marcksl1	Ptn	Mki67	Gas2l3	Ncapg2	Col18a1		Mcm2	Ccna2	Postn
Plekha7	Mcm2	Prc1	Nrk	Ncapg2	Spon2	Gas2l3		Nrep	Postn	Kcne1
Nrep	Nrep	Scd4	Angptl4	Spon2	Acot1	Ncapg2		Hmgcs2	Kcne1	Fbn2
Hmgcs2	Hmgcs2	Rnasel		Acot1	Plekha7	Spon2		Snap91	Fbn2	Igf2
Snap91	Ptn	Ccna2		Plekha7	Marcksl1	Acot1		Ptn	Igf2	Aspm
Ptn	Prc1	Sox4		Marcksl1	Mcm2	Plekha7		Prc1	Aspm	Mki67
Prc1	Scd4	Postn		Mcm2	Nrep	Marcksl1		Scd4	Top2a	Mest
Scd4	Txnip	Kcne1		Nrep	Hmgcs2	Mcm2		Txnip	Mki67	Nrk
Txnip	Rnasel	Plagl1		Hmgcs2	Snap91	Nrep		Rnasel	Mest	Angptl4
Rnasel	Ccna2	Fbn2		Snap91	Ptn	Hmgcs2		Ccna2	Nrk
Ccna2	Sox4	Aspm		Prc1	Prc1	Snap91		Sox4	Angptl4
Postn	Postn	Top2a		Scd4	Scd4	Ptn		Postn
Kcne1	Kcne1	Mki67		Txnip	Txnip	Prc1		Kcne1
Fbn2	Plagl1	Mest		Rnasel	Rnasel	Scd4		Plagl1
Igf2	Fbn2	Nrk		Ccna2	Ccna2	Txnip		Fbn2
Top2a	Igf2	Angptl4		Sox4	Sox4	Rnasel		Igf2
Mki67	Aspm			Postn	Postn	Sox4		Aspm
Mest	Top2a			Kcne1	Kcne1	Postn		Top2a
Nrk	Mest			Plagl1	Plagl1	Kcne1		Mki67
Angptl4	Nrk			Fbn2	Fbn2	Plagl1		Mest
	Angptl4			Igf2	Igf2	Fbn2		Nrk
				Aspm	Aspm	Igf2		Angptl4
				Top2a	Top2a	Aspm
				Mki67	Mki67	Top2a
				Mest	Mest	Mki67
				Nrk	Nrk	Mest
				Angptl4	Angptl4	Nrk
						Angptl4
