# Supplementary material for: Genome-wide profiling of miRNA-gene regulatory networks in mouse postnatal heart development—implications for cardiac regeneration
Source: Front Cardiovasc Med. 2023 May 22;10:1148618. doi: 10.3389/fcvm.2023.1148618 (PMC10241105; doi:10.3389/fcvm.2023.1148618)
Supplement: Supplementary file 3 [file Table3.xlsx]

## Sheet: miR-150-5p-GO
Category	Term	Count	%	PValue	Genes	List Total	Pop Hits	Pop Total	Fold Enrichment	Bonferroni	Benjamini	FDR
GOTERM_BP_5	GO:0071407~cellular response to organic cyclic compound	9	20.4545	0.00011166	ABCA1, GRAMD1B, PER1, IGFBP5, KLF9, CREBRF, RORC, INPP5K, FBXO32	43	681	18826	5.78609	0.121102	0.129079	0.129079
GOTERM_BP_5	GO:0007507~heart development	8	18.1818	0.000786022	ANGPT1, GJA5, IRX4, HEY2, CACNA1C, LRRC10, ADAMTS6, MYH7	43	694	18826	5.04685	0.597073	0.422358	0.422358
GOTERM_BP_5	GO:0072359~circulatory system development	10	22.7273	0.00165895	BCAS3, ANGPT1, GJA5, IRX4, HEY2, CACNA1C, LRRC10, XDH, ADAMTS6, MYH7	43	1271	18826	3.44464	0.853295	0.422358	0.422358
GOTERM_BP_5	GO:0036315~cellular response to sterol	3	6.81818	0.00203153	ABCA1, GRAMD1B, RORC	43	30	18826	43.7814	0.90471	0.422358	0.422358
GOTERM_BP_5	GO:0014897~striated muscle hypertrophy	4	9.09091	0.00214309	IGFBP5, HEY2, FBXO32, MYH7	43	115	18826	15.2283	0.916262	0.422358	0.422358
GOTERM_BP_5	GO:0090257~regulation of muscle system process	5	11.3636	0.00293857	IGFBP5, GJA5, CACNA1C, FBXO32, MYH7	43	268	18826	8.16817	0.966693	0.422358	0.422358
GOTERM_BP_5	GO:0048738~cardiac muscle tissue development	5	11.3636	0.0031401	ANGPT1, GJA5, HEY2, LRRC10, MYH7	43	273	18826	8.01857	0.973634	0.422358	0.422358
GOTERM_BP_5	GO:0045935~positive regulation of nucleobase-containing compound metabolic process	12	27.2727	0.00357719	PER1, BCAS3, RNASEL, PLAGL1, ZBTB16, KLF9, HEY2, CIRBP, CREBRF, RORC, INPP5K, CACNA1C	43	1999	18826	2.6282	0.984119	0.422358	0.422358
GOTERM_BP_5	GO:0036314~response to sterol	3	6.81818	0.00377056	ABCA1, GRAMD1B, RORC	43	41	18826	32.0352	0.987311	0.422358	0.422358
GOTERM_BP_5	GO:0014706~striated muscle tissue development	6	13.6364	0.00391147	ANGPT1, GJA5, PLAGL1, HEY2, LRRC10, MYH7	43	474	18826	5.54195	0.989225	0.422358	0.422358
GOTERM_BP_5	GO:0051254~positive regulation of RNA metabolic process	11	25	0.00401898	PER1, BCAS3, RNASEL, PLAGL1, ZBTB16, KLF9, HEY2, CIRBP, CREBRF, RORC, INPP5K	43	1732	18826	2.78057	0.990489	0.422358	0.422358
GOTERM_BP_5	GO:0031328~positive regulation of cellular biosynthetic process	12	27.2727	0.00442966	PER1, BCAS3, RNASEL, PLAGL1, ZBTB16, KLF9, HEY2, CIRBP, CREBRF, RORC, INPP5K, CACNA1C	43	2055	18826	2.55658	0.994096	0.426724	0.426724
GOTERM_BP_5	GO:0009891~positive regulation of biosynthetic process	12	27.2727	0.00524682	PER1, BCAS3, RNASEL, PLAGL1, ZBTB16, KLF9, HEY2, CIRBP, CREBRF, RORC, INPP5K, CACNA1C	43	2101	18826	2.5006	0.997715	0.429906	0.429906
GOTERM_BP_5	GO:0010628~positive regulation of gene expression	12	27.2727	0.00664993	PER1, BCAS3, RNASEL, ANGPT1, PLAGL1, ZBTB16, KLF9, HEY2, CIRBP, CREBRF, RORC, INPP5K	43	2168	18826	2.42332	0.999553	0.429906	0.429906
GOTERM_BP_5	GO:0051173~positive regulation of nitrogen compound metabolic process	12	27.2727	0.00676561	PER1, BCAS3, RNASEL, PLAGL1, ZBTB16, KLF9, HEY2, CIRBP, CREBRF, RORC, INPP5K, CACNA1C	43	2173	18826	2.41775	0.999609	0.429906	0.429906
GOTERM_BP_5	GO:0071396~cellular response to lipid	7	15.9091	0.00681145	ABCA1, GRAMD1B, PER1, KLF9, CREBRF, RORC, FBXO32	43	769	18826	3.9853	0.99963	0.429906	0.429906
GOTERM_BP_5	GO:0014888~striated muscle adaptation	3	6.81818	0.00717527	IGFBP5, HEY2, MYH7	43	57	18826	23.0428	0.999758	0.429906	0.429906
GOTERM_BP_5	GO:0010557~positive regulation of macromolecule biosynthetic process	11	25	0.00814943	PER1, BCAS3, RNASEL, PLAGL1, ZBTB16, KLF9, HEY2, CIRBP, CREBRF, RORC, INPP5K	43	1915	18826	2.51486	0.999922	0.429906	0.429906
GOTERM_BP_5	GO:0048545~response to steroid hormone	5	11.3636	0.00822517	PER1, KLF9, CREBRF, TXNIP, FBXO32	43	359	18826	6.09769	0.999929	0.429906	0.429906
GOTERM_BP_5	GO:0051896~regulation of protein kinase B signaling	4	9.09091	0.00857682	ANGPT1, IGFBP5, INPP5K, XDH	43	189	18826	9.2659	0.999953	0.429906	0.429906
GOTERM_BP_5	GO:0045893~positive regulation of transcription, DNA-templated	10	22.7273	0.00898758	PER1, BCAS3, RNASEL, PLAGL1, ZBTB16, KLF9, HEY2, CREBRF, RORC, INPP5K	43	1639	18826	2.67123	0.999971	0.429906	0.429906
GOTERM_BP_5	GO:0010563~negative regulation of phosphorus metabolic process	6	13.6364	0.00918725	PER1, ANGPT1, PIK3IP1, NPR3, INPP5K, XDH	43	582	18826	4.51355	0.999977	0.429906	0.429906
GOTERM_BP_5	GO:0045936~negative regulation of phosphate metabolic process	6	13.6364	0.00918725	PER1, ANGPT1, PIK3IP1, NPR3, INPP5K, XDH	43	582	18826	4.51355	0.999977	0.429906	0.429906
GOTERM_BP_5	GO:1902680~positive regulation of RNA biosynthetic process	10	22.7273	0.00930347	PER1, BCAS3, RNASEL, PLAGL1, ZBTB16, KLF9, HEY2, CREBRF, RORC, INPP5K	43	1648	18826	2.65664	0.99998	0.429906	0.429906
GOTERM_BP_5	GO:0007169~transmembrane receptor protein tyrosine kinase signaling pathway	6	13.6364	0.00931629	EFNB3, ANGPT1, IGFBP5, TXNIP, INPP5K, XDH	43	584	18826	4.49809	0.99998	0.429906	0.429906
GOTERM_BP_5	GO:0008016~regulation of heart contraction	4	9.09091	0.0100018	GJA5, HEY2, CACNA1C, MYH7	43	200	18826	8.75628	0.999991	0.429906	0.429906
GOTERM_BP_5	GO:0003205~cardiac chamber development	4	9.09091	0.0101378	GJA5, HEY2, ADAMTS6, MYH7	43	201	18826	8.71272	0.999992	0.429906	0.429906
GOTERM_BP_5	GO:0071383~cellular response to steroid hormone stimulus	4	9.09091	0.010413	PER1, KLF9, CREBRF, FBXO32	43	203	18826	8.62688	0.999994	0.429906	0.429906
GOTERM_BP_5	GO:0043491~protein kinase B signaling	4	9.09091	0.0109763	ANGPT1, IGFBP5, INPP5K, XDH	43	207	18826	8.46017	0.999997	0.433559	0.433559
GOTERM_BP_5	GO:0055008~cardiac muscle tissue morphogenesis	3	6.81818	0.0112515	ANGPT1, HEY2, MYH7	43	72	18826	18.2422	0.999998	0.433559	0.433559
GOTERM_BP_5	GO:0060976~coronary vasculature development	3	6.81818	0.0131084	ANGPT1, HEY2, ADAMTS6	43	78	18826	16.839	1	0.488816	0.488816
GOTERM_BP_5	GO:0060047~heart contraction	4	9.09091	0.0140562	GJA5, HEY2, CACNA1C, MYH7	43	227	18826	7.71478	1	0.493351	0.493351
GOTERM_BP_5	GO:0070252~actin-mediated cell contraction	3	6.81818	0.0140835	GJA5, CACNA1C, MYH7	43	81	18826	16.2153	1	0.493351	0.493351
GOTERM_BP_5	GO:0060415~muscle tissue morphogenesis	3	6.81818	0.0157765	ANGPT1, HEY2, MYH7	43	86	18826	15.2726	1	0.536402	0.536402
GOTERM_BP_5	GO:0048644~muscle organ morphogenesis	3	6.81818	0.0186569	ANGPT1, HEY2, MYH7	43	94	18826	13.9728	1	0.594225	0.594225
GOTERM_BP_5	GO:0031327~negative regulation of cellular biosynthetic process	10	22.7273	0.0197652	PER1, IGFBP5, ZBTB16, NPR3, MXI1, HEY2, CREBRF, RORC, TXNIP, INPP5K	43	1864	18826	2.34879	1	0.594225	0.594225
GOTERM_BP_5	GO:0031325~positive regulation of cellular metabolic process	15	34.0909	0.0197973	BCAS3, RNASEL, ANGPT1, ZBTB16, RORC, CIRBP, DIXDC1, CACNA1C, PER1, PLAGL1, HEY2, KLF9, CREBRF, INPP5K, XDH	43	3582	18826	1.83339	1	0.594225	0.594225
GOTERM_BP_5	GO:0031324~negative regulation of cellular metabolic process	13	29.5455	0.0198649	IGFBP5, ANGPT1, ZBTB16, NPR3, RORC, PER1, PIK3IP1, MXI1, HEY2, CREBRF, TXNIP, INPP5K, XDH	43	2869	18826	1.98382	1	0.594225	0.594225
GOTERM_BP_5	GO:0001570~vasculogenesis	3	6.81818	0.0205614	ANGPT1, HEY2, XDH	43	99	18826	13.2671	1	0.594225	0.594225
GOTERM_BP_5	GO:0044264~cellular polysaccharide metabolic process	3	6.81818	0.0205614	B3GNT8, INPP5K, PYGL	43	99	18826	13.2671	1	0.594225	0.594225
GOTERM_BP_5	GO:1903522~regulation of blood circulation	4	9.09091	0.022624	GJA5, HEY2, CACNA1C, MYH7	43	272	18826	6.43844	1	0.626081	0.626081
GOTERM_BP_5	GO:0009890~negative regulation of biosynthetic process	10	22.7273	0.0227469	PER1, IGFBP5, ZBTB16, NPR3, MXI1, HEY2, CREBRF, RORC, TXNIP, INPP5K	43	1909	18826	2.29342	1	0.626081	0.626081
GOTERM_BP_5	GO:0048513~animal organ development	16	36.3636	0.0240861	IGFBP5, ANGPT1, ZBTB16, IRX4, RORC, DIXDC1, CACNA1C, LRRC10, IGF2R, PLAGL1, GJA5, HEY2, TXNIP, XDH, ADAMTS6, MYH7	43	4042	18826	1.73306	1	0.634645	0.634645
GOTERM_BP_5	GO:0051591~response to cAMP	3	6.81818	0.0250228	PER1, IGFBP5, INPP5K	43	110	18826	11.9404	1	0.634645	0.634645
GOTERM_BP_5	GO:0051172~negative regulation of nitrogen compound metabolic process	10	22.7273	0.0253597	PER1, IGFBP5, ZBTB16, NPR3, MXI1, HEY2, CREBRF, RORC, TXNIP, INPP5K	43	1945	18826	2.25097	1	0.634645	0.634645
GOTERM_BP_5	GO:0043502~regulation of muscle adaptation	3	6.81818	0.0254464	IGFBP5, FBXO32, MYH7	43	111	18826	11.8328	1	0.634645	0.634645
GOTERM_BP_5	GO:0019693~ribose phosphate metabolic process	5	11.3636	0.0258031	NPR3, CACNA1C, PYGL, XDH, MYH7	43	506	18826	4.32622	1	0.634645	0.634645
GOTERM_BP_5	GO:0003007~heart morphogenesis	4	9.09091	0.0278915	ANGPT1, GJA5, HEY2, MYH7	43	295	18826	5.93646	1	0.65097	0.65097
GOTERM_BP_5	GO:0001568~blood vessel development	6	13.6364	0.0284864	BCAS3, ANGPT1, GJA5, HEY2, XDH, ADAMTS6	43	777	18826	3.3808	1	0.65097	0.65097
GOTERM_BP_5	GO:0045934~negative regulation of nucleobase-containing compound metabolic process	9	20.4545	0.0289061	PER1, ZBTB16, NPR3, MXI1, HEY2, CREBRF, RORC, TXNIP, INPP5K	43	1666	18826	2.36514	1	0.65097	0.65097
GOTERM_BP_5	GO:0035556~intracellular signal transduction	12	27.2727	0.0295413	ABCA1, PER1, RIT1, ANGPT1, PIK3IP1, IGFBP5, NPR3, DIXDC1, INPP5K, CACNA1C, XDH, CTNNAL1	43	2678	18826	1.96183	1	0.65097	0.65097
GOTERM_BP_5	GO:0043401~steroid hormone mediated signaling pathway	3	6.81818	0.0298415	PER1, KLF9, CREBRF	43	121	18826	10.8549	1	0.65097	0.65097
GOTERM_BP_5	GO:0031326~regulation of cellular biosynthetic process	17	38.6364	0.0307753	BCAS3, RNASEL, IGFBP5, ZBTB16, IRX4, NPR3, RORC, CIRBP, CACNA1C, PER1, PLAGL1, MXI1, HEY2, KLF9, CREBRF, TXNIP, INPP5K	43	4546	18826	1.63723	1	0.65097	0.65097
GOTERM_BP_5	GO:0035810~positive regulation of urine volume	2	4.54545	0.0329588	NPR3, INPP5K	43	15	18826	58.3752	1	0.65097	0.65097
GOTERM_BP_5	GO:0033500~carbohydrate homeostasis	4	9.09091	0.0334924	IGFBP5, INPP5K, CACNA1C, PYGL	43	317	18826	5.52447	1	0.65097	0.65097
GOTERM_BP_5	GO:0003279~cardiac septum development	3	6.81818	0.0340363	GJA5, HEY2, ADAMTS6	43	130	18826	10.1034	1	0.65097	0.65097
GOTERM_BP_5	GO:0003188~heart valve formation	2	4.54545	0.035118	GJA5, HEY2	43	16	18826	54.7267	1	0.65097	0.65097
GOTERM_BP_5	GO:0014733~regulation of skeletal muscle adaptation	2	4.54545	0.035118	IGFBP5, MYH7	43	16	18826	54.7267	1	0.65097	0.65097
GOTERM_BP_5	GO:2001212~regulation of vasculogenesis	2	4.54545	0.035118	HEY2, XDH	43	16	18826	54.7267	1	0.65097	0.65097
GOTERM_BP_5	GO:0001944~vasculature development	6	13.6364	0.0352691	BCAS3, ANGPT1, GJA5, HEY2, XDH, ADAMTS6	43	823	18826	3.19184	1	0.65097	0.65097
GOTERM_BP_5	GO:0072358~cardiovascular system development	6	13.6364	0.0352691	BCAS3, ANGPT1, GJA5, HEY2, XDH, ADAMTS6	43	823	18826	3.19184	1	0.65097	0.65097
GOTERM_BP_5	GO:0051050~positive regulation of transport	7	15.9091	0.0353452	ABCA1, BCAS3, RNASEL, ANGPT1, CREBRF, INPP5K, CACNA1C	43	1110	18826	2.76099	1	0.65097	0.65097
GOTERM_BP_5	GO:0003184~pulmonary valve morphogenesis	2	4.54545	0.0372724	GJA5, HEY2	43	17	18826	51.5075	1	0.65097	0.65097
GOTERM_BP_5	GO:0060413~atrial septum morphogenesis	2	4.54545	0.0372724	GJA5, HEY2	43	17	18826	51.5075	1	0.65097	0.65097
GOTERM_BP_5	GO:0003158~endothelium development	3	6.81818	0.037449	GJA5, HEY2, XDH	43	137	18826	9.58717	1	0.65097	0.65097
GOTERM_BP_5	GO:0045892~negative regulation of transcription, DNA-templated	8	18.1818	0.0375175	PER1, ZBTB16, MXI1, HEY2, CREBRF, RORC, TXNIP, INPP5K	43	1432	18826	2.44589	1	0.65097	0.65097
GOTERM_BP_5	GO:2000113~negative regulation of cellular macromolecule biosynthetic process	9	20.4545	0.0377292	PER1, IGFBP5, ZBTB16, MXI1, HEY2, CREBRF, RORC, TXNIP, INPP5K	43	1754	18826	2.24648	1	0.65097	0.65097
GOTERM_BP_5	GO:0007166~cell surface receptor signaling pathway	12	27.2727	0.0390786	EFNB3, ANGPT1, IGFBP5, HEY2, ADAM22, CREBRF, DIXDC1, TXNIP, INPP5K, KLHL24, XDH, IIGP1	43	2796	18826	1.87903	1	0.657232	0.657232
GOTERM_BP_5	GO:0010604~positive regulation of macromolecule metabolic process	14	31.8182	0.0393145	BCAS3, RNASEL, ANGPT1, ZBTB16, RORC, CIRBP, DIXDC1, PER1, PLAGL1, HEY2, KLF9, CREBRF, INPP5K, XDH	43	3529	18826	1.73686	1	0.657232	0.657232
GOTERM_BP_5	GO:1902679~negative regulation of RNA biosynthetic process	8	18.1818	0.0402579	PER1, ZBTB16, MXI1, HEY2, CREBRF, RORC, TXNIP, INPP5K	43	1454	18826	2.40888	1	0.657232	0.657232
GOTERM_BP_5	GO:0010629~negative regulation of gene expression	10	22.7273	0.0403806	PER1, IGFBP5, ZBTB16, MXI1, HEY2, CREBRF, RORC, TXNIP, INPP5K, XDH	43	2112	18826	2.07298	1	0.657232	0.657232
GOTERM_BP_5	GO:0035113~embryonic appendage morphogenesis	3	6.81818	0.0415034	GJA5, ZBTB16, CACNA1C	43	145	18826	9.05822	1	0.657232	0.657232
GOTERM_BP_5	GO:0030326~embryonic limb morphogenesis	3	6.81818	0.0415034	GJA5, ZBTB16, CACNA1C	43	145	18826	9.05822	1	0.657232	0.657232
GOTERM_BP_5	GO:0019219~regulation of nucleobase-containing compound metabolic process	16	36.3636	0.042203	BCAS3, RNASEL, ZBTB16, IRX4, NPR3, RORC, CIRBP, CACNA1C, PER1, PLAGL1, MXI1, HEY2, KLF9, CREBRF, TXNIP, INPP5K	43	4326	18826	1.61928	1	0.659279	0.659279
GOTERM_BP_5	GO:0010558~negative regulation of macromolecule biosynthetic process	9	20.4545	0.0428911	PER1, IGFBP5, ZBTB16, MXI1, HEY2, CREBRF, RORC, TXNIP, INPP5K	43	1799	18826	2.19029	1	0.661095	0.661095
GOTERM_BP_5	GO:0032870~cellular response to hormone stimulus	5	11.3636	0.0438018	PER1, KLF9, CREBRF, INPP5K, FBXO32	43	599	18826	3.65454	1	0.666249	0.666249
GOTERM_BP_5	GO:0003206~cardiac chamber morphogenesis	3	6.81818	0.0451808	GJA5, HEY2, MYH7	43	152	18826	8.64106	1	0.669603	0.669603
GOTERM_BP_5	GO:0003231~cardiac ventricle development	3	6.81818	0.0451808	GJA5, HEY2, MYH7	43	152	18826	8.64106	1	0.669603	0.669603
GOTERM_BP_5	GO:0003177~pulmonary valve development	2	4.54545	0.0458433	GJA5, HEY2	43	21	18826	41.6966	1	0.670821	0.670821
GOTERM_BP_5	GO:0051253~negative regulation of RNA metabolic process	8	18.1818	0.0491256	PER1, ZBTB16, MXI1, HEY2, CREBRF, RORC, TXNIP, INPP5K	43	1519	18826	2.3058	1	0.709865	0.709865

## Sheet: miR-150-5p-KEGG
Category	Term	Count	%	PValue	Genes	List Total	Pop Hits	Pop Total	Fold Enrichment	Bonferroni	Benjamini	FDR
KEGG_PATHWAY	mmu04713:Circadian entrainment	3	6.81818	0.0178769	PER1, GNG2, CACNA1C	20	98	8977	13.7403	0.813177	1	1

## Sheet: miR-210-GO
Category	Term	Count	%	PValue	Genes	List Total	Pop Hits	Pop Total	Fold Enrichment	Bonferroni	Benjamini	FDR
GOTERM_BP_5	GO:0000226~microtubule cytoskeleton organization	12	22.6415	5.18491e-07	ASPM, GAS2L3, TUBB2A, HAUS8, PRC1, KIF23, MAPT, KIF20A, TUBB4B, CENPA, TUBA4A, SKA2	50	633	18826	7.13782	0.000535458	0.000535601	0.000525231
GOTERM_BP_5	GO:0098813~nuclear chromosome segregation	8	15.0943	8.44025e-06	NDC1, TOP2A, CENPF, CCNE2, PRC1, NCAPG2, KIF23, SMC2	50	285	18826	10.569	0.00868091	0.00435939	0.00427498
GOTERM_BP_5	GO:1903047~mitotic cell cycle process	11	20.7547	1.28938e-05	CENPF, RBL1, CCNE2, PRC1, NCAPG2, MCM3, KIF23, MCM6, KIF20A, CENPA, SMC2	50	717	18826	5.77646	0.0132311	0.00443977	0.00435381
GOTERM_BP_5	GO:0000280~nuclear division	9	16.9811	3.77305e-05	NDC1, TOP2A, ASPM, CCNE2, PRC1, NCAPG2, KIF23, MKI67, SMC2	50	495	18826	6.84582	0.0382266	0.00974391	0.00955526
GOTERM_BP_5	GO:0006270~DNA replication initiation	4	7.54717	5.77304e-05	CCNE2, MCM3, MCM5, MCM6	50	29	18826	51.9338	0.0578938	0.0119271	0.0116962
GOTERM_BP_5	GO:1902299~pre-replicative complex assembly involved in cell cycle DNA replication	3	5.66038	0.000183977	MCM3, MCM5, MCM6	50	8	18826	141.195	0.173095	0.0271497	0.0266241
GOTERM_BP_5	GO:0006267~pre-replicative complex assembly involved in nuclear cell cycle DNA replication	3	5.66038	0.000183977	MCM3, MCM5, MCM6	50	8	18826	141.195	0.173095	0.0271497	0.0266241
GOTERM_BP_5	GO:1903748~negative regulation of establishment of protein localization to mitochondrion	3	5.66038	0.000294695	DNAJA1, HSPH1, MAPT	50	10	18826	112.956	0.262482	0.0380524	0.0373157
GOTERM_BP_5	GO:0006260~DNA replication	6	11.3208	0.000444553	FAM111A, JUN, CCNE2, MCM3, MCM5, MCM6	50	247	18826	9.14623	0.36829	0.0510248	0.0500369
GOTERM_BP_5	GO:0071103~DNA conformation change	6	11.3208	0.000633069	TOP2A, NCAPG2, MCM3, MCM5, MCM6, SMC2	50	267	18826	8.46112	0.480125	0.065396	0.0641299
GOTERM_BP_5	GO:1903827~regulation of cellular protein localization	8	15.0943	0.00101961	DNAJA1, HSP90AA1, HSPH1, CCNE2, MYO5B, MAPT, RANGAP1, SLC5A3	50	617	18826	4.88194	0.651388	0.0957507	0.0938969
GOTERM_BP_5	GO:0001764~neuron migration	5	9.43396	0.00124952	ASPM, HSP90AA1, TUBB2A, FAT3, MAPT	50	181	18826	10.4011	0.725158	0.107563	0.10548
GOTERM_BP_5	GO:0070201~regulation of establishment of protein localization	8	15.0943	0.00154433	DNAJA1, CENPF, HSP90AA1, HSPH1, FNDC1, MAPT, DYNLL1, RANGAP1	50	663	18826	4.54323	0.797402	0.121875	0.119515
GOTERM_BP_5	GO:0010564~regulation of cell cycle process	8	15.0943	0.00165398	CENPF, RBL1, PRC1, NCAPG2, KIF23, KIF20A, MKI67, SMC2	50	671	18826	4.48906	0.819129	0.121875	0.119515
GOTERM_BP_5	GO:0000819~sister chromatid segregation	5	9.43396	0.00176972	TOP2A, PRC1, NCAPG2, KIF23, SMC2	50	199	18826	9.4603	0.839545	0.121875	0.119515
GOTERM_BP_5	GO:0007126~meiotic nuclear division	5	9.43396	0.00197218	NDC1, TOP2A, ASPM, CCNE2, SMC2	50	205	18826	9.18341	0.869877	0.125936	0.123497
GOTERM_BP_5	GO:1903747~regulation of establishment of protein localization to mitochondrion	3	5.66038	0.00207251	DNAJA1, HSPH1, MAPT	50	26	18826	43.4446	0.882713	0.125936	0.123497
GOTERM_BP_5	GO:0072655~establishment of protein localization to mitochondrion	4	7.54717	0.0022442	DNAJA1, HSP90AA1, HSPH1, MAPT	50	100	18826	15.0608	0.901812	0.127652	0.125181
GOTERM_BP_5	GO:1903046~meiotic cell cycle process	5	9.43396	0.0025476	NDC1, TOP2A, ASPM, CCNE2, SMC2	50	220	18826	8.55727	0.928283	0.127652	0.125181
GOTERM_BP_5	GO:0045132~meiotic chromosome segregation	4	7.54717	0.00264843	NDC1, TOP2A, CCNE2, SMC2	50	106	18826	14.2083	0.935395	0.127652	0.125181
GOTERM_BP_5	GO:0061564~axon development	7	13.2075	0.00268444	JUN, HSP90AA1, SEMA3C, MYO5B, LRTM1, TNC, MAPT	50	541	18826	4.87179	0.93776	0.127652	0.125181
GOTERM_BP_5	GO:0008361~regulation of cell size	5	9.43396	0.00271863	HSP90AA1, SEMA3C, MYO5B, MAPT, C1QTNF9	50	224	18826	8.40446	0.939926	0.127652	0.125181
GOTERM_BP_5	GO:0033260~nuclear DNA replication	3	5.66038	0.00313166	MCM3, MCM5, MCM6	50	32	18826	35.2987	0.960839	0.140652	0.137929
GOTERM_BP_5	GO:0051225~spindle assembly	4	7.54717	0.00367124	ASPM, HAUS8, PRC1, KIF23	50	119	18826	12.6561	0.977615	0.158016	0.154957
GOTERM_BP_5	GO:0044786~cell cycle DNA replication	3	5.66038	0.00395143	MCM3, MCM5, MCM6	50	36	18826	31.3767	0.983259	0.163273	0.160112
GOTERM_BP_5	GO:0006259~DNA metabolic process	9	16.9811	0.00447187	TOP2A, FAM111A, JUN, HSP90AA1, CCNE2, MCM3, MCM5, MCM6, SMC2	50	1019	18826	3.3255	0.990243	0.177671	0.174231
GOTERM_BP_5	GO:0048675~axon extension	4	7.54717	0.00501021	HSP90AA1, SEMA3C, MYO5B, MAPT	50	133	18826	11.3239	0.99442	0.191687	0.187976
GOTERM_BP_5	GO:0000910~cytokinesis	4	7.54717	0.00624428	PRC1, KIF23, KIF20A, CENPA	50	144	18826	10.4589	0.998452	0.230369	0.225909
GOTERM_BP_5	GO:1903828~negative regulation of cellular protein localization	4	7.54717	0.00819689	DNAJA1, HSPH1, MAPT, RANGAP1	50	159	18826	9.4722	0.999797	0.291979	0.286326
GOTERM_BP_5	GO:0000070~mitotic sister chromatid segregation	4	7.54717	0.00999077	PRC1, NCAPG2, KIF23, SMC2	50	171	18826	8.80749	0.999969	0.344016	0.337355
GOTERM_BP_5	GO:0000281~mitotic cytokinesis	3	5.66038	0.0103312	KIF23, KIF20A, CENPA	50	59	18826	19.1451	0.999978	0.344263	0.337598
GOTERM_BP_5	GO:1904950~negative regulation of establishment of protein localization	4	7.54717	0.0119964	DNAJA1, HSPH1, MAPT, RANGAP1	50	183	18826	8.22995	0.999996	0.387259	0.379761
GOTERM_BP_5	GO:0007051~spindle organization	4	7.54717	0.0128956	ASPM, HAUS8, PRC1, KIF23	50	188	18826	8.01106	0.999998	0.403671	0.395856
GOTERM_BP_5	GO:1990138~neuron projection extension	4	7.54717	0.0146094	HSP90AA1, SEMA3C, MYO5B, MAPT	50	197	18826	7.64508	1	0.437661	0.429187
GOTERM_BP_5	GO:0065004~protein-DNA complex assembly	4	7.54717	0.0154107	MCM3, MCM5, MCM6, CENPA	50	201	18826	7.49294	1	0.437661	0.429187
GOTERM_BP_5	GO:0051256~mitotic spindle midzone assembly	2	3.77358	0.0155175	PRC1, KIF23	50	6	18826	125.507	1	0.437661	0.429187
GOTERM_BP_5	GO:0043549~regulation of kinase activity	7	13.2075	0.0156761	DNAJA1, HSP90AA1, HSPH1, RBL1, CCNE2, MAPT, C1QTNF9	50	785	18826	3.3575	1	0.437661	0.429187
GOTERM_BP_5	GO:0015833~peptide transport	11	20.7547	0.0172184	NDC1, DNAJA1, NEURL1B, CENPF, ABCC1, HSP90AA1, FNDC1, MYO5B, KIF20A, DYNLL1, RANGAP1	50	1820	18826	2.27567	1	0.468069	0.459007
GOTERM_BP_5	GO:0000022~mitotic spindle elongation	2	3.77358	0.0180807	PRC1, KIF23	50	7	18826	107.577	1	0.478907	0.469634
GOTERM_BP_5	GO:0042886~amide transport	11	20.7547	0.0192477	NDC1, DNAJA1, NEURL1B, CENPF, ABCC1, HSP90AA1, FNDC1, MYO5B, KIF20A, DYNLL1, RANGAP1	50	1852	18826	2.23635	1	0.497071	0.487447
GOTERM_BP_5	GO:0070192~chromosome organization involved in meiotic cell cycle	3	5.66038	0.0197517	NDC1, CCNE2, SMC2	50	83	18826	13.6092	1	0.497647	0.488012
GOTERM_BP_5	GO:0051231~spindle elongation	2	3.77358	0.0206374	PRC1, KIF23	50	8	18826	94.13	1	0.503903	0.494147
GOTERM_BP_5	GO:0061640~cytoskeleton-dependent cytokinesis	3	5.66038	0.0211101	KIF23, KIF20A, CENPA	50	86	18826	13.1344	1	0.503903	0.494147
GOTERM_BP_5	GO:2000377~regulation of reactive oxygen species metabolic process	4	7.54717	0.0214634	HSP90AA1, MAPT, DYNLL1, SLC5A3	50	228	18826	6.60561	1	0.503903	0.494147
GOTERM_BP_5	GO:0031175~neuron projection development	8	15.0943	0.0236051	JUN, HSP90AA1, SEMA3C, MYO5B, LRTM1, TNC, FAT3, MAPT	50	1107	18826	2.72101	1	0.541868	0.531377
GOTERM_BP_5	GO:0034622~cellular macromolecular complex assembly	8	15.0943	0.0265084	NDC1, SPTA1, HSP90AA1, MCM3, MCM5, MAPT, MCM6, CENPA	50	1134	18826	2.65623	1	0.587554	0.576179
GOTERM_BP_5	GO:0000902~cell morphogenesis	8	15.0943	0.0267329	SPTA1, HSP90AA1, SEMA3C, MYO5B, LRTM1, FAT3, MAPT, ITGB6	50	1136	18826	2.65155	1	0.587554	0.576179
GOTERM_BP_5	GO:0051255~spindle midzone assembly	2	3.77358	0.0282683	PRC1, KIF23	50	11	18826	68.4582	1	0.608358	0.596579
GOTERM_BP_5	GO:0051304~chromosome separation	3	5.66038	0.0300351	TOP2A, NCAPG2, SMC2	50	104	18826	10.8612	1	0.611834	0.599988
GOTERM_BP_5	GO:0033043~regulation of organelle organization	9	16.9811	0.0301006	SPTA1, TOP2A, HSPH1, ATAD2, MAPT, MKI67, DYNLL1, SMC2, SKA2	50	1430	18826	2.36971	1	0.611834	0.599988
GOTERM_BP_5	GO:0032465~regulation of cytokinesis	3	5.66038	0.0305683	PRC1, KIF23, KIF20A	50	105	18826	10.7577	1	0.611834	0.599988
GOTERM_BP_5	GO:1902969~mitotic DNA replication	2	3.77358	0.030799	MCM3, MCM6	50	12	18826	62.7533	1	0.611834	0.599988
GOTERM_BP_5	GO:0048588~developmental cell growth	4	7.54717	0.0340618	HSP90AA1, SEMA3C, MYO5B, MAPT	50	273	18826	5.51678	1	0.663883	0.65103
GOTERM_BP_5	GO:0030516~regulation of axon extension	3	5.66038	0.0366771	SEMA3C, MYO5B, MAPT	50	116	18826	9.73759	1	0.70162	0.688036
GOTERM_BP_5	GO:1903426~regulation of reactive oxygen species biosynthetic process	3	5.66038	0.0384186	HSP90AA1, DYNLL1, SLC5A3	50	119	18826	9.4921	1	0.721571	0.707601
GOTERM_BP_5	GO:2000379~positive regulation of reactive oxygen species metabolic process	3	5.66038	0.0426025	HSP90AA1, MAPT, SLC5A3	50	126	18826	8.96476	1	0.771874	0.75693
GOTERM_BP_5	GO:0006986~response to unfolded protein	3	5.66038	0.0438281	HSP90AA1, HSPH1, HSPB8	50	128	18826	8.82469	1	0.771874	0.75693
GOTERM_BP_5	GO:0016477~cell migration	9	16.9811	0.0444424	ASPM, ABCC1, JUN, HSP90AA1, TUBB2A, SEMA3C, FAT3, MAPT, ITGB6	50	1544	18826	2.19474	1	0.771874	0.75693
GOTERM_BP_5	GO:0061387~regulation of extent of cell growth	3	5.66038	0.0456911	SEMA3C, MYO5B, MAPT	50	131	18826	8.6226	1	0.771874	0.75693
GOTERM_BP_5	GO:0007067~mitotic nuclear division	4	7.54717	0.0460063	PRC1, NCAPG2, KIF23, SMC2	50	308	18826	4.88987	1	0.771874	0.75693
GOTERM_BP_5	GO:0050792~regulation of viral process	4	7.54717	0.0460063	TOP2A, FAM111A, JUN, HSP90AA1	50	308	18826	4.88987	1	0.771874	0.75693
GOTERM_BP_5	GO:0006281~DNA repair	5	9.43396	0.0472774	FAM111A, MCM3, MCM5, MCM6, SMC2	50	525	18826	3.5859	1	0.771874	0.75693
GOTERM_BP_5	GO:0019220~regulation of phosphate metabolic process	10	18.8679	0.0478773	DNAJA1, JUN, HSP90AA1, HSPH1, RBL1, CCNE2, FNDC1, MAPT, C1QTNF9, DYNLL1	50	1856	18826	2.02866	1	0.771874	0.75693
GOTERM_BP_5	GO:0051383~kinetochore organization	2	3.77358	0.0483339	CENPA, SMC2	50	19	18826	39.6337	1	0.771874	0.75693
GOTERM_BP_5	GO:0051174~regulation of phosphorus metabolic process	10	18.8679	0.0485691	DNAJA1, JUN, HSP90AA1, HSPH1, RBL1, CCNE2, FNDC1, MAPT, C1QTNF9, DYNLL1	50	1861	18826	2.02321	1	0.771874	0.75693
GOTERM_BP_5	GO:0007127~meiosis I	3	5.66038	0.0495035	NDC1, TOP2A, CCNE2	50	137	18826	8.24496	1	0.774804	0.759803

## Sheet: miR-210-KEGG
Category	Term	Count	%	PValue	Genes	List Total	Pop Hits	Pop Total	Fold Enrichment	Bonferroni	Benjamini	FDR
KEGG_PATHWAY	mmu04110:Cell cycle	5	9.43396	0.000361325	RBL1, CCNE2, MCM3, MCM5, MCM6	26	125	8977	13.8108	0.0337494	0.027161	0.027161
KEGG_PATHWAY	mmu05132:Salmonella infection	6	11.3208	0.00057181	JUN, HSP90AA1, TUBB2A, DYNLL1, TUBB4B, TUBA4A	26	253	8977	8.1882	0.0528876	0.027161	0.027161
KEGG_PATHWAY	mmu03030:DNA replication	3	5.66038	0.00418794	MCM3, MCM5, MCM6	26	35	8977	29.5945	0.328801	0.132618	0.132618
KEGG_PATHWAY	mmu04540:Gap junction	3	5.66038	0.0235936	TUBB2A, TUBB4B, TUBA4A	26	86	8977	12.0443	0.896507	0.560348	0.560348
KEGG_PATHWAY	mmu05012:Parkinson disease	4	7.54717	0.0358812	TUBB2A, MAPT, TUBB4B, TUBA4A	26	264	8977	5.23135	0.968926	0.661352	0.661352

## Sheet: miR-298-GO
Category	Term	Count	%	PValue	Genes	List Total	Pop Hits	Pop Total	Fold Enrichment	Bonferroni	Benjamini	FDR
GOTERM_BP_5	GO:0000226~microtubule cytoskeleton organization	15	24.1935	5.2925e-09	GAS2L3, KIF23, TUBB4B, CENPA, TUBA4A, SKA2, ASPM, TUBA1B, TUBB2A, HAUS8, PRC1, CHORDC1, MAPT, KIF20A, TUBA8	59	633	18826	7.56125	6.15516e-06	6.15518e-06	6.07579e-06
GOTERM_BP_5	GO:1903047~mitotic cell cycle process	13	20.9677	1.51485e-06	NCAPG2, KIF23, CENPA, SMC2, CCNA2, CENPF, RBL1, CCNE2, PRC1, MCM3, MCM6, KIF20A, MCM2	59	717	18826	5.78536	0.00176022	0.000422979	0.000417523
GOTERM_BP_5	GO:0006267~pre-replicative complex assembly involved in nuclear cell cycle DNA replication	4	6.45161	1.53713e-06	MCM3, MCM5, MCM6, MCM2	59	8	18826	159.542	0.00178609	0.000422979	0.000417523
GOTERM_BP_5	GO:1902299~pre-replicative complex assembly involved in cell cycle DNA replication	4	6.45161	1.53713e-06	MCM3, MCM5, MCM6, MCM2	59	8	18826	159.542	0.00178609	0.000422979	0.000417523
GOTERM_BP_5	GO:0006270~DNA replication initiation	5	8.06452	1.81848e-06	CCNE2, MCM3, MCM5, MCM6, MCM2	59	29	18826	55.0146	0.00211266	0.000422979	0.000417523
GOTERM_BP_5	GO:0098813~nuclear chromosome segregation	8	12.9032	2.63033e-05	NDC1, TOP2A, CENPF, CCNE2, PRC1, NCAPG2, KIF23, SMC2	59	285	18826	8.95676	0.030128	0.00509845	0.0050327
GOTERM_BP_5	GO:0006260~DNA replication	7	11.2903	0.000109796	FAM111A, JUN, CCNE2, MCM3, MCM5, MCM6, MCM2	59	247	18826	9.04289	0.119883	0.0168508	0.0166335
GOTERM_BP_5	GO:0033260~nuclear DNA replication	4	6.45161	0.000129175	MCM3, MCM5, MCM6, MCM2	59	32	18826	39.8856	0.139498	0.0168508	0.0166335
GOTERM_BP_5	GO:0000280~nuclear division	9	14.5161	0.000130402	NDC1, TOP2A, ASPM, CCNE2, PRC1, NCAPG2, KIF23, MKI67, SMC2	59	495	18826	5.80154	0.140726	0.0168508	0.0166335
GOTERM_BP_5	GO:0071103~DNA conformation change	7	11.2903	0.000167849	TOP2A, NCAPG2, MCM3, MCM5, MCM6, MCM2, SMC2	59	267	18826	8.36552	0.17735	0.0194887	0.0192373
GOTERM_BP_5	GO:0044786~cell cycle DNA replication	4	6.45161	0.00018433	MCM3, MCM5, MCM6, MCM2	59	36	18826	35.4539	0.192971	0.0194887	0.0192373
GOTERM_BP_5	GO:1903748~negative regulation of establishment of protein localization to mitochondrion	3	4.83871	0.000413171	DNAJA1, HSPH1, MAPT	59	10	18826	95.7254	0.381598	0.0400432	0.0395267
GOTERM_BP_5	GO:1902969~mitotic DNA replication	3	4.83871	0.000603587	MCM3, MCM6, MCM2	59	12	18826	79.7712	0.504498	0.0519795	0.0513091
GOTERM_BP_5	GO:0008361~regulation of cell size	6	9.67742	0.00062572	HSP90AA1, SEMA3C, TNFRSF12A, MYO5B, MAPT, C1QTNF9	59	224	18826	8.54691	0.517098	0.0519795	0.0513091
GOTERM_BP_5	GO:0048675~axon extension	5	8.06452	0.000751803	HSP90AA1, SEMA3C, TNFRSF12A, MYO5B, MAPT	59	133	18826	11.9957	0.583003	0.0582898	0.057538
GOTERM_BP_5	GO:0010564~regulation of cell cycle process	9	14.5161	0.000992179	CENPF, RBL1, PRC1, CHORDC1, NCAPG2, KIF23, KIF20A, MKI67, SMC2	59	671	18826	4.27983	0.684778	0.0687976	0.0679103
GOTERM_BP_5	GO:0006259~DNA metabolic process	11	17.7419	0.00100564	TOP2A, CCNA2, FAM111A, JUN, HSP90AA1, CCNE2, MCM3, MCM5, MCM6, MCM2, SMC2	59	1019	18826	3.44449	0.689679	0.0687976	0.0679103
GOTERM_BP_5	GO:0061564~axon development	8	12.9032	0.00131626	JUN, HSP90AA1, SEMA3C, TNFRSF12A, MYO5B, LRTM1, TNC, MAPT	59	541	18826	4.71844	0.783859	0.0850453	0.0839484
GOTERM_BP_5	GO:0001764~neuron migration	5	8.06452	0.00233993	ASPM, HSP90AA1, TUBB2A, FAT3, MAPT	59	181	18826	8.8145	0.934422	0.143228	0.141381
GOTERM_BP_5	GO:0043549~regulation of kinase activity	9	14.5161	0.00266892	CCNA2, DNAJA1, HSP90AA1, HSPH1, RBL1, CCNE2, CHORDC1, MAPT, C1QTNF9	59	785	18826	3.6583	0.955315	0.15283	0.150859
GOTERM_BP_5	GO:1903827~regulation of cellular protein localization	8	12.9032	0.00277057	DNAJA1, HSP90AA1, HSPH1, CCNE2, MYO5B, MAPT, RANGAP1, SLC5A3	59	617	18826	4.13724	0.960309	0.15283	0.150859
GOTERM_BP_5	GO:1903747~regulation of establishment of protein localization to mitochondrion	3	4.83871	0.00289102	DNAJA1, HSPH1, MAPT	59	26	18826	36.8175	0.965511	0.15283	0.150859
GOTERM_BP_5	GO:1990138~neuron projection extension	5	8.06452	0.00317497	HSP90AA1, SEMA3C, TNFRSF12A, MYO5B, MAPT	59	197	18826	8.0986	0.975236	0.157666	0.155632
GOTERM_BP_5	GO:0000819~sister chromatid segregation	5	8.06452	0.00329191	TOP2A, PRC1, NCAPG2, KIF23, SMC2	59	199	18826	8.0172	0.978395	0.157666	0.155632
GOTERM_BP_5	GO:0065004~protein-DNA complex assembly	5	8.06452	0.00341177	MCM3, MCM5, MCM6, CENPA, MCM2	59	201	18826	7.93743	0.981214	0.157666	0.155632
GOTERM_BP_5	GO:0072655~establishment of protein localization to mitochondrion	4	6.45161	0.00363121	DNAJA1, HSP90AA1, HSPH1, MAPT	59	100	18826	12.7634	0.985459	0.157666	0.155632
GOTERM_BP_5	GO:0007126~meiotic nuclear division	5	8.06452	0.00366033	NDC1, TOP2A, ASPM, CCNE2, SMC2	59	205	18826	7.78255	0.985945	0.157666	0.155632
GOTERM_BP_5	GO:0070201~regulation of establishment of protein localization	8	12.9032	0.00411827	DNAJA1, CENPF, HSP90AA1, HSPH1, FNDC1, MAPT, DYNLL1, RANGAP1	59	663	18826	3.85019	0.991766	0.171055	0.168849
GOTERM_BP_5	GO:0045132~meiotic chromosome segregation	4	6.45161	0.00427626	NDC1, TOP2A, CCNE2, SMC2	59	106	18826	12.0409	0.993153	0.171493	0.169281
GOTERM_BP_5	GO:1903046~meiotic cell cycle process	5	8.06452	0.00470204	NDC1, TOP2A, ASPM, CCNE2, SMC2	59	220	18826	7.25193	0.995836	0.182282	0.179931
GOTERM_BP_5	GO:0030516~regulation of axon extension	4	6.45161	0.00549769	SEMA3C, TNFRSF12A, MYO5B, MAPT	59	116	18826	11.0029	0.998357	0.206252	0.203592
GOTERM_BP_5	GO:0051225~spindle assembly	4	6.45161	0.00590081	ASPM, HAUS8, PRC1, KIF23	59	119	18826	10.7255	0.998975	0.214458	0.211692
GOTERM_BP_5	GO:0061387~regulation of extent of cell growth	4	6.45161	0.00768813	SEMA3C, TNFRSF12A, MYO5B, MAPT	59	131	18826	9.74305	0.999874	0.270948	0.267454
GOTERM_BP_5	GO:0015833~peptide transport	13	20.9677	0.00856097	NDC1, ABCC1, HSP90AA1, TESC, DYNLL1, RANGAP1, APLN, DNAJA1, NEURL1B, CENPF, FNDC1, MYO5B, KIF20A	59	1820	18826	2.27918	0.999955	0.292836	0.289059
GOTERM_BP_5	GO:0042886~amide transport	13	20.9677	0.00978284	NDC1, ABCC1, HSP90AA1, TESC, DYNLL1, RANGAP1, APLN, DNAJA1, NEURL1B, CENPF, FNDC1, MYO5B, KIF20A	59	1852	18826	2.2398	0.999989	0.302683	0.298779
GOTERM_BP_5	GO:0048588~developmental cell growth	5	8.06452	0.00994131	HSP90AA1, SEMA3C, TNFRSF12A, MYO5B, MAPT	59	273	18826	5.84404	0.999991	0.302683	0.298779
GOTERM_BP_5	GO:0019220~regulation of phosphate metabolic process	13	20.9677	0.00994478	JUN, HSP90AA1, C1QTNF9, DYNLL1, APLN, CCNA2, DNAJA1, RBL1, HSPH1, CCNE2, FNDC1, CHORDC1, MAPT	59	1856	18826	2.23497	0.999991	0.302683	0.298779
GOTERM_BP_5	GO:0000910~cytokinesis	4	6.45161	0.00994949	PRC1, KIF23, KIF20A, CENPA	59	144	18826	8.86347	0.999991	0.302683	0.298779
GOTERM_BP_5	GO:0051174~regulation of phosphorus metabolic process	13	20.9677	0.0101502	JUN, HSP90AA1, C1QTNF9, DYNLL1, APLN, CCNA2, DNAJA1, RBL1, HSPH1, CCNE2, FNDC1, CHORDC1, MAPT	59	1861	18826	2.22896	0.999993	0.302683	0.298779
GOTERM_BP_5	GO:0033043~regulation of organelle organization	11	17.7419	0.0113096	SPTA1, TOP2A, HSPH1, CHORDC1, ATAD2, MAPT, MKI67, DYNLL1, MCM2, SMC2, SKA2	59	1430	18826	2.4545	0.999998	0.328827	0.324586
GOTERM_BP_5	GO:0045773~positive regulation of axon extension	3	4.83871	0.0129132	TNFRSF12A, MYO5B, MAPT	59	56	18826	17.0938	1	0.359784	0.355144
GOTERM_BP_5	GO:1903828~negative regulation of cellular protein localization	4	6.45161	0.0129931	DNAJA1, HSPH1, MAPT, RANGAP1	59	159	18826	8.02729	1	0.359784	0.355144
GOTERM_BP_5	GO:0000281~mitotic cytokinesis	3	4.83871	0.0142628	KIF23, KIF20A, CENPA	59	59	18826	16.2246	1	0.38576	0.380785
GOTERM_BP_5	GO:1900034~regulation of cellular response to heat	2	3.22581	0.0153112	CHORDC1, MAPT	59	5	18826	127.634	1	0.404703	0.399484
GOTERM_BP_5	GO:0000070~mitotic sister chromatid segregation	4	6.45161	0.0157711	PRC1, NCAPG2, KIF23, SMC2	59	171	18826	7.46397	1	0.407596	0.402339
GOTERM_BP_5	GO:0006310~DNA recombination	5	8.06452	0.0172849	TOP2A, MCM3, MCM5, MCM6, MCM2	59	322	18826	4.95473	1	0.426721	0.421217
GOTERM_BP_5	GO:1902975~mitotic DNA replication initiation	2	3.22581	0.0183457	MCM3, MCM2	59	6	18826	106.362	1	0.426721	0.421217
GOTERM_BP_5	GO:0051256~mitotic spindle midzone assembly	2	3.22581	0.0183457	PRC1, KIF23	59	6	18826	106.362	1	0.426721	0.421217
GOTERM_BP_5	GO:1902315~nuclear cell cycle DNA replication initiation	2	3.22581	0.0183457	MCM3, MCM2	59	6	18826	106.362	1	0.426721	0.421217
GOTERM_BP_5	GO:1902292~cell cycle DNA replication initiation	2	3.22581	0.0183457	MCM3, MCM2	59	6	18826	106.362	1	0.426721	0.421217
GOTERM_BP_5	GO:1904950~negative regulation of establishment of protein localization	4	6.45161	0.0188592	DNAJA1, HSPH1, MAPT, RANGAP1	59	183	18826	6.97453	1	0.430063	0.424516
GOTERM_BP_5	GO:0031175~neuron projection development	9	14.5161	0.0195647	JUN, HSP90AA1, SEMA3C, TNFRSF12A, MYO5B, LRTM1, TNC, FAT3, MAPT	59	1107	18826	2.59418	1	0.437572	0.431929
GOTERM_BP_5	GO:0007051~spindle organization	4	6.45161	0.020238	ASPM, HAUS8, PRC1, KIF23	59	188	18826	6.78904	1	0.444091	0.438363
GOTERM_BP_5	GO:0000022~mitotic spindle elongation	2	3.22581	0.021371	PRC1, KIF23	59	7	18826	91.1671	1	0.460268	0.454331
GOTERM_BP_5	GO:0034622~cellular macromolecular complex assembly	9	14.5161	0.0222587	NDC1, SPTA1, HSP90AA1, MCM3, MCM5, MAPT, MCM6, CENPA, MCM2	59	1134	18826	2.53242	1	0.46052	0.45458
GOTERM_BP_5	GO:0000902~cell morphogenesis	9	14.5161	0.0224683	SPTA1, HSP90AA1, SEMA3C, TNFRSF12A, MYO5B, LRTM1, FAT3, MAPT, ITGB6	59	1136	18826	2.52796	1	0.46052	0.45458
GOTERM_BP_5	GO:0006281~DNA repair	6	9.67742	0.0225706	FAM111A, MCM3, MCM5, MCM6, MCM2, SMC2	59	525	18826	3.64668	1	0.46052	0.45458
GOTERM_BP_5	GO:0051231~spindle elongation	2	3.22581	0.0243871	PRC1, KIF23	59	8	18826	79.7712	1	0.489004	0.482697
GOTERM_BP_5	GO:0070192~chromosome organization involved in meiotic cell cycle	3	4.83871	0.0270663	NDC1, CCNE2, SMC2	59	83	18826	11.5332	1	0.530159	0.523321
GOTERM_BP_5	GO:1901653~cellular response to peptide	5	8.06452	0.0273513	CCNA2, TRIM72, ABCC1, C1QTNF9, RANGAP1	59	371	18826	4.30033	1	0.530159	0.523321
GOTERM_BP_5	GO:0061640~cytoskeleton-dependent cytokinesis	3	4.83871	0.028901	KIF23, KIF20A, CENPA	59	86	18826	11.1309	1	0.551014	0.543907
GOTERM_BP_5	GO:0070507~regulation of microtubule cytoskeleton organization	4	6.45161	0.0296546	HSPH1, CHORDC1, MAPT, SKA2	59	218	18826	5.85477	1	0.556264	0.549089
GOTERM_BP_5	GO:0045936~negative regulation of phosphate metabolic process	6	9.67742	0.0331998	DNAJA1, JUN, HSPH1, CHORDC1, MAPT, DYNLL1	59	582	18826	3.28953	1	0.58821	0.580623
GOTERM_BP_5	GO:0010563~negative regulation of phosphorus metabolic process	6	9.67742	0.0331998	DNAJA1, JUN, HSPH1, CHORDC1, MAPT, DYNLL1	59	582	18826	3.28953	1	0.58821	0.580623
GOTERM_BP_5	GO:2000377~regulation of reactive oxygen species metabolic process	4	6.45161	0.033228	HSP90AA1, MAPT, DYNLL1, SLC5A3	59	228	18826	5.59798	1	0.58821	0.580623
GOTERM_BP_5	GO:0051255~spindle midzone assembly	2	3.22581	0.0333808	PRC1, KIF23	59	11	18826	58.0154	1	0.58821	0.580623
GOTERM_BP_5	GO:0032870~cellular response to hormone stimulus	6	9.67742	0.0368883	CCNA2, DNAJA1, TRIM72, TNC, C1QTNF9, RANGAP1	59	599	18826	3.19617	1	0.640314	0.632056
GOTERM_BP_5	GO:0051304~chromosome separation	3	4.83871	0.0408936	TOP2A, NCAPG2, SMC2	59	104	18826	9.20437	1	0.689265	0.680375
GOTERM_BP_5	GO:0050772~positive regulation of axonogenesis	3	4.83871	0.0408936	TNFRSF12A, MYO5B, MAPT	59	104	18826	9.20437	1	0.689265	0.680375
GOTERM_BP_5	GO:0032465~regulation of cytokinesis	3	4.83871	0.0416068	PRC1, KIF23, KIF20A	59	105	18826	9.11671	1	0.691268	0.682352
GOTERM_BP_5	GO:0031344~regulation of cell projection organization	7	11.2903	0.0441216	HSP90AA1, SEMA3C, TNFRSF12A, MYO5B, FAT3, MAPT, DYNLL1	59	841	18826	2.65588	1	0.722724	0.713403
GOTERM_BP_5	GO:0000904~cell morphogenesis involved in differentiation	7	11.2903	0.0454094	HSP90AA1, SEMA3C, TNFRSF12A, MYO5B, LRTM1, FAT3, MAPT	59	847	18826	2.63706	1	0.724481	0.715137
GOTERM_BP_5	GO:0016477~cell migration	10	16.129	0.0454747	ASPM, ABCC1, JUN, HSP90AA1, TUBB2A, SEMA3C, TNFRSF12A, FAT3, MAPT, ITGB6	59	1544	18826	2.06661	1	0.724481	0.715137
GOTERM_BP_5	GO:0033044~regulation of chromosome organization	5	8.06452	0.0461699	TOP2A, ATAD2, MKI67, MCM2, SMC2	59	439	18826	3.63422	1	0.725616	0.716258
GOTERM_BP_5	GO:0048666~neuron development	9	14.5161	0.047272	JUN, HSP90AA1, SEMA3C, TNFRSF12A, MYO5B, LRTM1, TNC, FAT3, MAPT	59	1314	18826	2.18551	1	0.733031	0.723577
GOTERM_BP_5	GO:0048667~cell morphogenesis involved in neuron differentiation	6	9.67742	0.0483711	HSP90AA1, SEMA3C, TNFRSF12A, MYO5B, LRTM1, MAPT	59	646	18826	2.96364	1	0.740205	0.730658

## Sheet: miR-298-KEGG
Category	Term	Count	%	PValue	Genes	List Total	Pop Hits	Pop Total	Fold Enrichment	Bonferroni	Benjamini	FDR
KEGG_PATHWAY	mmu04110:Cell cycle	7	11.2903	3.57775e-06	CCNA2, RBL1, CCNE2, MCM3, MCM5, MCM6, MCM2	32	125	8977	15.7097	0.000361289	0.000361353	0.000329153
KEGG_PATHWAY	mmu05132:Salmonella infection	8	12.9032	1.91512e-05	JUN, HSP90AA1, TUBA1B, TUBB2A, DYNLL1, TUBB4B, TUBA4A, TUBA8	32	253	8977	8.87055	0.00193242	0.000967138	0.000880957
KEGG_PATHWAY	mmu04540:Gap junction	5	8.06452	0.000202802	TUBA1B, TUBB2A, TUBB4B, TUBA4A, TUBA8	32	86	8977	16.31	0.0202767	0.00571846	0.00520889
KEGG_PATHWAY	mmu03030:DNA replication	4	6.45161	0.000226473	MCM3, MCM5, MCM6, MCM2	32	35	8977	32.0607	0.0226167	0.00571846	0.00520889
KEGG_PATHWAY	mmu04210:Apoptosis	5	8.06452	0.00115441	SPTA1, JUN, TUBA1B, TUBA4A, TUBA8	32	136	8977	10.3136	0.110115	0.0233191	0.0212412
KEGG_PATHWAY	mmu05012:Parkinson disease	6	9.67742	0.00192218	TUBA1B, TUBB2A, MAPT, TUBB4B, TUBA4A, TUBA8	32	264	8977	6.37571	0.176612	0.0323568	0.0294735
KEGG_PATHWAY	mmu04145:Phagosome	5	8.06452	0.00335248	TUBA1B, TUBB2A, TUBB4B, TUBA4A, TUBA8	32	182	8977	7.7069	0.287638	0.0483715	0.0440611
KEGG_PATHWAY	mmu05014:Amyotrophic lateral sclerosis	6	9.67742	0.00803108	NDC1, TUBA1B, TUBB2A, TUBB4B, TUBA4A, TUBA8	32	369	8977	4.56148	0.557101	0.101392	0.0923574
KEGG_PATHWAY	mmu05010:Alzheimer disease	6	9.67742	0.00936014	TUBA1B, TUBB2A, MAPT, TUBB4B, TUBA4A, TUBA8	32	383	8977	4.39475	0.613192	0.105042	0.0956814
KEGG_PATHWAY	mmu05020:Prion disease	5	8.06452	0.0129597	TUBA1B, TUBB2A, TUBB4B, TUBA4A, TUBA8	32	268	8977	5.23379	0.732193	0.130893	0.119229
KEGG_PATHWAY	mmu05016:Huntington disease	5	8.06452	0.0193109	TUBA1B, TUBB2A, TUBB4B, TUBA4A, TUBA8	32	302	8977	4.64456	0.86047	0.163336	0.148781
KEGG_PATHWAY	mmu04530:Tight junction	4	6.45161	0.0194062	JUN, TUBA1B, TUBA4A, TUBA8	32	167	8977	6.71931	0.861833	0.163336	0.148781
KEGG_PATHWAY	mmu05022:Pathways of neurodegeneration - multiple diseases	6	9.67742	0.0213585	TUBA1B, TUBB2A, MAPT, TUBB4B, TUBA4A, TUBA8	32	471	8977	3.57365	0.887024	0.165939	0.151153
KEGG_PATHWAY	mmu05165:Human papillomavirus infection	5	8.06452	0.0346507	CCNA2, RBL1, CCNE2, TNC, ITGB6	32	362	8977	3.87474	0.971612	0.24998	0.227705
KEGG_PATHWAY	mmu05203:Viral carcinogenesis	4	6.45161	0.0435852	CCNA2, JUN, RBL1, CCNE2	32	229	8977	4.90011	0.988901	0.293474	0.267323

## Sheet: miR-351-5p-GO
Category	Term	Count	%	PValue	Genes	List Total	Pop Hits	Pop Total	Fold Enrichment	Bonferroni	Benjamini	FDR
GOTERM_BP_5	GO:0006267~pre-replicative complex assembly involved in nuclear cell cycle DNA replication	4	7.40741	9.77959e-07	MCM3, MCM5, MCM6, MCM2	51	8	18826	184.569	0.00104392	0.000354409	0.000349763
GOTERM_BP_5	GO:1902299~pre-replicative complex assembly involved in cell cycle DNA replication	4	7.40741	9.77959e-07	MCM3, MCM5, MCM6, MCM2	51	8	18826	184.569	0.00104392	0.000354409	0.000349763
GOTERM_BP_5	GO:0006270~DNA replication initiation	5	9.25926	9.9553e-07	CCNE2, MCM3, MCM5, MCM6, MCM2	51	29	18826	63.6444	0.00106266	0.000354409	0.000349763
GOTERM_BP_5	GO:1903047~mitotic cell cycle process	12	22.2222	2.17836e-06	CCNA2, CENPF, RBL1, CCNE2, PRC1, NCAPG2, MCM3, MCM6, KIF20A, CENPA, MCM2, SMC2	51	717	18826	6.17803	0.00232379	0.000581623	0.000573999
GOTERM_BP_5	GO:0000226~microtubule cytoskeleton organization	11	20.3704	5.24301e-06	ASPM, GAS2L3, TUBB2A, HAUS8, PRC1, MAPT, KIF20A, TUBB4B, CENPA, TUBA8, SKA2	51	633	18826	6.41471	0.0055839	0.00111991	0.00110523
GOTERM_BP_5	GO:0006260~DNA replication	7	12.963	4.70462e-05	FAM111A, JUN, CCNE2, MCM3, MCM5, MCM6, MCM2	51	247	18826	10.4614	0.0490051	0.00837423	0.00826445
GOTERM_BP_5	GO:0071103~DNA conformation change	7	12.963	7.24408e-05	TOP2A, NCAPG2, MCM3, MCM5, MCM6, MCM2, SMC2	51	267	18826	9.67776	0.0744523	0.0110524	0.0109075
GOTERM_BP_5	GO:0033260~nuclear DNA replication	4	7.40741	8.2814e-05	MCM3, MCM5, MCM6, MCM2	51	32	18826	46.1422	0.0846502	0.0110557	0.0109107
GOTERM_BP_5	GO:0098813~nuclear chromosome segregation	7	12.963	0.000103719	NDC1, TOP2A, CENPF, CCNE2, PRC1, NCAPG2, SMC2	51	285	18826	9.06653	0.104862	0.012308	0.0121467
GOTERM_BP_5	GO:0044786~cell cycle DNA replication	4	7.40741	0.000118324	MCM3, MCM5, MCM6, MCM2	51	36	18826	41.0153	0.118718	0.012637	0.0124713
GOTERM_BP_5	GO:0006259~DNA metabolic process	11	20.3704	0.000292912	TOP2A, CCNA2, FAM111A, JUN, HSP90AA1, CCNE2, MCM3, MCM5, MCM6, MCM2, SMC2	51	1019	18826	3.9848	0.268659	0.0278175	0.0274529
GOTERM_BP_5	GO:0000280~nuclear division	8	14.8148	0.000312556	NDC1, TOP2A, ASPM, CCNE2, PRC1, NCAPG2, MKI67, SMC2	51	495	18826	5.96585	0.283848	0.0278175	0.0274529
GOTERM_BP_5	GO:1902969~mitotic DNA replication	3	5.55556	0.000448574	MCM3, MCM6, MCM2	51	12	18826	92.2843	0.380711	0.036852	0.036369
GOTERM_BP_5	GO:0001764~neuron migration	5	9.25926	0.00134809	ASPM, HSP90AA1, TUBB2A, FAT3, MAPT	51	181	18826	10.1972	0.763245	0.10284	0.101492
GOTERM_BP_5	GO:0065004~protein-DNA complex assembly	5	9.25926	0.00197867	MCM3, MCM5, MCM6, CENPA, MCM2	51	201	18826	9.18252	0.879404	0.140881	0.139034
GOTERM_BP_5	GO:0007126~meiotic nuclear division	5	9.25926	0.00212563	NDC1, TOP2A, ASPM, CCNE2, SMC2	51	205	18826	9.00335	0.896955	0.141886	0.140026
GOTERM_BP_5	GO:1903046~meiotic cell cycle process	5	9.25926	0.00274412	NDC1, TOP2A, ASPM, CCNE2, SMC2	51	220	18826	8.38948	0.946856	0.159018	0.156934
GOTERM_BP_5	GO:0045132~meiotic chromosome segregation	4	7.40741	0.00280605	NDC1, TOP2A, CCNE2, SMC2	51	106	18826	13.9297	0.950266	0.159018	0.156934
GOTERM_BP_5	GO:0008361~regulation of cell size	5	9.25926	0.00292786	HSP90AA1, SEMA3C, TNFRSF12A, MAPT, C1QTNF9	51	224	18826	8.23967	0.95635	0.159018	0.156934
GOTERM_BP_5	GO:0061564~axon development	7	12.963	0.00297787	JUN, HSP90AA1, SEMA3C, TNFRSF12A, LRTM1, TNC, MAPT	51	541	18826	4.77627	0.958626	0.159018	0.156934
GOTERM_BP_5	GO:0048675~axon extension	4	7.40741	0.0053028	HSP90AA1, SEMA3C, TNFRSF12A, MAPT	51	133	18826	11.1019	0.996581	0.269685	0.26615
GOTERM_BP_5	GO:0010564~regulation of cell cycle process	7	12.963	0.00840115	CENPF, RBL1, PRC1, NCAPG2, KIF20A, MKI67, SMC2	51	671	18826	3.85091	0.999878	0.407838	0.402491
GOTERM_BP_5	GO:0034622~cellular macromolecular complex assembly	9	16.6667	0.00949329	NDC1, SPTA1, HSP90AA1, MCM3, MCM5, MAPT, MCM6, CENPA, MCM2	51	1134	18826	2.92966	0.999962	0.440819	0.43504
GOTERM_BP_5	GO:0006310~DNA recombination	5	9.25926	0.0104292	TOP2A, MCM3, MCM5, MCM6, MCM2	51	322	18826	5.73194	0.999986	0.464099	0.458016
GOTERM_BP_5	GO:0006281~DNA repair	6	11.1111	0.0124929	FAM111A, MCM3, MCM5, MCM6, MCM2, SMC2	51	525	18826	4.21871	0.999999	0.533696	0.5267
GOTERM_BP_5	GO:1990138~neuron projection extension	4	7.40741	0.0154246	HSP90AA1, SEMA3C, TNFRSF12A, MAPT	51	197	18826	7.49517	1	0.564015	0.556622
GOTERM_BP_5	GO:1902315~nuclear cell cycle DNA replication initiation	2	3.7037	0.0158321	MCM3, MCM2	51	6	18826	123.046	1	0.564015	0.556622
GOTERM_BP_5	GO:1902975~mitotic DNA replication initiation	2	3.7037	0.0158321	MCM3, MCM2	51	6	18826	123.046	1	0.564015	0.556622
GOTERM_BP_5	GO:1902292~cell cycle DNA replication initiation	2	3.7037	0.0158321	MCM3, MCM2	51	6	18826	123.046	1	0.564015	0.556622
GOTERM_BP_5	GO:0000819~sister chromatid segregation	4	7.40741	0.0158431	TOP2A, PRC1, NCAPG2, SMC2	51	199	18826	7.41984	1	0.564015	0.556622
GOTERM_BP_5	GO:1901653~cellular response to peptide	5	9.25926	0.0167653	CCNA2, TRIM72, ABCC1, C1QTNF9, RANGAP1	51	371	18826	4.9749	1	0.574207	0.56668
GOTERM_BP_5	GO:0043549~regulation of kinase activity	7	12.963	0.0172047	CCNA2, DNAJA1, HSP90AA1, RBL1, CCNE2, MAPT, C1QTNF9	51	785	18826	3.29167	1	0.574207	0.56668
GOTERM_BP_5	GO:0016477~cell migration	10	18.5185	0.0191424	ASPM, ABCC1, JUN, HSP90AA1, TUBB2A, SEMA3C, TNFRSF12A, FAT3, MAPT, ITGB6	51	1544	18826	2.39079	1	0.619255	0.611137
GOTERM_BP_5	GO:0015833~peptide transport	11	20.3704	0.0197141	NDC1, DNAJA1, NEURL1B, CENPF, ABCC1, HSP90AA1, FNDC1, TESC, KIF20A, RANGAP1, APLN	51	1820	18826	2.23105	1	0.619255	0.611137
GOTERM_BP_5	GO:0070192~chromosome organization involved in meiotic cell cycle	3	5.55556	0.0205166	NDC1, CCNE2, SMC2	51	83	18826	13.3423	1	0.620823	0.612685
GOTERM_BP_5	GO:0032870~cellular response to hormone stimulus	6	11.1111	0.0209266	CCNA2, DNAJA1, TRIM72, TNC, C1QTNF9, RANGAP1	51	599	18826	3.69754	1	0.620823	0.612685
GOTERM_BP_5	GO:0042886~amide transport	11	20.3704	0.0220039	NDC1, DNAJA1, NEURL1B, CENPF, ABCC1, HSP90AA1, FNDC1, TESC, KIF20A, RANGAP1, APLN	51	1852	18826	2.1925	1	0.635139	0.626814
GOTERM_BP_5	GO:1903827~regulation of cellular protein localization	6	11.1111	0.0234328	DNAJA1, HSP90AA1, CCNE2, MAPT, RANGAP1, SLC5A3	51	617	18826	3.58967	1	0.658584	0.64995
GOTERM_BP_5	GO:0008284~positive regulation of cell proliferation	8	14.8148	0.0258774	SPTA1, CCNA2, ASPM, CENPF, JUN, PRC1, TNC, APLN	51	1105	18826	2.67249	1	0.683781	0.674818
GOTERM_BP_5	GO:0031175~neuron projection development	8	14.8148	0.0261027	JUN, HSP90AA1, SEMA3C, TNFRSF12A, LRTM1, TNC, FAT3, MAPT	51	1107	18826	2.66766	1	0.683781	0.674818
GOTERM_BP_5	GO:1903748~negative regulation of establishment of protein localization to mitochondrion	2	3.7037	0.02625	DNAJA1, MAPT	51	10	18826	73.8275	1	0.683781	0.674818
GOTERM_BP_5	GO:0048513~animal organ development	18	33.3333	0.0278046	TOP2A, TRIM72, JUN, HSP90AA1, SEMA3C, TESC, NCAPG2, TNC, MKI67, APLN, SPTA1, CCNA2, ASPM, CENPF, XIRP2, FAT3, ITGB6, MCM2	51	4042	18826	1.64386	1	0.685461	0.676476
GOTERM_BP_5	GO:0051129~negative regulation of cellular component organization	7	12.963	0.0284432	SPTA1, TOP2A, SEMA3C, ATAD2, FAT3, MAPT, MCM2	51	881	18826	2.93299	1	0.685461	0.676476
GOTERM_BP_5	GO:0033044~regulation of chromosome organization	5	9.25926	0.0289187	TOP2A, ATAD2, MKI67, MCM2, SMC2	51	439	18826	4.2043	1	0.685461	0.676476
GOTERM_BP_5	GO:0072655~establishment of protein localization to mitochondrion	3	5.55556	0.0290058	DNAJA1, HSP90AA1, MAPT	51	100	18826	11.0741	1	0.685461	0.676476
GOTERM_BP_5	GO:0000902~cell morphogenesis	8	14.8148	0.0295236	SPTA1, HSP90AA1, SEMA3C, TNFRSF12A, LRTM1, FAT3, MAPT, ITGB6	51	1136	18826	2.59956	1	0.685461	0.676476
GOTERM_BP_5	GO:0070201~regulation of establishment of protein localization	6	11.1111	0.0307041	DNAJA1, CENPF, HSP90AA1, FNDC1, MAPT, RANGAP1	51	663	18826	3.34061	1	0.693662	0.684569
GOTERM_BP_5	GO:0051304~chromosome separation	3	5.55556	0.0311758	TOP2A, NCAPG2, SMC2	51	104	18826	10.6482	1	0.693662	0.684569
GOTERM_BP_5	GO:0010639~negative regulation of organelle organization	5	9.25926	0.0348953	SPTA1, TOP2A, ATAD2, MAPT, MCM2	51	466	18826	3.9607	1	0.760576	0.750606
GOTERM_BP_5	GO:0048588~developmental cell growth	4	7.40741	0.0358591	HSP90AA1, SEMA3C, TNFRSF12A, MAPT	51	273	18826	5.4086	1	0.765951	0.75591
GOTERM_BP_5	GO:0030516~regulation of axon extension	3	5.55556	0.0380546	SEMA3C, TNFRSF12A, MAPT	51	116	18826	9.54665	1	0.794297	0.783885
GOTERM_BP_5	GO:0071417~cellular response to organonitrogen compound	6	11.1111	0.0386737	CCNA2, TRIM72, ABCC1, JUN, C1QTNF9, RANGAP1	51	706	18826	3.13714	1	0.794297	0.783885
GOTERM_BP_5	GO:0051225~spindle assembly	3	5.55556	0.0398574	ASPM, HAUS8, PRC1	51	119	18826	9.30598	1	0.803164	0.792636
GOTERM_BP_5	GO:2000379~positive regulation of reactive oxygen species metabolic process	3	5.55556	0.0441875	HSP90AA1, MAPT, SLC5A3	51	126	18826	8.78898	1	0.873931	0.862475
GOTERM_BP_5	GO:0061387~regulation of extent of cell growth	3	5.55556	0.047383	SEMA3C, TNFRSF12A, MAPT	51	131	18826	8.45352	1	0.907152	0.89526
GOTERM_BP_5	GO:0050792~regulation of viral process	4	7.40741	0.0483708	TOP2A, FAM111A, JUN, HSP90AA1	51	308	18826	4.79399	1	0.907152	0.89526
GOTERM_BP_5	GO:0071375~cellular response to peptide hormone stimulus	4	7.40741	0.0491431	CCNA2, TRIM72, C1QTNF9, RANGAP1	51	310	18826	4.76306	1	0.907152	0.89526
GOTERM_BP_5	GO:0051383~kinetochore organization	2	3.7037	0.0492969	CENPA, SMC2	51	19	18826	38.8566	1	0.907152	0.89526

## Sheet: miR-351-5p-KEGG
Category	Term	Count	%	PValue	Genes	List Total	Pop Hits	Pop Total	Fold Enrichment	Bonferroni	Benjamini	FDR
KEGG_PATHWAY	mmu04110:Cell cycle	7	12.963	9.21482e-07	CCNA2, RBL1, CCNE2, MCM3, MCM5, MCM6, MCM2	26	125	8977	19.3351	9.12226e-05	9.12267e-05	9.03053e-05
KEGG_PATHWAY	mmu03030:DNA replication	4	7.40741	0.000117755	MCM3, MCM5, MCM6, MCM2	26	35	8977	39.4593	0.0115907	0.00582885	0.00576998
KEGG_PATHWAY	mmu05132:Salmonella infection	5	9.25926	0.00488738	JUN, HSP90AA1, TUBB2A, TUBB4B, TUBA8	26	253	8977	6.8235	0.384325	0.161283	0.159654
KEGG_PATHWAY	mmu05165:Human papillomavirus infection	5	9.25926	0.0168142	CCNA2, RBL1, CCNE2, TNC, ITGB6	26	362	8977	4.76891	0.813394	0.411106	0.406954
KEGG_PATHWAY	mmu04540:Gap junction	3	5.55556	0.0235936	TUBB2A, TUBB4B, TUBA8	26	86	8977	12.0443	0.905934	0.411106	0.406954
KEGG_PATHWAY	mmu05203:Viral carcinogenesis	4	7.40741	0.0249155	CCNA2, JUN, RBL1, CCNE2	26	229	8977	6.0309	0.917741	0.411106	0.406954
KEGG_PATHWAY	mmu05012:Parkinson disease	4	7.40741	0.0358812	TUBB2A, MAPT, TUBB4B, TUBA8	26	264	8977	5.23135	0.973151	0.507463	0.502337

## Sheet: miR-484-GO
Category	Term	Count	%	PValue	Genes	List Total	Pop Hits	Pop Total	Fold Enrichment	Bonferroni	Benjamini	FDR
GOTERM_BP_5	GO:0000226~microtubule cytoskeleton organization	13	25.4902	3.34712e-08	GAS2L3, TUBB4B, CENPA, TUBA4A, SKA2, ASPM, TUBB6, TUBA1B, TUBB2A, PRC1, CHORDC1, MAPT, KIF20A	48	633	18826	8.05483	3.25334e-05	3.2534e-05	3.21992e-05
GOTERM_BP_5	GO:0006270~DNA replication initiation	5	9.80392	7.73491e-07	CCNE2, MCM3, MCM5, MCM6, MCM2	48	29	18826	67.6221	0.000751551	0.00019672	0.000194696
GOTERM_BP_5	GO:1902299~pre-replicative complex assembly involved in cell cycle DNA replication	4	7.84314	8.09546e-07	MCM3, MCM5, MCM6, MCM2	48	8	18826	196.104	0.00078657	0.00019672	0.000194696
GOTERM_BP_5	GO:0006267~pre-replicative complex assembly involved in nuclear cell cycle DNA replication	4	7.84314	8.09546e-07	MCM3, MCM5, MCM6, MCM2	48	8	18826	196.104	0.00078657	0.00019672	0.000194696
GOTERM_BP_5	GO:0006260~DNA replication	7	13.7255	3.2851e-05	FAM111A, JUN, CCNE2, MCM3, MCM5, MCM6, MCM2	48	247	18826	11.1152	0.0314273	0.00638623	0.00632053
GOTERM_BP_5	GO:1903047~mitotic cell cycle process	10	19.6078	5.95905e-05	CCNA2, CENPF, CCNE2, PRC1, NCAPG2, MCM3, MCM6, KIF20A, CENPA, MCM2	48	717	18826	5.47013	0.0562781	0.00954633	0.00944812
GOTERM_BP_5	GO:0033260~nuclear DNA replication	4	7.84314	6.87493e-05	MCM3, MCM5, MCM6, MCM2	48	32	18826	49.026	0.0646427	0.00954633	0.00944812
GOTERM_BP_5	GO:0044786~cell cycle DNA replication	4	7.84314	9.82752e-05	MCM3, MCM5, MCM6, MCM2	48	36	18826	43.5787	0.0911072	0.0119404	0.0118176
GOTERM_BP_5	GO:1902969~mitotic DNA replication	3	5.88235	0.000396264	MCM3, MCM6, MCM2	48	12	18826	98.0521	0.319716	0.0427965	0.0423562
GOTERM_BP_5	GO:0071103~DNA conformation change	6	11.7647	0.000521118	TOP2A, NCAPG2, MCM3, MCM5, MCM6, MCM2	48	267	18826	8.81367	0.397495	0.0506527	0.0501315
GOTERM_BP_5	GO:0098813~nuclear chromosome segregation	6	11.7647	0.000700065	NDC1, TOP2A, CENPF, CCNE2, PRC1, NCAPG2	48	285	18826	8.25702	0.493738	0.0618602	0.0612238
GOTERM_BP_5	GO:0065004~protein-DNA complex assembly	5	9.80392	0.00157104	MCM3, MCM5, MCM6, CENPA, MCM2	48	201	18826	9.75643	0.783085	0.127254	0.125945
GOTERM_BP_5	GO:0061564~axon development	7	13.7255	0.00216314	JUN, SEMA3C, TNFRSF12A, MYO5B, LRTM1, TNC, MAPT	48	541	18826	5.07478	0.878136	0.161737	0.160073
GOTERM_BP_5	GO:0008361~regulation of cell size	5	9.80392	0.00233135	SEMA3C, TNFRSF12A, MYO5B, MAPT, C1QTNF9	48	224	18826	8.75465	0.896555	0.161862	0.160197
GOTERM_BP_5	GO:0030516~regulation of axon extension	4	7.84314	0.00303411	SEMA3C, TNFRSF12A, MYO5B, MAPT	48	116	18826	13.5244	0.947851	0.196611	0.194588
GOTERM_BP_5	GO:0006259~DNA metabolic process	9	17.6471	0.00342936	TOP2A, CCNA2, FAM111A, JUN, CCNE2, MCM3, MCM5, MCM6, MCM2	48	1019	18826	3.46406	0.96453	0.208334	0.20619
GOTERM_BP_5	GO:0061387~regulation of extent of cell growth	4	7.84314	0.00427024	SEMA3C, TNFRSF12A, MYO5B, MAPT	48	131	18826	11.9758	0.984386	0.240564	0.238089
GOTERM_BP_5	GO:0048675~axon extension	4	7.84314	0.00445488	SEMA3C, TNFRSF12A, MYO5B, MAPT	48	133	18826	11.7957	0.986961	0.240564	0.238089
GOTERM_BP_5	GO:0000280~nuclear division	6	11.7647	0.00761372	NDC1, TOP2A, ASPM, CCNE2, PRC1, NCAPG2	48	495	18826	4.75404	0.999406	0.389502	0.385495
GOTERM_BP_5	GO:0006310~DNA recombination	5	9.80392	0.00840527	TOP2A, MCM3, MCM5, MCM6, MCM2	48	322	18826	6.09019	0.999727	0.399103	0.394997
GOTERM_BP_5	GO:0045773~positive regulation of axon extension	3	5.88235	0.0086226	TNFRSF12A, MYO5B, MAPT	48	56	18826	21.0112	0.999779	0.399103	0.394997
GOTERM_BP_5	GO:0001764~neuron migration	4	7.84314	0.0103947	ASPM, TUBB2A, FAT3, MAPT	48	181	18826	8.66759	0.999961	0.459258	0.454533
GOTERM_BP_5	GO:1900034~regulation of cellular response to heat	2	3.92157	0.0124219	CHORDC1, MAPT	48	5	18826	156.883	0.999995	0.499007	0.493873
GOTERM_BP_5	GO:1990138~neuron projection extension	4	7.84314	0.0130544	SEMA3C, TNFRSF12A, MYO5B, MAPT	48	197	18826	7.96362	0.999997	0.499007	0.493873
GOTERM_BP_5	GO:1901653~cellular response to peptide	5	9.80392	0.0135926	CCNA2, TRIM72, ABCC1, C1QTNF9, RANGAP1	48	371	18826	5.28583	0.999998	0.499007	0.493873
GOTERM_BP_5	GO:0007126~meiotic nuclear division	4	7.84314	0.0145171	NDC1, TOP2A, ASPM, CCNE2	48	205	18826	7.65285	0.999999	0.499007	0.493873
GOTERM_BP_5	GO:1902975~mitotic DNA replication initiation	2	3.92157	0.0148881	MCM3, MCM2	48	6	18826	130.736	1	0.499007	0.493873
GOTERM_BP_5	GO:1902315~nuclear cell cycle DNA replication initiation	2	3.92157	0.0148881	MCM3, MCM2	48	6	18826	130.736	1	0.499007	0.493873
GOTERM_BP_5	GO:1902292~cell cycle DNA replication initiation	2	3.92157	0.0148881	MCM3, MCM2	48	6	18826	130.736	1	0.499007	0.493873
GOTERM_BP_5	GO:1903046~meiotic cell cycle process	4	7.84314	0.017502	NDC1, TOP2A, ASPM, CCNE2	48	220	18826	7.13106	1	0.567066	0.561232
GOTERM_BP_5	GO:0008284~positive regulation of cell proliferation	8	15.6863	0.0189431	SPTA1, CCNA2, ASPM, CENPF, JUN, PRC1, TNC, APLN	48	1105	18826	2.83952	1	0.580559	0.574586
GOTERM_BP_5	GO:0031175~neuron projection development	8	15.6863	0.019113	JUN, SEMA3C, TNFRSF12A, MYO5B, LRTM1, TNC, FAT3, MAPT	48	1107	18826	2.83439	1	0.580559	0.574586
GOTERM_BP_5	GO:0034622~cellular macromolecular complex assembly	8	15.6863	0.0215153	NDC1, SPTA1, MCM3, MCM5, MAPT, MCM6, CENPA, MCM2	48	1134	18826	2.7669	1	0.620402	0.61402
GOTERM_BP_5	GO:0000902~cell morphogenesis	8	15.6863	0.0217013	SPTA1, SEMA3C, TNFRSF12A, MYO5B, LRTM1, FAT3, MAPT, ITGB6	48	1136	18826	2.76203	1	0.620402	0.61402
GOTERM_BP_5	GO:0050772~positive regulation of axonogenesis	3	5.88235	0.0278055	TNFRSF12A, MYO5B, MAPT	48	104	18826	11.3137	1	0.76387	0.756011
GOTERM_BP_5	GO:0045132~meiotic chromosome segregation	3	5.88235	0.0288001	NDC1, TOP2A, CCNE2	48	106	18826	11.1002	1	0.76387	0.756011
GOTERM_BP_5	GO:0001558~regulation of cell growth	5	9.80392	0.0294035	SEMA3C, TNFRSF12A, MYO5B, TNC, MAPT	48	470	18826	4.17243	1	0.76387	0.756011
GOTERM_BP_5	GO:0048588~developmental cell growth	4	7.84314	0.030612	SEMA3C, TNFRSF12A, MYO5B, MAPT	48	273	18826	5.74664	1	0.76387	0.756011
GOTERM_BP_5	GO:0071417~cellular response to organonitrogen compound	6	11.7647	0.0306491	CCNA2, TRIM72, ABCC1, JUN, C1QTNF9, RANGAP1	48	706	18826	3.33322	1	0.76387	0.756011
GOTERM_BP_5	GO:0015833~peptide transport	10	19.6078	0.0339583	NDC1, NEURL1B, CENPF, ABCC1, FNDC1, TESC, MYO5B, KIF20A, RANGAP1, APLN	48	1820	18826	2.15499	1	0.825186	0.816696
GOTERM_BP_5	GO:0016477~cell migration	9	17.6471	0.035759	ASPM, ABCC1, JUN, TUBB2A, SEMA3C, TNFRSF12A, FAT3, MAPT, ITGB6	48	1544	18826	2.28619	1	0.847749	0.839027
GOTERM_BP_5	GO:0042886~amide transport	10	19.6078	0.0374051	NDC1, NEURL1B, CENPF, ABCC1, FNDC1, TESC, MYO5B, KIF20A, RANGAP1, APLN	48	1852	18826	2.11776	1	0.865661	0.856755
GOTERM_BP_5	GO:0006281~DNA repair	5	9.80392	0.0415406	FAM111A, MCM3, MCM5, MCM6, MCM2	48	525	18826	3.73532	1	0.930604	0.92103
GOTERM_BP_5	GO:0071375~cellular response to peptide hormone stimulus	4	7.84314	0.0421261	CCNA2, TRIM72, C1QTNF9, RANGAP1	48	310	18826	5.06075	1	0.930604	0.92103
GOTERM_BP_5	GO:0048666~neuron development	8	15.6863	0.04314	JUN, SEMA3C, TNFRSF12A, MYO5B, LRTM1, TNC, FAT3, MAPT	48	1314	18826	2.38787	1	0.931824	0.922237
GOTERM_BP_5	GO:0030182~neuron differentiation	9	17.6471	0.0445715	ASPM, JUN, SEMA3C, TNFRSF12A, MYO5B, LRTM1, TNC, FAT3, MAPT	48	1613	18826	2.18839	1	0.941816	0.932126
GOTERM_BP_5	GO:0007127~meiosis I	3	5.88235	0.0459312	NDC1, TOP2A, CCNE2	48	137	18826	8.5885	1	0.949717	0.939946
GOTERM_BP_5	GO:0022604~regulation of cell morphogenesis	5	9.80392	0.0476134	SPTA1, SEMA3C, TNFRSF12A, MYO5B, MAPT	48	549	18826	3.57202	1	0.949717	0.939946
GOTERM_BP_5	GO:1901652~response to peptide	5	9.80392	0.0478767	CCNA2, TRIM72, ABCC1, C1QTNF9, RANGAP1	48	550	18826	3.56553	1	0.949717	0.939946
GOTERM_BP_5	GO:0022008~neurogenesis	10	19.6078	0.049066	ASPM, JUN, TUBB2A, SEMA3C, TNFRSF12A, MYO5B, LRTM1, TNC, FAT3, MAPT	48	1947	18826	2.01442	1	0.953843	0.94403

## Sheet: miR-484-KEGG
Category	Term	Count	%	PValue	Genes	List Total	Pop Hits	Pop Total	Fold Enrichment	Bonferroni	Benjamini	FDR
KEGG_PATHWAY	mmu04110:Cell cycle	6	11.7647	1.66091e-05	CCNA2, CCNE2, MCM3, MCM5, MCM6, MCM2	25	125	8977	17.2358	0.00157664	0.00157787	0.00149482
KEGG_PATHWAY	mmu04540:Gap junction	5	9.80392	7.20789e-05	TUBB6, TUBA1B, TUBB2A, TUBB4B, TUBA4A	25	86	8977	20.8767	0.00682435	0.00329021	0.00311704
KEGG_PATHWAY	mmu03030:DNA replication	4	7.84314	0.000103901	MCM3, MCM5, MCM6, MCM2	25	35	8977	41.0377	0.00982259	0.00329021	0.00311704
KEGG_PATHWAY	mmu05132:Salmonella infection	6	11.7647	0.000468106	JUN, TUBB6, TUBA1B, TUBB2A, TUBB4B, TUBA4A	25	253	8977	8.51573	0.0435057	0.0108072	0.0102384
KEGG_PATHWAY	mmu05012:Parkinson disease	6	11.7647	0.000568798	TUBB6, TUBA1B, TUBB2A, MAPT, TUBB4B, TUBA4A	25	264	8977	8.16091	0.0526163	0.0108072	0.0102384
KEGG_PATHWAY	mmu04145:Phagosome	5	9.80392	0.00126431	TUBB6, TUBA1B, TUBB2A, TUBB4B, TUBA4A	25	182	8977	9.86484	0.113244	0.0200182	0.0189647
KEGG_PATHWAY	mmu05014:Amyotrophic lateral sclerosis	6	11.7647	0.00254233	NDC1, TUBB6, TUBA1B, TUBB2A, TUBB4B, TUBA4A	25	369	8977	5.8387	0.21481	0.0345031	0.0326871
KEGG_PATHWAY	mmu05010:Alzheimer disease	6	11.7647	0.00298972	TUBB6, TUBA1B, TUBB2A, MAPT, TUBB4B, TUBA4A	25	383	8977	5.62527	0.247571	0.0355029	0.0336343
KEGG_PATHWAY	mmu05020:Prion disease	5	9.80392	0.00515115	TUBB6, TUBA1B, TUBB2A, TUBB4B, TUBA4A	25	268	8977	6.69925	0.387755	0.0518098	0.049083
KEGG_PATHWAY	mmu04210:Apoptosis	4	7.84314	0.00545366	SPTA1, JUN, TUBA1B, TUBA4A	25	136	8977	10.5612	0.405192	0.0518098	0.049083
KEGG_PATHWAY	mmu05022:Pathways of neurodegeneration - multiple diseases	6	11.7647	0.00721543	TUBB6, TUBA1B, TUBB2A, MAPT, TUBB4B, TUBA4A	25	471	8977	4.57427	0.497395	0.0620299	0.0587652
KEGG_PATHWAY	mmu05016:Huntington disease	5	9.80392	0.00783536	TUBB6, TUBA1B, TUBB2A, TUBB4B, TUBA4A	25	302	8977	5.94503	0.526352	0.0620299	0.0587652

[truncated: 2 more sheets: miR-1983-GO, miR-1983-KEGG]
