# Supplementary material for: Genome-wide profiling of miRNA-gene regulatory networks in mouse postnatal heart development—implications for cardiac regeneration
Source: Front Cardiovasc Med. 2023 May 22;10:1148618. doi: 10.3389/fcvm.2023.1148618 (PMC10241105; doi:10.3389/fcvm.2023.1148618)
Supplement: Supplementary file 4 [file Table4.xlsx]

## Sheet: miR-130b-3p-GO
Category	Term	Count	%	PValue	Genes	List Total	Pop Hits	Pop Total	Fold Enrichment	Bonferroni	Benjamini	FDR
GOTERM_BP_5	GO:0071805~potassium ion transmembrane transport	6	8.69565	0.000505765	KCNJ8, KCND2, KCNB1, ATP1A2, KLHL24, KCNJ3	62	203	18826	8.97473	0.481152	0.314677	0.314434
GOTERM_BP_5	GO:0071804~cellular potassium ion transport	6	8.69565	0.000505765	KCNJ8, KCND2, KCNB1, ATP1A2, KLHL24, KCNJ3	62	203	18826	8.97473	0.481152	0.314677	0.314434
GOTERM_BP_5	GO:0042594~response to starvation	6	8.69565	0.000727857	KLF10, BCAS3, UCP2, PDK4, ULK1, SLC38A3	62	220	18826	8.28123	0.611077	0.314677	0.314434
GOTERM_BP_5	GO:0031669~cellular response to nutrient levels	6	8.69565	0.000997052	KLF10, KCNB1, UCP2, PDK4, ULK1, SLC38A3	62	236	18826	7.71979	0.725779	0.323294	0.323045
GOTERM_BP_5	GO:0030036~actin cytoskeleton organization	9	13.0435	0.0021069	CYFIP2, BCAS3, ABLIM3, LIMCH1, XIRP2, MYH14, LPIN1, MYOM2, AQP1	62	717	18826	3.81145	0.93514	0.52978	0.529371
GOTERM_BP_5	GO:0009267~cellular response to starvation	5	7.24638	0.00265016	KLF10, UCP2, PDK4, ULK1, SLC38A3	62	178	18826	8.52936	0.967994	0.52978	0.529371
GOTERM_BP_5	GO:0032870~cellular response to hormone stimulus	8	11.5942	0.00313968	UCP2, KLF9, PDK4, ATP1A2, C1QTNF9, FBXO32, LPIN1, AQP1	62	599	18826	4.05536	0.983068	0.52978	0.529371
GOTERM_BP_5	GO:0034220~ion transmembrane transport	10	14.4928	0.00340818	ABCC1, KCNJ8, KCND2, KCNB1, APLNR, ATP1A2, KLHL24, SLC38A3, AQP1, KCNJ3	62	953	18826	3.1862	0.988061	0.52978	0.529371
GOTERM_BP_5	GO:0043269~regulation of ion transport	9	13.0435	0.00367619	CXCL12, KCNJ8, KCND2, KCNB1, APLNR, ATP1A2, KLHL24, SLC38A3, KCNJ3	62	785	18826	3.48128	0.991577	0.52978	0.529371
GOTERM_BP_5	GO:0034765~regulation of ion transmembrane transport	7	10.1449	0.00593509	KCNJ8, KCND2, KCNB1, APLNR, ATP1A2, KLHL24, KCNJ3	62	508	18826	4.18409	0.999556	0.676269	0.675747
GOTERM_BP_5	GO:0008361~regulation of cell size	5	7.24638	0.00599488	SEMA6A, CXCL12, ULK1, C1QTNF9, AQP1	62	224	18826	6.77779	0.99959	0.676269	0.675747
GOTERM_BP_5	GO:0034762~regulation of transmembrane transport	7	10.1449	0.006876	KCNJ8, KCND2, KCNB1, APLNR, ATP1A2, KLHL24, KCNJ3	62	524	18826	4.05633	0.99987	0.676269	0.675747
GOTERM_BP_5	GO:1901653~cellular response to peptide	6	8.69565	0.00697728	KLF10, ABCC1, UCP2, PDK4, C1QTNF9, LPIN1	62	371	18826	4.9107	0.999886	0.676269	0.675747
GOTERM_BP_5	GO:0072359~circulatory system development	11	15.942	0.00729974	BCAS3, SEMA6A, CXCL12, KCNJ8, EPAS1, APLNR, XIRP2, ACKR3, DHRS3, AQP1, LY6E	62	1271	18826	2.62793	0.999925	0.676269	0.675747
GOTERM_BP_5	GO:1901652~response to peptide	7	10.1449	0.00863043	KLF10, ABCC1, CXCL12, UCP2, PDK4, C1QTNF9, LPIN1	62	550	18826	3.86457	0.999987	0.722615	0.722058
GOTERM_BP_5	GO:1990573~potassium ion import across plasma membrane	3	4.34783	0.0089516	KCNJ8, ATP1A2, KCNJ3	62	44	18826	20.7031	0.999991	0.722615	0.722058
GOTERM_BP_5	GO:0001525~angiogenesis	7	10.1449	0.00985871	BCAS3, SEMA6A, CXCL12, EPAS1, APLNR, ACKR3, AQP1	62	566	18826	3.75533	0.999997	0.722615	0.722058
GOTERM_BP_5	GO:0000902~cell morphogenesis	10	14.4928	0.0104887	CYFIP2, SEMA6A, CXCL12, FBLIM1, LRTM1, CCDC88C, MYH14, ULK1, ITGB6, LIMS2	62	1136	18826	2.67293	0.999999	0.722615	0.722058
GOTERM_BP_5	GO:0010107~potassium ion import	3	4.34783	0.0105857	KCNJ8, ATP1A2, KCNJ3	62	48	18826	18.9778	0.999999	0.722615	0.722058
GOTERM_BP_5	GO:0006812~cation transport	10	14.4928	0.0122384	CXCL12, KCNJ8, KCND2, KCNB1, APLNR, ATP1A2, KLHL24, SLC38A3, AQP1, KCNJ3	62	1165	18826	2.6064	1	0.747732	0.747156
GOTERM_BP_5	GO:0051954~positive regulation of amine transport	3	4.34783	0.0123413	CXCL12, KCNB1, SLC38A3	62	52	18826	17.518	1	0.747732	0.747156
GOTERM_BP_5	GO:0030335~positive regulation of cell migration	7	10.1449	0.0126832	BCAS3, ABCC1, SEMA6A, CXCL12, ACKR3, JAM2, AQP1	62	598	18826	3.55437	1	0.747732	0.747156
GOTERM_BP_5	GO:0030334~regulation of cell migration	9	13.0435	0.0137389	BCAS3, ABCC1, SEMA6A, CXCL12, LIMCH1, ACKR3, JAM2, AQP1, TRP53INP1	62	985	18826	2.77442	1	0.774756	0.774159
GOTERM_BP_5	GO:0015850~organic hydroxy compound transport	5	7.24638	0.0149819	ABCA1, CXCL12, KCNB1, AQP1, LY6E	62	293	18826	5.18166	1	0.802925	0.802306
GOTERM_BP_5	GO:2000147~positive regulation of cell motility	7	10.1449	0.0154766	BCAS3, ABCC1, SEMA6A, CXCL12, ACKR3, JAM2, AQP1	62	625	18826	3.40083	1	0.802925	0.802306
GOTERM_BP_5	GO:0051272~positive regulation of cellular component movement	7	10.1449	0.0175618	BCAS3, ABCC1, SEMA6A, CXCL12, ACKR3, JAM2, AQP1	62	643	18826	3.30562	1	0.876062	0.875386
GOTERM_BP_5	GO:2000145~regulation of cell motility	9	13.0435	0.0190831	BCAS3, ABCC1, SEMA6A, CXCL12, LIMCH1, ACKR3, JAM2, AQP1, TRP53INP1	62	1046	18826	2.61263	1	0.916696	0.915989
GOTERM_BP_5	GO:0001666~response to hypoxia	5	7.24638	0.0250636	CXCL12, KCND2, EPAS1, UCP2, AQP1	62	343	18826	4.42631	1	1	1
GOTERM_BP_5	GO:0006915~apoptotic process	13	18.8406	0.025547	CYFIP2, SEMA6A, KCNB1, PRUNE2, FBXO32, AQP1, CXCL12, UCP2, PDK4, ACKR3, TXNIP, LIMS2, TRP53INP1	62	2004	18826	1.96975	1	1	1
GOTERM_BP_5	GO:0016477~cell migration	11	15.942	0.0257358	BCAS3, ABCC1, SEMA6A, CXCL12, LIMCH1, ACKR3, ULK1, ITGB6, JAM2, AQP1, TRP53INP1	62	1544	18826	2.16328	1	1	1
GOTERM_BP_5	GO:1990138~neuron projection extension	4	5.7971	0.026064	CYFIP2, SEMA6A, CXCL12, ULK1	62	197	18826	6.16538	1	1	1
GOTERM_BP_5	GO:0071417~cellular response to organonitrogen compound	7	10.1449	0.0263803	KLF10, ABCC1, UCP2, PDK4, C1QTNF9, LPIN1, AQP1	62	706	18826	3.01065	1	1	1
GOTERM_BP_5	GO:0048513~animal organ development	21	30.4348	0.0267845	KLF10, RBFOX1, SEMA6A, KCNJ8, EPAS1, ATP1A2, MYOM2, DHRS3, AQP1, CXCL12, UCP2, APLNR, TXNIP, XIRP2, MYH14, ULK1, ITGB6, SLC38A3, LPIN1, LIMS2, LY6E	62	4042	18826	1.57757	1	1	1
GOTERM_BP_5	GO:0003205~cardiac chamber development	4	5.7971	0.0274435	APLNR, XIRP2, DHRS3, LY6E	62	201	18826	6.04269	1	1	1
GOTERM_BP_5	GO:0071383~cellular response to steroid hormone stimulus	4	5.7971	0.0281477	KLF9, ATP1A2, FBXO32, AQP1	62	203	18826	5.98316	1	1	1
GOTERM_BP_5	GO:0070252~actin-mediated cell contraction	3	4.34783	0.0284054	KCNJ8, LIMCH1, CCDC88C	62	81	18826	11.2461	1	1	1
GOTERM_BP_5	GO:0048545~response to steroid hormone	5	7.24638	0.0289828	KLF9, TXNIP, ATP1A2, FBXO32, AQP1	62	359	18826	4.22904	1	1	1
GOTERM_BP_5	GO:0051937~catecholamine transport	3	4.34783	0.0317165	CXCL12, KCNB1, LY6E	62	86	18826	10.5923	1	1	1
GOTERM_BP_5	GO:0022604~regulation of cell morphogenesis	6	8.69565	0.0323505	SEMA6A, CXCL12, FBLIM1, MYH14, ULK1, LIMS2	62	549	18826	3.31853	1	1	1
GOTERM_BP_5	GO:0032940~secretion by cell	8	11.5942	0.0347932	ABCA1, CXCL12, KCNB1, UCP2, LTBP4, PCSK6, AQP1, LY6E	62	959	18826	2.53301	1	1	1
GOTERM_BP_5	GO:0031100~animal organ regeneration	3	4.34783	0.0351721	CXCL12, UCP2, LPIN1	62	91	18826	10.0103	1	1	1
GOTERM_BP_5	GO:0046879~hormone secretion	5	7.24638	0.0378658	KCNB1, UCP2, LTBP4, AQP1, LY6E	62	391	18826	3.88293	1	1	1
GOTERM_BP_5	GO:0031642~negative regulation of myelination	2	2.89855	0.0382079	LPIN1, JAM2	62	12	18826	50.6075	1	1	1
GOTERM_BP_5	GO:0001568~blood vessel development	7	10.1449	0.0394134	BCAS3, SEMA6A, CXCL12, EPAS1, APLNR, ACKR3, AQP1	62	777	18826	2.73554	1	1	1
GOTERM_BP_5	GO:0009914~hormone transport	5	7.24638	0.0412446	KCNB1, UCP2, LTBP4, AQP1, LY6E	62	402	18826	3.77668	1	1	1
GOTERM_BP_5	GO:0010648~negative regulation of cell communication	10	14.4928	0.0424399	SEMA6A, CXCL12, PIK3IP1, KCNB1, HTRA3, CCDC88C, UCP2, APLNR, ACKR3, DHRS3	62	1447	18826	2.09845	1	1	1
GOTERM_BP_5	GO:0015844~monoamine transport	3	4.34783	0.0432573	CXCL12, KCNB1, LY6E	62	102	18826	8.93074	1	1	1
GOTERM_BP_5	GO:1901888~regulation of cell junction assembly	3	4.34783	0.0440238	BCAS3, LIMCH1, APLNR	62	103	18826	8.84403	1	1	1
GOTERM_BP_5	GO:1903726~negative regulation of phospholipid metabolic process	2	2.89855	0.0444347	PIK3IP1, LPIN1	62	14	18826	43.3779	1	1	1
GOTERM_BP_5	GO:0009108~coenzyme biosynthetic process	3	4.34783	0.0487281	PDK4, ACSS1, COQ10A	62	109	18826	8.35721	1	1	1
GOTERM_BP_5	GO:0072358~cardiovascular system development	7	10.1449	0.0497445	BCAS3, SEMA6A, CXCL12, EPAS1, APLNR, ACKR3, AQP1	62	823	18826	2.58264	1	1	1
GOTERM_BP_5	GO:0001944~vasculature development	7	10.1449	0.0497445	BCAS3, SEMA6A, CXCL12, EPAS1, APLNR, ACKR3, AQP1	62	823	18826	2.58264	1	1	1

## Sheet: miR-130b-3p-KEGG
Category	Term	Count	%	PValue	Genes	List Total	Pop Hits	Pop Total	Fold Enrichment	Bonferroni	Benjamini	FDR
KEGG_PATHWAY	mmu04964:Proximal tubule bicarbonate reclamation	3	4.34783	0.00223637	ATP1A2, SLC38A3, AQP1	30	22	8977	40.8045	0.197008	0.219165	0.219165
KEGG_PATHWAY	mmu04810:Regulation of actin cytoskeleton	4	5.7971	0.0332105	CYFIP2, CXCL12, MYH14, ITGB6	30	220	8977	5.44061	0.96348	1	1
KEGG_PATHWAY	mmu04610:Complement and coagulation cascades	3	4.34783	0.0359634	THBD, F13A1, SERPING1	30	93	8977	9.65269	0.972384	1	1

## Sheet: miR-296-5p-GO
Category	Term	Count	%	PValue	Genes	List Total	Pop Hits	Pop Total	Fold Enrichment	Bonferroni	Benjamini	FDR
GOTERM_BP_5	GO:0031100~animal organ regeneration	5	4.31034	0.00151293	VTN, CXCL12, ACE, UCP2, LPIN1	103	91	18826	10.0427	0.933678	0.732197	0.732197
GOTERM_BP_5	GO:0032870~cellular response to hormone stimulus	11	9.48276	0.0015209	TRIM72, GPAM, UCP3, UCP2, KLF9, CREBRF, PDK4, ATP1A2, FBXO32, LPIN1, AQP1	103	599	18826	3.3565	0.934619	0.732197	0.732197
GOTERM_BP_5	GO:0051954~positive regulation of amine transport	4	3.44828	0.00281486	PINK1, CXCL12, KCNB1, SLC38A3	103	52	18826	14.0597	0.993599	0.732197	0.732197
GOTERM_BP_5	GO:0048545~response to steroid hormone	8	6.89655	0.00339406	UCP3, KLF9, CREBRF, TXNIP, ALPL, ATP1A2, FBXO32, AQP1	103	359	18826	4.07302	0.99774	0.732197	0.732197
GOTERM_BP_5	GO:0050801~ion homeostasis	13	11.2069	0.00339517	ABCA1, STEAP4, DGAT2, ACE, EPAS1, TESC, ATP1A2, GPAM, HRC, PDK4, APLNR, ALPL, ITGB6	103	899	18826	2.64304	0.997745	0.732197	0.732197
GOTERM_BP_5	GO:0030516~regulation of axon extension	5	4.31034	0.00365688	SEMA6A, CXCL12, SEMA3C, TWF2, MAPT	103	116	18826	7.87831	0.998591	0.732197	0.732197
GOTERM_BP_5	GO:0048588~developmental cell growth	7	6.03448	0.00371118	CYFIP2, SEMA6A, CXCL12, SEMA3C, TWF2, MAPT, PI16	103	273	18826	4.68658	0.998722	0.732197	0.732197
GOTERM_BP_5	GO:1990138~neuron projection extension	6	5.17241	0.00437756	CYFIP2, SEMA6A, CXCL12, SEMA3C, TWF2, MAPT	103	197	18826	5.5668	0.999615	0.732197	0.732197
GOTERM_BP_5	GO:0031960~response to corticosteroid	6	5.17241	0.00466528	UCP3, KLF9, CREBRF, ALPL, FBXO32, AQP1	103	200	18826	5.4833	0.999771	0.732197	0.732197
GOTERM_BP_5	GO:0033605~positive regulation of catecholamine secretion	3	2.58621	0.00468076	PINK1, CXCL12, KCNB1	103	19	18826	28.8595	0.999777	0.732197	0.732197
GOTERM_BP_5	GO:0030335~positive regulation of cell migration	10	8.62069	0.00516915	VTN, BCAS3, ABCC1, SEMA6A, CXCL12, SEMA3C, LGR6, VSIR, JAM2, AQP1	103	598	18826	3.05647	0.999907	0.732197	0.732197
GOTERM_BP_5	GO:0061387~regulation of extent of cell growth	5	4.31034	0.00562671	SEMA6A, CXCL12, SEMA3C, TWF2, MAPT	103	131	18826	6.97621	0.999959	0.732197	0.732197
GOTERM_BP_5	GO:0048675~axon extension	5	4.31034	0.00593363	SEMA6A, CXCL12, SEMA3C, TWF2, MAPT	103	133	18826	6.8713	0.999977	0.732197	0.732197
GOTERM_BP_5	GO:0071300~cellular response to retinoic acid	4	3.44828	0.00599699	ABCA1, TESC, TWF2, AQP1	103	68	18826	10.7516	0.999979	0.732197	0.732197
GOTERM_BP_5	GO:0051926~negative regulation of calcium ion transport	4	3.44828	0.00624522	ACE, RRAD, HRC, ATP1A2	103	69	18826	10.5958	0.999987	0.732197	0.732197
GOTERM_BP_5	GO:2000147~positive regulation of cell motility	10	8.62069	0.00684281	VTN, BCAS3, ABCC1, SEMA6A, CXCL12, SEMA3C, LGR6, VSIR, JAM2, AQP1	103	625	18826	2.92443	0.999995	0.732197	0.732197
GOTERM_BP_5	GO:0030334~regulation of cell migration	13	11.2069	0.00696118	BCAS3, ABCC1, SEMA6A, ACE, SEMA3C, LIMCH1, VSIR, AQP1, VTN, CXCL12, LGR6, JAM2, CD200	103	985	18826	2.41228	0.999996	0.732197	0.732197
GOTERM_BP_5	GO:0008361~regulation of cell size	6	5.17241	0.00747002	SEMA6A, CXCL12, SEMA3C, TWF2, MAPT, AQP1	103	224	18826	4.8958	0.999999	0.732197	0.732197
GOTERM_BP_5	GO:0010866~regulation of triglyceride biosynthetic process	3	2.58621	0.00804026	DGAT2, GPAM, LPIN1	103	25	18826	21.9332	0.999999	0.732197	0.732197
GOTERM_BP_5	GO:0051272~positive regulation of cellular component movement	10	8.62069	0.00817184	VTN, BCAS3, ABCC1, SEMA6A, CXCL12, SEMA3C, LGR6, VSIR, JAM2, AQP1	103	643	18826	2.84256	1	0.732197	0.732197
GOTERM_BP_5	GO:1901652~response to peptide	9	7.75862	0.0100462	KLF10, TRIM72, ABCC1, CXCL12, GPAM, UCP3, UCP2, PDK4, LPIN1	103	550	18826	2.99089	1	0.823469	0.823469
GOTERM_BP_5	GO:0043269~regulation of ion transport	11	9.48276	0.0101096	PINK1, CXCL12, ACE, KCNB1, RRAD, TESC, APLNR, HRC, ATP1A2, SLC38A3, KCNJ3	103	785	18826	2.5612	1	0.823469	0.823469
GOTERM_BP_5	GO:2000145~regulation of cell motility	13	11.2069	0.010941	BCAS3, ABCC1, SEMA6A, ACE, SEMA3C, LIMCH1, VSIR, AQP1, VTN, CXCL12, LGR6, JAM2, CD200	103	1046	18826	2.2716	1	0.852443	0.852443
GOTERM_BP_5	GO:0051937~catecholamine transport	4	3.44828	0.0114191	PINK1, CXCL12, KCNB1, LY6E	103	86	18826	8.50124	1	0.852627	0.852627
GOTERM_BP_5	GO:0043436~oxoacid metabolic process	13	11.2069	0.0128334	DGAT2, GPT2, PRUNE2, F13A1, PLA2G5, GPAM, UCP3, GPD1, PDK4, ME3, ACSS1, LPIN1, TUBA8	103	1069	18826	2.22273	1	0.907934	0.907934
GOTERM_BP_5	GO:0048841~regulation of axon extension involved in axon guidance	3	2.58621	0.0137591	SEMA6A, CXCL12, SEMA3C	103	33	18826	16.6161	1	0.907934	0.907934
GOTERM_BP_5	GO:0034220~ion transmembrane transport	12	10.3448	0.0140951	ABCC1, PINK1, STEAP4, KCNB1, RRAD, TESC, APLNR, HRC, ATP1A2, SLC38A3, AQP1, KCNJ3	103	953	18826	2.30149	1	0.907934	0.907934
GOTERM_BP_5	GO:0006631~fatty acid metabolic process	8	6.89655	0.0144416	DGAT2, GPAM, UCP3, PDK4, PLA2G5, ACSS1, LPIN1, TUBA8	103	473	18826	3.09136	1	0.907934	0.907934
GOTERM_BP_5	GO:1901653~cellular response to peptide	7	6.03448	0.0155698	KLF10, TRIM72, ABCC1, GPAM, UCP2, PDK4, LPIN1	103	371	18826	3.44862	1	0.907934	0.907934
GOTERM_BP_5	GO:0006637~acyl-CoA metabolic process	4	3.44828	0.0162007	DGAT2, GPAM, PDK4, ACSS1	103	98	18826	7.46027	1	0.907934	0.907934
GOTERM_BP_5	GO:0051050~positive regulation of transport	13	11.2069	0.0168227	ABCA1, BCAS3, KCNB1, TESC, PLA2G5, AQP1, VTN, PINK1, CXCL12, HRC, CREBRF, APLNR, SLC38A3	103	1110	18826	2.14063	1	0.907934	0.907934
GOTERM_BP_5	GO:1902284~neuron projection extension involved in neuron projection guidance	3	2.58621	0.0171139	SEMA6A, CXCL12, SEMA3C	103	37	18826	14.8197	1	0.907934	0.907934
GOTERM_BP_5	GO:0019752~carboxylic acid metabolic process	12	10.3448	0.0178489	DGAT2, GPAM, UCP3, GPT2, GPD1, PDK4, F13A1, ME3, PLA2G5, ACSS1, LPIN1, TUBA8	103	987	18826	2.22221	1	0.907934	0.907934
GOTERM_BP_5	GO:0015844~monoamine transport	4	3.44828	0.0180085	PINK1, CXCL12, KCNB1, LY6E	103	102	18826	7.16771	1	0.907934	0.907934
GOTERM_BP_5	GO:1901888~regulation of cell junction assembly	4	3.44828	0.0184773	BCAS3, ACE, LIMCH1, APLNR	103	103	18826	7.09812	1	0.907934	0.907934
GOTERM_BP_5	GO:0016477~cell migration	16	13.7931	0.0190326	BCAS3, ABCC1, SEMA6A, ACE, SEMA3C, LIMCH1, VSIR, AQP1, VTN, CXCL12, ITGA7, MAPT, ITGB6, LGR6, JAM2, CD200	103	1544	18826	1.89406	1	0.907934	0.907934
GOTERM_BP_5	GO:0034765~regulation of ion transmembrane transport	8	6.89655	0.0205147	PINK1, KCNB1, RRAD, TESC, APLNR, HRC, ATP1A2, KCNJ3	103	508	18826	2.87837	1	0.907934	0.907934
GOTERM_BP_5	GO:0046903~secretion	13	11.2069	0.0209205	ABCA1, TRIM72, ACE, KCNB1, LTBP4, PLA2G5, PCSK6, AQP1, PINK1, CXCL12, UCP2, CD200, LY6E	103	1145	18826	2.07519	1	0.907934	0.907934
GOTERM_BP_5	GO:0009108~coenzyme biosynthetic process	4	3.44828	0.021432	PDK4, COQ8A, ACSS1, COQ10A	103	109	18826	6.7074	1	0.907934	0.907934
GOTERM_BP_5	GO:0015850~organic hydroxy compound transport	6	5.17241	0.0216369	ABCA1, PINK1, CXCL12, KCNB1, AQP1, LY6E	103	293	18826	3.74287	1	0.907934	0.907934
GOTERM_BP_5	GO:0051346~negative regulation of hydrolase activity	7	6.03448	0.0216701	VTN, BCAS3, PAPLN, SERPING1, PI16, LPIN1, AQP1	103	400	18826	3.19859	1	0.907934	0.907934
GOTERM_BP_5	GO:0032868~response to insulin	6	5.17241	0.0219194	TRIM72, GPAM, UCP3, UCP2, PDK4, LPIN1	103	294	18826	3.73014	1	0.907934	0.907934
GOTERM_BP_5	GO:0051591~response to cAMP	4	3.44828	0.0219482	THBD, GPD1, PLA2G5, AQP1	103	110	18826	6.64643	1	0.907934	0.907934
GOTERM_BP_5	GO:0006812~cation transport	13	11.2069	0.0235754	STEAP4, ACE, KCNB1, RRAD, TESC, ATP1A2, AQP1, PINK1, CXCL12, HRC, APLNR, SLC38A3, KCNJ3	103	1165	18826	2.03957	1	0.907934	0.907934
GOTERM_BP_5	GO:0071396~cellular response to lipid	10	8.62069	0.0236675	ABCA1, DGAT2, TESC, KLF9, CREBRF, PDK4, TWF2, ATP1A2, FBXO32, AQP1	103	769	18826	2.37681	1	0.907934	0.907934
GOTERM_BP_5	GO:0050919~negative chemotaxis	3	2.58621	0.0237219	SEMA6A, SEMA3C, LRTM1	103	44	18826	12.462	1	0.907934	0.907934
GOTERM_BP_5	GO:0034762~regulation of transmembrane transport	8	6.89655	0.023813	PINK1, KCNB1, RRAD, TESC, APLNR, HRC, ATP1A2, KCNJ3	103	524	18826	2.79048	1	0.907934	0.907934
GOTERM_BP_5	GO:0071383~cellular response to steroid hormone stimulus	5	4.31034	0.0245984	KLF9, CREBRF, ATP1A2, FBXO32, AQP1	103	203	18826	4.50189	1	0.918341	0.918341
GOTERM_BP_5	GO:0000266~mitochondrial fission	3	2.58621	0.0257734	PINK1, MAPT, LPIN1	103	46	18826	11.9202	1	0.94257	0.94257
GOTERM_BP_5	GO:1902667~regulation of axon guidance	3	2.58621	0.0268253	SEMA6A, CXCL12, SEMA3C	103	47	18826	11.6666	1	0.961418	0.961418
GOTERM_BP_5	GO:0051952~regulation of amine transport	4	3.44828	0.0274825	PINK1, CXCL12, KCNB1, SLC38A3	103	120	18826	6.09256	1	0.96566	0.96566
GOTERM_BP_5	GO:0046460~neutral lipid biosynthetic process	3	2.58621	0.0289802	DGAT2, GPAM, LPIN1	103	49	18826	11.1904	1	0.979861	0.979861
GOTERM_BP_5	GO:0046463~acylglycerol biosynthetic process	3	2.58621	0.0289802	DGAT2, GPAM, LPIN1	103	49	18826	11.1904	1	0.979861	0.979861
GOTERM_BP_5	GO:0022604~regulation of cell morphogenesis	8	6.89655	0.0296738	SEMA6A, CXCL12, SEMA3C, FBLIM1, TWF2, ITGA7, MAPT, LIMS2	103	549	18826	2.66341	1	0.984729	0.984729
GOTERM_BP_5	GO:0015837~amine transport	4	3.44828	0.0305031	PINK1, CXCL12, KCNB1, SLC38A3	103	125	18826	5.84885	1	0.993848	0.993848
GOTERM_BP_5	GO:0042594~response to starvation	5	4.31034	0.0317515	KLF10, BCAS3, UCP2, PDK4, SLC38A3	103	220	18826	4.15402	1	1	1
GOTERM_BP_5	GO:0051051~negative regulation of transport	8	6.89655	0.0325379	ACE, KCNB1, RRAD, UCP2, HRC, ATP1A2, MAPT, CD200	103	560	18826	2.6111	1	1	1
GOTERM_BP_5	GO:0090207~regulation of triglyceride metabolic process	3	2.58621	0.0334892	DGAT2, GPAM, LPIN1	103	53	18826	10.3459	1	1	1
GOTERM_BP_5	GO:0032526~response to retinoic acid	4	3.44828	0.0336917	ABCA1, TESC, TWF2, AQP1	103	130	18826	5.6239	1	1	1
GOTERM_BP_5	GO:0007517~muscle organ development	7	6.03448	0.0343655	TRIM72, RBFOX1, XIRP2, PI16, MYOM2, KY, LY6E	103	446	18826	2.86869	1	1	1
GOTERM_BP_5	GO:0032940~secretion by cell	11	9.48276	0.0349715	ABCA1, TRIM72, PINK1, CXCL12, KCNB1, UCP2, LTBP4, PCSK6, CD200, AQP1, LY6E	103	959	18826	2.0965	1	1	1
GOTERM_BP_5	GO:0052547~regulation of peptidase activity	7	6.03448	0.0359841	CYFIP2, VTN, PAPLN, SERPING1, PI16, VSIR, AQP1	103	451	18826	2.83689	1	1	1
GOTERM_BP_5	GO:0032845~negative regulation of homeostatic process	5	4.31034	0.0369678	ACE, GPAM, UCP2, APLNR, HRC	103	231	18826	3.95621	1	1	1
GOTERM_BP_5	GO:0045773~positive regulation of axon extension	3	2.58621	0.0370385	CXCL12, TWF2, MAPT	103	56	18826	9.79161	1	1	1
GOTERM_BP_5	GO:0098732~macromolecule deacylation	4	3.44828	0.0370471	PINK1, APLNR, MAPT, LPIN1	103	135	18826	5.41561	1	1	1
GOTERM_BP_5	GO:0071417~cellular response to organonitrogen compound	9	7.75862	0.0378511	KLF10, TRIM72, ABCC1, GPAM, UCP2, GPD1, PDK4, LPIN1, AQP1	103	706	18826	2.33001	1	1	1
GOTERM_BP_5	GO:0010959~regulation of metal ion transport	7	6.03448	0.0379906	CXCL12, ACE, RRAD, TESC, APLNR, HRC, ATP1A2	103	457	18826	2.79964	1	1	1
GOTERM_BP_5	GO:0001666~response to hypoxia	6	5.17241	0.0388135	PINK1, CXCL12, EPAS1, UCP3, UCP2, AQP1	103	343	18826	3.19726	1	1	1
GOTERM_BP_5	GO:0031669~cellular response to nutrient levels	5	4.31034	0.0394929	KLF10, KCNB1, UCP2, PDK4, SLC38A3	103	236	18826	3.87239	1	1	1
GOTERM_BP_5	GO:0030036~actin cytoskeleton organization	9	7.75862	0.040856	CYFIP2, BCAS3, ABLIM3, LIMCH1, TWF2, XIRP2, LPIN1, MYOM2, AQP1	103	717	18826	2.29427	1	1	1
GOTERM_BP_5	GO:0001558~regulation of cell growth	7	6.03448	0.0425808	SEMA6A, CXCL12, SEMA3C, RRAD, TWF2, MAPT, PI16	103	470	18826	2.72221	1	1	1
GOTERM_BP_5	GO:0043434~response to peptide hormone	7	6.03448	0.0433168	TRIM72, CXCL12, GPAM, UCP3, UCP2, PDK4, LPIN1	103	472	18826	2.71067	1	1	1
GOTERM_BP_5	GO:0000902~cell morphogenesis	12	10.3448	0.0435216	CYFIP2, SEMA6A, CXCL12, SEMA3C, FBLIM1, LRTM1, CCDC88C, TWF2, ITGA7, MAPT, ITGB6, LIMS2	103	1136	18826	1.93074	1	1	1
GOTERM_BP_5	GO:0043270~positive regulation of ion transport	6	5.17241	0.0443394	PINK1, CXCL12, TESC, APLNR, HRC, SLC38A3	103	356	18826	3.08051	1	1	1
GOTERM_BP_5	GO:0071715~icosanoid transport	3	2.58621	0.0445448	ABCC1, ACE, PLA2G5	103	62	18826	8.84403	1	1	1
GOTERM_BP_5	GO:1901571~fatty acid derivative transport	3	2.58621	0.0445448	ABCC1, ACE, PLA2G5	103	62	18826	8.84403	1	1	1
GOTERM_BP_5	GO:1903596~regulation of gap junction assembly	2	1.72414	0.0477287	ACE, APLNR	103	9	18826	40.617	1	1	1
GOTERM_BP_5	GO:0090258~negative regulation of mitochondrial fission	2	1.72414	0.0477287	PINK1, MAPT	103	9	18826	40.617	1	1	1
GOTERM_BP_5	GO:0010769~regulation of cell morphogenesis involved in differentiation	6	5.17241	0.0484289	SEMA6A, CXCL12, SEMA3C, TWF2, MAPT, LIMS2	103	365	18826	3.00455	1	1	1
GOTERM_BP_5	GO:2000401~regulation of lymphocyte migration	3	2.58621	0.0484913	CXCL12, CD200, JAM2	103	65	18826	8.43585	1	1	1
GOTERM_BP_5	GO:0003231~cardiac ventricle development	4	3.44828	0.0496803	SEMA3C, APLNR, XIRP2, LY6E	103	152	18826	4.80991	1	1	1

## Sheet: miR-296-5p-KEGG
Category	Term	Count	%	PValue	Genes	List Total	Pop Hits	Pop Total	Fold Enrichment	Bonferroni	Benjamini	FDR
KEGG_PATHWAY	mmu04964:Proximal tubule bicarbonate reclamation	3	2.58621	0.00465218	ATP1A2, SLC38A3, AQP1	43	22	8977	28.4683	0.415062	0.408045	0.408045
KEGG_PATHWAY	mmu04610:Complement and coagulation cascades	4	3.44828	0.00922937	THBD, VTN, F13A1, SERPING1	43	93	8977	8.97924	0.655722	0.408045	0.408045
KEGG_PATHWAY	mmu00564:Glycerophospholipid metabolism	4	3.44828	0.0106446	GPAM, GPD1, PLA2G5, LPIN1	43	98	8977	8.52112	0.707911	0.408045	0.408045
KEGG_PATHWAY	mmu04975:Fat digestion and absorption	3	2.58621	0.0170936	ABCA1, DGAT2, PLA2G5	43	43	8977	14.5652	0.862311	0.491442	0.491442
KEGG_PATHWAY	mmu00561:Glycerolipid metabolism	3	2.58621	0.0338571	DGAT2, GPAM, LPIN1	43	62	8977	10.1017	0.980956	0.778714	0.778714

## Sheet: miR-322-5p-GO
Category	Term	Count	%	PValue	Genes	List Total	Pop Hits	Pop Total	Fold Enrichment	Bonferroni	Benjamini	FDR
GOTERM_BP_5	GO:0048588~developmental cell growth	5	7.46269	0.0105455	CYFIP2, CXCL12, SEMA3C, ULK1, PI16	60	273	18826	5.74664	0.999999	1	1
GOTERM_BP_5	GO:0030335~positive regulation of cell migration	7	10.4478	0.0108505	BCAS3, ABCC1, CXCL12, SEMA3C, VSIR, JAM2, AQP1	60	598	18826	3.67285	0.999999	1	1
GOTERM_BP_5	GO:2000147~positive regulation of cell motility	7	10.4478	0.0132711	BCAS3, ABCC1, CXCL12, SEMA3C, VSIR, JAM2, AQP1	60	625	18826	3.51419	1	1	1
GOTERM_BP_5	GO:0002698~negative regulation of immune effector process	4	5.97015	0.0138355	PARP3, SERPING1, CLEC2D, VSIR	60	160	18826	7.84417	1	1	1
GOTERM_BP_5	GO:0051272~positive regulation of cellular component movement	7	10.4478	0.0150825	BCAS3, ABCC1, CXCL12, SEMA3C, VSIR, JAM2, AQP1	60	643	18826	3.41581	1	1	1
GOTERM_BP_5	GO:0014706~striated muscle tissue development	6	8.95522	0.0162768	RBFOX1, SEMA3C, TCAP, PI16, MYOM2, LY6E	60	474	18826	3.97173	1	1	1
GOTERM_BP_5	GO:0072359~circulatory system development	10	14.9254	0.0167759	BCAS3, CXCL12, SEMA3C, TNFAIP2, TCAP, ITGA7, PI16, DHRS3, AQP1, LY6E	60	1271	18826	2.46866	1	1	1
GOTERM_BP_5	GO:0002707~negative regulation of lymphocyte mediated immunity	3	4.47761	0.0192676	PARP3, CLEC2D, VSIR	60	68	18826	13.8426	1	1	1
GOTERM_BP_5	GO:0016477~cell migration	11	16.4179	0.020777	BCAS3, ABCC1, CXCL12, SEMA3C, LIMCH1, ITGA7, ULK1, ITGB6, VSIR, JAM2, AQP1	60	1544	18826	2.23538	1	1	1
GOTERM_BP_5	GO:0051146~striated muscle cell differentiation	5	7.46269	0.0222686	CXCL12, TCAP, PI16, MYOM2, JAM2	60	342	18826	4.58723	1	1	1
GOTERM_BP_5	GO:1990138~neuron projection extension	4	5.97015	0.0239006	CYFIP2, CXCL12, SEMA3C, ULK1	60	197	18826	6.3709	1	1	1
GOTERM_BP_5	GO:0000902~cell morphogenesis	9	13.4328	0.024666	CYFIP2, CXCL12, SEMA3C, FBLIM1, CCDC88C, ITGA7, ULK1, ITGB6, LIMS2	60	1136	18826	2.48583	1	1	1
GOTERM_BP_5	GO:0031960~response to corticosteroid	4	5.97015	0.0248517	UCP3, CREBRF, FBXO32, AQP1	60	200	18826	6.27533	1	1	1
GOTERM_BP_5	GO:0002704~negative regulation of leukocyte mediated immunity	3	4.47761	0.0260972	PARP3, CLEC2D, VSIR	60	80	18826	11.7662	1	1	1
GOTERM_BP_5	GO:0050777~negative regulation of immune response	4	5.97015	0.026482	PARP3, SERPING1, CLEC2D, VSIR	60	205	18826	6.12228	1	1	1
GOTERM_BP_5	GO:0022604~regulation of cell morphogenesis	6	8.95522	0.0285257	CXCL12, SEMA3C, FBLIM1, ITGA7, ULK1, LIMS2	60	549	18826	3.42914	1	1	1
GOTERM_BP_5	GO:1901652~response to peptide	6	8.95522	0.02872	KLF10, ABCC1, CXCL12, GPAM, UCP3, PDK4	60	550	18826	3.42291	1	1	1
GOTERM_BP_5	GO:0042594~response to starvation	4	5.97015	0.0317102	KLF10, BCAS3, PDK4, ULK1	60	220	18826	5.70485	1	1	1
GOTERM_BP_5	GO:0008361~regulation of cell size	4	5.97015	0.0331896	CXCL12, SEMA3C, ULK1, AQP1	60	224	18826	5.60298	1	1	1
GOTERM_BP_5	GO:0030334~regulation of cell migration	8	11.9403	0.0336155	BCAS3, ABCC1, CXCL12, SEMA3C, LIMCH1, VSIR, JAM2, AQP1	60	985	18826	2.54836	1	1	1
GOTERM_BP_5	GO:0032870~cellular response to hormone stimulus	6	8.95522	0.0392915	GPAM, UCP3, PDK4, CREBRF, FBXO32, AQP1	60	599	18826	3.1429	1	1	1
GOTERM_BP_5	GO:2000145~regulation of cell motility	8	11.9403	0.0442541	BCAS3, ABCC1, CXCL12, SEMA3C, LIMCH1, VSIR, JAM2, AQP1	60	1046	18826	2.39975	1	1	1
GOTERM_BP_5	GO:0051591~response to cAMP	3	4.47761	0.0466555	THBD, PLA2G5, AQP1	60	110	18826	8.55727	1	1	1
GOTERM_BP_5	GO:0043436~oxoacid metabolic process	8	11.9403	0.0487791	GPAM, UCP3, GPT2, PRUNE2, PDK4, ME3, PLA2G5, TUBA8	60	1069	18826	2.34811	1	1	1

## Sheet: miR-322-5p-KEGG
Category	Term	Count	%	PValue	Genes	List Total	Pop Hits	Pop Total	Fold Enrichment	Bonferroni	Benjamini	FDR
KEGG_PATHWAY	mmu04810:Regulation of actin cytoskeleton	4	5.97015	0.030308	CYFIP2, CXCL12, ITGA7, ITGB6	29	220	8977	5.62821	0.951009	1	1

## Sheet: miR-379-5p-GO
Category	Term	Count	%	PValue	Genes	List Total	Pop Hits	Pop Total	Fold Enrichment	Bonferroni	Benjamini	FDR
GOTERM_BP_5	GO:1990138~neuron projection extension	6	10	0.000172405	CYFIP2, SEMA6A, CXCL12, SEMA3C, ULK1, MAPT	51	197	18826	11.2428	0.187602	0.171214	0.170646
GOTERM_BP_5	GO:0061387~regulation of extent of cell growth	5	8.33333	0.000402476	SEMA6A, CXCL12, SEMA3C, ULK1, MAPT	51	131	18826	14.0892	0.384353	0.171214	0.170646
GOTERM_BP_5	GO:0048675~axon extension	5	8.33333	0.00042626	SEMA6A, CXCL12, SEMA3C, ULK1, MAPT	51	133	18826	13.8773	0.401754	0.171214	0.170646
GOTERM_BP_5	GO:0016477~cell migration	13	21.6667	0.000571027	ABCC1, SEMA6A, ACE, SEMA3C, LIMCH1, VSIR, CXCL12, ACKR3, ULK1, MAPT, ITGB6, LGR6, CD200	51	1544	18826	3.10802	0.497563	0.172022	0.171451
GOTERM_BP_5	GO:0048588~developmental cell growth	6	10	0.000768517	CYFIP2, SEMA6A, CXCL12, SEMA3C, ULK1, MAPT	51	273	18826	8.11291	0.604031	0.185213	0.184598
GOTERM_BP_5	GO:0030334~regulation of cell migration	10	16.6667	0.00102178	ABCC1, SEMA6A, CXCL12, ACE, SEMA3C, LIMCH1, ACKR3, LGR6, VSIR, CD200	51	985	18826	3.74759	0.708254	0.205207	0.204526
GOTERM_BP_5	GO:2000145~regulation of cell motility	10	16.6667	0.00155553	ABCC1, SEMA6A, CXCL12, ACE, SEMA3C, LIMCH1, ACKR3, LGR6, VSIR, CD200	51	1046	18826	3.52904	0.846779	0.264542	0.263664
GOTERM_BP_5	GO:0006915~apoptotic process	14	23.3333	0.00175629	CYFIP2, SEMA6A, ACE, KCNB1, PRUNE2, FBXO32, CECR2, CXCL12, GPAM, ADAMTSL4, PDK4, ACKR3, TXNIP, MAPT	51	2004	18826	2.5788	0.879752	0.264542	0.263664
GOTERM_BP_5	GO:0008361~regulation of cell size	5	8.33333	0.00292786	SEMA6A, CXCL12, SEMA3C, ULK1, MAPT	51	224	18826	8.23967	0.97079	0.363386	0.36218
GOTERM_BP_5	GO:0032990~cell part morphogenesis	8	13.3333	0.00330303	CYFIP2, SEMA6A, CXCL12, SEMA3C, LRTM1, MYH14, ULK1, MAPT	51	743	18826	3.97456	0.98144	0.363386	0.36218
GOTERM_BP_5	GO:0048841~regulation of axon extension involved in axon guidance	3	5	0.00346306	SEMA6A, CXCL12, SEMA3C	51	33	18826	33.5579	0.984705	0.363386	0.36218
GOTERM_BP_5	GO:0030516~regulation of axon extension	4	6.66667	0.00361878	SEMA6A, CXCL12, SEMA3C, MAPT	51	116	18826	12.7289	0.98733	0.363386	0.36218
GOTERM_BP_5	GO:1902284~neuron projection extension involved in neuron projection guidance	3	5	0.00433872	SEMA6A, CXCL12, SEMA3C	51	37	18826	29.93	0.994697	0.402166	0.400831
GOTERM_BP_5	GO:0030335~positive regulation of cell migration	7	11.6667	0.00485835	ABCC1, SEMA6A, CXCL12, SEMA3C, ACKR3, LGR6, VSIR	51	598	18826	4.321	0.997173	0.418166	0.416777
GOTERM_BP_5	GO:2000147~positive regulation of cell motility	7	11.6667	0.00600556	ABCC1, SEMA6A, CXCL12, SEMA3C, ACKR3, LGR6, VSIR	51	625	18826	4.13434	0.999296	0.458678	0.457156
GOTERM_BP_5	GO:0050919~negative chemotaxis	3	5	0.00609033	SEMA6A, SEMA3C, LRTM1	51	44	18826	25.1684	0.999365	0.458678	0.457156
GOTERM_BP_5	GO:0051272~positive regulation of cellular component movement	7	11.6667	0.00687357	ABCC1, SEMA6A, CXCL12, SEMA3C, ACKR3, LGR6, VSIR	51	643	18826	4.0186	0.999754	0.463543	0.462004
GOTERM_BP_5	GO:1902667~regulation of axon guidance	3	5	0.0069243	SEMA6A, CXCL12, SEMA3C	51	47	18826	23.562	0.999769	0.463543	0.462004
GOTERM_BP_5	GO:0050801~ion homeostasis	8	13.3333	0.00920353	ABCA1, ACE, GPAM, HRC, PDK4, ACKR3, ALPL, ITGB6	51	899	18826	3.28487	0.999986	0.563983	0.562111
GOTERM_BP_5	GO:0000902~cell morphogenesis	9	15	0.00958965	CYFIP2, SEMA6A, CXCL12, SEMA3C, LRTM1, MYH14, ULK1, MAPT, ITGB6	51	1136	18826	2.9245	0.999991	0.563983	0.562111
GOTERM_BP_5	GO:0048812~neuron projection morphogenesis	7	11.6667	0.00982876	CYFIP2, SEMA6A, CXCL12, SEMA3C, LRTM1, ULK1, MAPT	51	694	18826	3.72329	0.999993	0.563983	0.562111
GOTERM_BP_5	GO:0048858~cell projection morphogenesis	7	11.6667	0.0110618	CYFIP2, SEMA6A, CXCL12, SEMA3C, LRTM1, ULK1, MAPT	51	712	18826	3.62916	0.999998	0.605882	0.603871
GOTERM_BP_5	GO:0051271~negative regulation of cellular component movement	5	8.33333	0.0132925	SEMA6A, CXCL12, SEMA3C, LIMCH1, CD200	51	346	18826	5.33435	1	0.667105	0.66489
GOTERM_BP_5	GO:0061564~axon development	6	10	0.0140732	SEMA6A, CXCL12, SEMA3C, LRTM1, ULK1, MAPT	51	541	18826	4.09394	1	0.667105	0.66489
GOTERM_BP_5	GO:0022604~regulation of cell morphogenesis	6	10	0.014912	SEMA6A, CXCL12, SEMA3C, MYH14, ULK1, MAPT	51	549	18826	4.03429	1	0.667105	0.66489
GOTERM_BP_5	GO:0048545~response to steroid hormone	5	8.33333	0.0150343	KLF9, CREBRF, TXNIP, ALPL, FBXO32	51	359	18826	5.14119	1	0.667105	0.66489
GOTERM_BP_5	GO:0050771~negative regulation of axonogenesis	3	5	0.0152869	SEMA6A, SEMA3C, ULK1	51	71	18826	15.5973	1	0.667105	0.66489
GOTERM_BP_5	GO:0010769~regulation of cell morphogenesis involved in differentiation	5	8.33333	0.0158848	SEMA6A, CXCL12, SEMA3C, ULK1, MAPT	51	365	18826	5.05667	1	0.667105	0.66489
GOTERM_BP_5	GO:0031960~response to corticosteroid	4	6.66667	0.0160548	KLF9, CREBRF, ALPL, FBXO32	51	200	18826	7.38275	1	0.667105	0.66489
GOTERM_BP_5	GO:0032870~cellular response to hormone stimulus	6	10	0.0209266	GPAM, KLF9, PDK4, CREBRF, FBXO32, LPIN1	51	599	18826	3.69754	1	0.825625	0.822884
GOTERM_BP_5	GO:0048666~neuron development	9	15	0.0215135	CYFIP2, CECR2, SEMA6A, CXCL12, SEMA3C, KCNB1, LRTM1, ULK1, MAPT	51	1314	18826	2.52834	1	0.825625	0.822884
GOTERM_BP_5	GO:0051937~catecholamine transport	3	5	0.0219253	CXCL12, KCNB1, LY6E	51	86	18826	12.8769	1	0.825625	0.822884
GOTERM_BP_5	GO:0031100~animal organ regeneration	3	5	0.0243598	CXCL12, ACE, LPIN1	51	91	18826	12.1694	1	0.834819	0.832048
GOTERM_BP_5	GO:0007166~cell surface receptor signaling pathway	14	23.3333	0.0277748	CYFIP2, SEMA6A, SEMA3C, KCNB1, LTBP4, KLHL24, VSIR, CXCL12, PDK4, CREBRF, ACKR3, TXNIP, ITGB6, LGR6	51	2796	18826	1.84833	1	0.834819	0.832048
GOTERM_BP_5	GO:0048667~cell morphogenesis involved in neuron differentiation	6	10	0.0278689	SEMA6A, CXCL12, SEMA3C, LRTM1, ULK1, MAPT	51	646	18826	3.42852	1	0.834819	0.832048
GOTERM_BP_5	GO:0006637~acyl-CoA metabolic process	3	5	0.0279448	GPAM, PDK4, ACSS1	51	98	18826	11.3001	1	0.834819	0.832048
GOTERM_BP_5	GO:0051960~regulation of nervous system development	8	13.3333	0.0286712	SEMA6A, CXCL12, ACE, SEMA3C, LRTM1, ULK1, MAPT, LPIN1	51	1129	18826	2.61568	1	0.834819	0.832048
GOTERM_BP_5	GO:1900454~positive regulation of long term synaptic depression	2	3.33333	0.0288376	KCNB1, MAPT	51	11	18826	67.1159	1	0.834819	0.832048
GOTERM_BP_5	GO:0030324~lung development	4	6.66667	0.0292818	ACE, CRISPLD2, MGP, ITGB6	51	252	18826	5.85932	1	0.834819	0.832048
GOTERM_BP_5	GO:0015844~monoamine transport	3	5	0.0300829	CXCL12, KCNB1, LY6E	51	102	18826	10.857	1	0.834819	0.832048
GOTERM_BP_5	GO:0007411~axon guidance	4	6.66667	0.0301782	SEMA6A, CXCL12, SEMA3C, LRTM1	51	255	18826	5.79039	1	0.834819	0.832048
GOTERM_BP_5	GO:0030323~respiratory tube development	4	6.66667	0.0301782	ACE, CRISPLD2, MGP, ITGB6	51	255	18826	5.79039	1	0.834819	0.832048
GOTERM_BP_5	GO:0097485~neuron projection guidance	4	6.66667	0.0304801	SEMA6A, CXCL12, SEMA3C, LRTM1	51	256	18826	5.76777	1	0.834819	0.832048
GOTERM_BP_5	GO:0046903~secretion	8	13.3333	0.030645	ABCA1, CXCL12, ACE, KCNB1, TNFAIP2, LTBP4, CD200, LY6E	51	1145	18826	2.57912	1	0.834819	0.832048
GOTERM_BP_5	GO:0010771~negative regulation of cell morphogenesis involved in differentiation	3	5	0.0311758	SEMA6A, SEMA3C, ULK1	51	104	18826	10.6482	1	0.834819	0.832048
GOTERM_BP_5	GO:0009108~coenzyme biosynthetic process	3	5	0.033976	PDK4, ACSS1, COQ10A	51	109	18826	10.1597	1	0.867285	0.864406
GOTERM_BP_5	GO:0048251~elastic fiber assembly	2	3.33333	0.0339925	MFAP4, LTBP4	51	13	18826	56.7903	1	0.867285	0.864406
GOTERM_BP_5	GO:0050848~regulation of calcium-mediated signaling	3	5	0.0345474	3425401B19RIK, HRC, MAPT	51	110	18826	10.0674	1	0.867285	0.864406
GOTERM_BP_5	GO:0001558~regulation of cell growth	5	8.33333	0.0358378	SEMA6A, CXCL12, SEMA3C, ULK1, MAPT	51	470	18826	3.92699	1	0.881317	0.878392
GOTERM_BP_5	GO:0060541~respiratory system development	4	6.66667	0.0392381	ACE, CRISPLD2, MGP, ITGB6	51	283	18826	5.21749	1	0.934017	0.930917
GOTERM_BP_5	GO:0007167~enzyme linked receptor protein signaling pathway	7	11.6667	0.039531	CYFIP2, SEMA6A, PDK4, LTBP4, TXNIP, ITGB6, VSIR	51	953	18826	2.7114	1	0.934017	0.930917
GOTERM_BP_5	GO:0032940~secretion by cell	7	11.6667	0.0405646	ABCA1, CXCL12, KCNB1, TNFAIP2, LTBP4, CD200, LY6E	51	959	18826	2.69443	1	0.940008	0.936887
GOTERM_BP_5	GO:0015850~organic hydroxy compound transport	4	6.66667	0.0427746	ABCA1, CXCL12, KCNB1, LY6E	51	293	18826	5.03942	1	0.964068	0.960868
GOTERM_BP_5	GO:0071363~cellular response to growth factor stimulus	6	10	0.0432031	CYFIP2, SEMA6A, LTBP4, ULK1, ITGB6, VSIR	51	728	18826	3.04234	1	0.964068	0.960868
GOTERM_BP_5	GO:0051386~regulation of neurotrophin TRK receptor signaling pathway	2	3.33333	0.044222	CYFIP2, ULK1	51	17	18826	43.4279	1	0.968864	0.965648
GOTERM_BP_5	GO:0048640~negative regulation of developmental growth	3	5	0.0486845	SEMA6A, SEMA3C, ULK1	51	133	18826	8.3264	1	1	0.997508
GOTERM_BP_5	GO:1900452~regulation of long term synaptic depression	2	3.33333	0.0492969	KCNB1, MAPT	51	19	18826	38.8566	1	1	0.997508
GOTERM_BP_5	GO:0033605~positive regulation of catecholamine secretion	2	3.33333	0.0492969	CXCL12, KCNB1	51	19	18826	38.8566	1	1	0.997508

## Sheet: miR-379-5p-KEGG
Category	Term	Count	%	PValue	Genes	List Total	Pop Hits	Pop Total	Fold Enrichment	Bonferroni	Benjamini	FDR
KEGG_PATHWAY	mmu04810:Regulation of actin cytoskeleton	4	6.66667	0.0179108	CYFIP2, CXCL12, MYH14, ITGB6	24	220	8977	6.80076	0.702071	1	1

## Sheet: miR-382-5p-GO
Category	Term	Count	%	PValue	Genes	List Total	Pop Hits	Pop Total	Fold Enrichment	Bonferroni	Benjamini	FDR
GOTERM_BP_5	GO:0031960~response to corticosteroid	7	5.9322	0.000897455	UCP3, KLF9, CREBRF, ALPL, IGFBP7, FBXO32, AQP1	106	200	18826	6.21613	0.782479	0.768558	0.768558
GOTERM_BP_5	GO:0048545~response to steroid hormone	9	7.62712	0.000904718	UCP3, KLF9, CREBRF, TXNIP, ALPL, ATP1A2, IGFBP7, FBXO32, AQP1	106	359	18826	4.45246	0.785149	0.768558	0.768558
GOTERM_BP_5	GO:0032870~cellular response to hormone stimulus	11	9.32203	0.00189281	TRIM72, GPAM, UCP3, UCP2, KLF9, CREBRF, ATP1A2, IGFBP7, FBXO32, LPIN1, AQP1	106	599	18826	3.26151	0.960002	0.884205	0.884205
GOTERM_BP_5	GO:0030334~regulation of cell migration	14	11.8644	0.00327266	BCAS3, ABCC1, SEMA6A, ACE, SEMA3C, LIMCH1, VSIR, AQP1, CXCL12, ACKR3, LGR6, JAM2, CD200, TRP53INP1	106	985	18826	2.52432	0.996187	0.884205	0.884205
GOTERM_BP_5	GO:0048588~developmental cell growth	7	5.9322	0.00427934	CYFIP2, SEMA6A, CXCL12, SEMA3C, ULK1, MAPT, PI16	106	273	18826	4.55394	0.999315	0.884205	0.884205
GOTERM_BP_5	GO:1990138~neuron projection extension	6	5.08475	0.0049494	CYFIP2, SEMA6A, CXCL12, SEMA3C, ULK1, MAPT	106	197	18826	5.40925	0.999782	0.884205	0.884205
GOTERM_BP_5	GO:0016477~cell migration	18	15.2542	0.00507809	BCAS3, ABCC1, SEMA6A, ACE, SEMA3C, LIMCH1, VSIR, AQP1, CXCL12, ACKR3, ITGA7, ULK1, MAPT, ITGB6, LGR6, JAM2, CD200, TRP53INP1	106	1544	18826	2.07051	0.999825	0.884205	0.884205
GOTERM_BP_5	GO:2000145~regulation of cell motility	14	11.8644	0.00541601	BCAS3, ABCC1, SEMA6A, ACE, SEMA3C, LIMCH1, VSIR, AQP1, CXCL12, ACKR3, LGR6, JAM2, CD200, TRP53INP1	106	1046	18826	2.37711	0.999902	0.884205	0.884205
GOTERM_BP_5	GO:0032526~response to retinoic acid	5	4.23729	0.00606471	ABCA1, TESC, IGFBP7, RXRG, AQP1	106	130	18826	6.83091	0.999968	0.884205	0.884205
GOTERM_BP_5	GO:0061387~regulation of extent of cell growth	5	4.23729	0.00622937	SEMA6A, CXCL12, SEMA3C, ULK1, MAPT	106	131	18826	6.77877	0.999975	0.884205	0.884205
GOTERM_BP_5	GO:0030335~positive regulation of cell migration	10	8.47458	0.00624095	BCAS3, ABCC1, SEMA6A, CXCL12, SEMA3C, ACKR3, LGR6, VSIR, JAM2, AQP1	106	598	18826	2.96996	0.999976	0.884205	0.884205
GOTERM_BP_5	GO:0048675~axon extension	5	4.23729	0.00656756	SEMA6A, CXCL12, SEMA3C, ULK1, MAPT	106	133	18826	6.67683	0.999986	0.884205	0.884205
GOTERM_BP_5	GO:0051926~negative regulation of calcium ion transport	4	3.38983	0.00676555	ACE, RRAD, HRC, ATP1A2	106	69	18826	10.2959	0.99999	0.884205	0.884205
GOTERM_BP_5	GO:2000147~positive regulation of cell motility	10	8.47458	0.00823125	BCAS3, ABCC1, SEMA6A, CXCL12, SEMA3C, ACKR3, LGR6, VSIR, JAM2, AQP1	106	625	18826	2.84166	0.999999	0.902796	0.902796
GOTERM_BP_5	GO:0008361~regulation of cell size	6	5.08475	0.008417	SEMA6A, CXCL12, SEMA3C, ULK1, MAPT, AQP1	106	224	18826	4.75724	0.999999	0.902796	0.902796
GOTERM_BP_5	GO:0010866~regulation of triglyceride biosynthetic process	3	2.54237	0.0085019	DGAT2, GPAM, LPIN1	106	25	18826	21.3125	0.999999	0.902796	0.902796
GOTERM_BP_5	GO:0051272~positive regulation of cellular component movement	10	8.47458	0.00980591	BCAS3, ABCC1, SEMA6A, CXCL12, SEMA3C, ACKR3, LGR6, VSIR, JAM2, AQP1	106	643	18826	2.76211	1	0.980014	0.980014
GOTERM_BP_5	GO:0050801~ion homeostasis	12	10.1695	0.0115756	ABCA1, DGAT2, ACE, STEAP4, GPAM, EPAS1, TESC, HRC, ACKR3, ALPL, ATP1A2, ITGB6	106	899	18826	2.37068	1	1	1
GOTERM_BP_5	GO:0043269~regulation of ion transport	11	9.32203	0.0122608	CXCL12, ACE, KCND2, KCNB1, RRAD, TESC, HRC, ATP1A2, KLHL24, SLC38A3, KCNJ3	106	785	18826	2.48872	1	1	1
GOTERM_BP_5	GO:0002698~negative regulation of immune effector process	5	4.23729	0.0123729	PARP3, HTRA1, SERPING1, CLEC2D, VSIR	106	160	18826	5.55012	1	1	1
GOTERM_BP_5	GO:0031100~animal organ regeneration	4	3.38983	0.0143666	CXCL12, ACE, UCP2, LPIN1	106	91	18826	7.80676	1	1	1
GOTERM_BP_5	GO:0048841~regulation of axon extension involved in axon guidance	3	2.54237	0.014537	SEMA6A, CXCL12, SEMA3C	106	33	18826	16.1458	1	1	1
GOTERM_BP_5	GO:0001558~regulation of cell growth	8	6.77966	0.0161913	SEMA6A, CXCL12, SEMA3C, RRAD, ULK1, IGFBP7, MAPT, PI16	106	470	18826	3.02304	1	1	1
GOTERM_BP_5	GO:0034220~ion transmembrane transport	12	10.1695	0.0172149	ABCC1, STEAP4, KCND2, KCNB1, RRAD, TESC, HRC, ATP1A2, KLHL24, SLC38A3, AQP1, KCNJ3	106	953	18826	2.23635	1	1	1
GOTERM_BP_5	GO:1902284~neuron projection extension involved in neuron projection guidance	3	2.54237	0.018074	SEMA6A, CXCL12, SEMA3C	106	37	18826	14.4003	1	1	1
GOTERM_BP_5	GO:0048513~animal organ development	33	27.9661	0.0192718	TRIM72, SEMA3C, EPAS1, HTRA1, ATP1A2, VSIR, MYOM2, AQP1, CECR2, UCP2, XIRP2, MYH14, IGFBP7, ITGB6, SLC38A3, KLF10, RBFOX1, SEMA6A, DGAT2, ACE, TESC, KY, DHRS3, CXCL12, CRISPLD2, MGP, TXNIP, ALPL, ULK1, PI16, LPIN1, CLEC2D, LIMS2	106	4042	18826	1.45001	1	1	1
GOTERM_BP_5	GO:0034765~regulation of ion transmembrane transport	8	6.77966	0.0236266	KCND2, KCNB1, RRAD, TESC, HRC, ATP1A2, KLHL24, KCNJ3	106	508	18826	2.79691	1	1	1
GOTERM_BP_5	GO:0051591~response to cAMP	4	3.38983	0.0236655	THBD, GPD1, PLA2G5, AQP1	106	110	18826	6.45832	1	1	1
GOTERM_BP_5	GO:0050919~negative chemotaxis	3	2.54237	0.0250346	SEMA6A, SEMA3C, LRTM1	106	44	18826	12.1093	1	1	1
GOTERM_BP_5	GO:0071383~cellular response to steroid hormone stimulus	5	4.23729	0.0269977	KLF9, CREBRF, ATP1A2, FBXO32, AQP1	106	203	18826	4.37448	1	1	1
GOTERM_BP_5	GO:0071805~potassium ion transmembrane transport	5	4.23729	0.0269977	KCND2, KCNB1, ATP1A2, KLHL24, KCNJ3	106	203	18826	4.37448	1	1	1
GOTERM_BP_5	GO:0071804~cellular potassium ion transport	5	4.23729	0.0269977	KCND2, KCNB1, ATP1A2, KLHL24, KCNJ3	106	203	18826	4.37448	1	1	1
GOTERM_BP_5	GO:0030516~regulation of axon extension	4	3.38983	0.0271399	SEMA6A, CXCL12, SEMA3C, MAPT	106	116	18826	6.12427	1	1	1
GOTERM_BP_5	GO:0034762~regulation of transmembrane transport	8	6.77966	0.0273688	KCND2, KCNB1, RRAD, TESC, HRC, ATP1A2, KLHL24, KCNJ3	106	524	18826	2.71151	1	1	1
GOTERM_BP_5	GO:0051414~response to cortisol	2	1.69492	0.0275805	KLF9, IGFBP7	106	5	18826	71.0415	1	1	1
GOTERM_BP_5	GO:1902667~regulation of axon guidance	3	2.54237	0.028301	SEMA6A, CXCL12, SEMA3C	106	47	18826	11.3364	1	1	1
GOTERM_BP_5	GO:0019233~sensory perception of pain	4	3.38983	0.0283554	CXCL12, ACE, KCND2, AQP1	106	118	18826	6.02047	1	1	1
GOTERM_BP_5	GO:0030308~negative regulation of cell growth	5	4.23729	0.0287235	SEMA6A, SEMA3C, RRAD, ULK1, PI16	106	207	18826	4.28995	1	1	1
GOTERM_BP_5	GO:0006812~cation transport	13	11.0169	0.0288187	STEAP4, ACE, KCND2, KCNB1, RRAD, TESC, ATP1A2, KLHL24, AQP1, CXCL12, HRC, SLC38A3, KCNJ3	106	1165	18826	1.98184	1	1	1
GOTERM_BP_5	GO:0001568~blood vessel development	10	8.47458	0.0295712	BCAS3, SEMA6A, CXCL12, ACE, SEMA3C, EPAS1, TNFAIP2, ITGA7, ACKR3, AQP1	106	777	18826	2.28576	1	1	1
GOTERM_BP_5	GO:0046463~acylglycerol biosynthetic process	3	2.54237	0.0305683	DGAT2, GPAM, LPIN1	106	49	18826	10.8737	1	1	1
GOTERM_BP_5	GO:0046460~neutral lipid biosynthetic process	3	2.54237	0.0305683	DGAT2, GPAM, LPIN1	106	49	18826	10.8737	1	1	1
GOTERM_BP_5	GO:0008285~negative regulation of cell proliferation	10	8.47458	0.0319471	RGS5, CXCL12, TESC, KLF9, ACKR3, ULK1, VSIR, LIMS2, CD200, TRP53INP1	106	788	18826	2.25385	1	1	1
GOTERM_BP_5	GO:0022604~regulation of cell morphogenesis	8	6.77966	0.0339957	SEMA6A, CXCL12, SEMA3C, ITGA7, MYH14, ULK1, MAPT, LIMS2	106	549	18826	2.58803	1	1	1
GOTERM_BP_5	GO:0051954~positive regulation of amine transport	3	2.54237	0.0340992	CXCL12, KCNB1, SLC38A3	106	52	18826	10.2464	1	1	1
GOTERM_BP_5	GO:1901652~response to peptide	8	6.77966	0.0342812	KLF10, TRIM72, ABCC1, CXCL12, GPAM, UCP3, UCP2, LPIN1	106	550	18826	2.58333	1	1	1
GOTERM_BP_5	GO:0042594~response to starvation	5	4.23729	0.0347785	KLF10, BCAS3, UCP2, ULK1, SLC38A3	106	220	18826	4.03645	1	1	1
GOTERM_BP_5	GO:0090207~regulation of triglyceride metabolic process	3	2.54237	0.0353099	DGAT2, GPAM, LPIN1	106	53	18826	10.053	1	1	1
GOTERM_BP_5	GO:0043436~oxoacid metabolic process	12	10.1695	0.0359909	BCKDHA, DGAT2, GPAM, UCP3, GPT2, GPD1, PRUNE2, F13A1, ME3, PLA2G5, LPIN1, TUBA8	106	1069	18826	1.99368	1	1	1
GOTERM_BP_5	GO:0051051~negative regulation of transport	8	6.77966	0.0372248	ACE, KCNB1, RRAD, UCP2, HRC, ATP1A2, MAPT, CD200	106	560	18826	2.5372	1	1	1
GOTERM_BP_5	GO:0048640~negative regulation of developmental growth	4	3.38983	0.0383779	SEMA6A, SEMA3C, ULK1, PI16	106	133	18826	5.34147	1	1	1
GOTERM_BP_5	GO:0007517~muscle organ development	7	5.9322	0.0387609	TRIM72, RBFOX1, XIRP2, MYH14, PI16, MYOM2, KY	106	446	18826	2.7875	1	1	1
GOTERM_BP_5	GO:0001525~angiogenesis	8	6.77966	0.039069	BCAS3, SEMA6A, CXCL12, ACE, EPAS1, TNFAIP2, ACKR3, AQP1	106	566	18826	2.5103	1	1	1
GOTERM_BP_5	GO:0072358~cardiovascular system development	10	8.47458	0.0403908	BCAS3, SEMA6A, CXCL12, ACE, SEMA3C, EPAS1, TNFAIP2, ITGA7, ACKR3, AQP1	106	823	18826	2.158	1	1	1
GOTERM_BP_5	GO:0001944~vasculature development	10	8.47458	0.0403908	BCAS3, SEMA6A, CXCL12, ACE, SEMA3C, EPAS1, TNFAIP2, ITGA7, ACKR3, AQP1	106	823	18826	2.158	1	1	1
GOTERM_BP_5	GO:0010959~regulation of metal ion transport	7	5.9322	0.0427911	CXCL12, ACE, RRAD, TESC, HRC, ATP1A2, KLHL24	106	457	18826	2.72041	1	1	1
GOTERM_BP_5	GO:0001666~response to hypoxia	6	5.08475	0.0430957	CXCL12, KCND2, EPAS1, UCP3, UCP2, AQP1	106	343	18826	3.10677	1	1	1
GOTERM_BP_5	GO:0031669~cellular response to nutrient levels	5	4.23729	0.0431769	KLF10, KCNB1, UCP2, ULK1, SLC38A3	106	236	18826	3.76279	1	1	1
GOTERM_BP_5	GO:0051271~negative regulation of cellular component movement	6	5.08475	0.0444513	SEMA6A, CXCL12, SEMA3C, LIMCH1, CD200, TRP53INP1	106	346	18826	3.07983	1	1	1
GOTERM_BP_5	GO:1901571~fatty acid derivative transport	3	2.54237	0.0469237	ABCC1, ACE, PLA2G5	106	62	18826	8.59373	1	1	1
GOTERM_BP_5	GO:0071715~icosanoid transport	3	2.54237	0.0469237	ABCC1, ACE, PLA2G5	106	62	18826	8.59373	1	1	1
GOTERM_BP_5	GO:0030036~actin cytoskeleton organization	9	7.62712	0.0471442	CYFIP2, BCAS3, ABLIM3, LIMCH1, XIRP2, MYH14, LPIN1, MYOM2, AQP1	106	717	18826	2.22934	1	1	1
GOTERM_BP_5	GO:0031641~regulation of myelination	3	2.54237	0.0482899	LPIN1, RXRG, JAM2	106	63	18826	8.45732	1	1	1
GOTERM_BP_5	GO:0019752~carboxylic acid metabolic process	11	9.32203	0.0486955	BCKDHA, DGAT2, GPAM, UCP3, GPT2, GPD1, F13A1, ME3, PLA2G5, LPIN1, TUBA8	106	987	18826	1.97937	1	1	1

## Sheet: miR-382-5p-KEGG
Category	Term	Count	%	PValue	Genes	List Total	Pop Hits	Pop Total	Fold Enrichment	Bonferroni	Benjamini	FDR
KEGG_PATHWAY	mmu04964:Proximal tubule bicarbonate reclamation	3	2.54237	0.00532549	ATP1A2, SLC38A3, AQP1	46	22	8977	26.6117	0.489725	0.671012	0.671012
KEGG_PATHWAY	mmu00564:Glycerophospholipid metabolism	4	3.38983	0.0128523	GPAM, GPD1, PLA2G5, LPIN1	46	98	8977	7.96539	0.804048	0.751984	0.751984
KEGG_PATHWAY	mmu04975:Fat digestion and absorption	3	2.54237	0.0194779	ABCA1, DGAT2, PLA2G5	46	43	8977	13.6153	0.916125	0.751984	0.751984
KEGG_PATHWAY	mmu04810:Regulation of actin cytoskeleton	5	4.23729	0.0238725	CYFIP2, CXCL12, ITGA7, MYH14, ITGB6	46	220	8977	4.43528	0.952376	0.751984	0.751984
KEGG_PATHWAY	mmu00561:Glycerolipid metabolism	3	2.54237	0.038422	DGAT2, GPAM, LPIN1	46	62	8977	9.44285	0.992821	0.968234	0.968234

[truncated: 23 more sheets: miR-450-5p-GO, miR-450-5p-KEGG, miR-483-5p-GO, miR-483-5p-KEGG, miR-503-3p-GO, miR-503-3p-KEGG, miR-532-5p-GO, miR-532-5p-KEGG, miR-542-5p-GO, miR-542-5p-KEGG, miR-6236-GO, miR-6236-KEGG, miR-6240-GO, miR-6240-KEGG, miR-210-GO, miR-210-KEGG, miR-298-GO, miR-298-KEGG, miR-351-5p-GO, miR-351-5p-KEGG …]
