# Supplementary material for: Genome-wide profiling of miRNA-gene regulatory networks in mouse postnatal heart development—implications for cardiac regeneration
Source: Front Cardiovasc Med. 2023 May 22;10:1148618. doi: 10.3389/fcvm.2023.1148618 (PMC10241105; doi:10.3389/fcvm.2023.1148618)
Supplement: Supplementary file 5 [file Table5.xlsx]

## Sheet: miR-210-P9-P4
Category	Term	Count	%	PValue	Genes	List Total	Pop Hits	Pop Total	Fold Enrichment	Bonferroni	Benjamini	FDR
GOTERM_CC_5	GO:0042383~sarcolemma	9	7.37705	1.12792e-05	RTN2, TRIM72, KCNJ8, KCND2, KCNB1, ITGA7, ATP1A2, AQP1, KCNJ3	102	178	16917	8.38582	0.0029733	0.00203908	0.00193095
GOTERM_CC_5	GO:0030016~myofibril	10	8.19672	1.74799e-05	RTN2, KCNJ8, HRC, TWF2, TCAP, XIRP2, FBXO32, TRIM54, MYOM2, KY	102	248	16917	6.68762	0.00460411	0.00203908	0.00193095
GOTERM_CC_5	GO:0043292~contractile fiber	10	8.19672	2.31714e-05	RTN2, KCNJ8, HRC, TWF2, TCAP, XIRP2, FBXO32, TRIM54, MYOM2, KY	102	257	16917	6.45342	0.00609865	0.00203908	0.00193095
GOTERM_CC_5	GO:0030018~Z disc	7	5.7377	0.000240939	RTN2, HRC, TCAP, XIRP2, FBXO32, TRIM54, KY	102	146	16917	7.95185	0.0616342	0.015902	0.0150587
GOTERM_CC_5	GO:0031674~I band	7	5.7377	0.000393923	RTN2, HRC, TCAP, XIRP2, FBXO32, TRIM54, KY	102	160	16917	7.25607	0.0987893	0.018076	0.0171174
GOTERM_CC_5	GO:0030017~sarcomere	8	6.55738	0.000410818	RTN2, HRC, TCAP, XIRP2, FBXO32, TRIM54, MYOM2, KY	102	226	16917	5.8709	0.102802	0.018076	0.0171174
GOTERM_CC_5	GO:0044449~contractile fiber part	8	6.55738	0.000545666	RTN2, HRC, TCAP, XIRP2, FBXO32, TRIM54, MYOM2, KY	102	237	16917	5.59841	0.134195	0.0205794	0.0194881
GOTERM_CC_5	GO:0020003~symbiont-containing vacuole	3	2.45902	0.0015394	GBP9, IIGP1, AQP1	102	10	16917	49.7559	0.334166	0.0338668	0.0320708
GOTERM_CC_5	GO:0033655~host cell cytoplasm part	3	2.45902	0.0015394	GBP9, IIGP1, AQP1	102	10	16917	49.7559	0.334166	0.0338668	0.0320708
GOTERM_CC_5	GO:0033646~host intracellular part	3	2.45902	0.0015394	GBP9, IIGP1, AQP1	102	10	16917	49.7559	0.334166	0.0338668	0.0320708
GOTERM_CC_5	GO:0030430~host cell cytoplasm	3	2.45902	0.0015394	GBP9, IIGP1, AQP1	102	10	16917	49.7559	0.334166	0.0338668	0.0320708
GOTERM_CC_5	GO:0043656~intracellular region of host	3	2.45902	0.0015394	GBP9, IIGP1, AQP1	102	10	16917	49.7559	0.334166	0.0338668	0.0320708
GOTERM_CC_5	GO:0033643~host cell part	3	2.45902	0.00187417	GBP9, IIGP1, AQP1	102	11	16917	45.2326	0.390579	0.0348771	0.0330275
GOTERM_CC_5	GO:0097517~contractile actin filament bundle	5	4.09836	0.00198165	ABLIM3, LIMCH1, FBLIM1, XIRP2, MYH14	102	89	16917	9.31758	0.40766	0.0348771	0.0330275
GOTERM_CC_5	GO:0001725~stress fiber	5	4.09836	0.00198165	ABLIM3, LIMCH1, FBLIM1, XIRP2, MYH14	102	89	16917	9.31758	0.40766	0.0348771	0.0330275
GOTERM_CC_5	GO:0032432~actin filament bundle	5	4.09836	0.0028145	ABLIM3, LIMCH1, FBLIM1, XIRP2, MYH14	102	98	16917	8.46188	0.524826	0.0437075	0.0413896
GOTERM_CC_5	GO:0042641~actomyosin	5	4.09836	0.0028145	ABLIM3, LIMCH1, FBLIM1, XIRP2, MYH14	102	98	16917	8.46188	0.524826	0.0437075	0.0413896
GOTERM_CC_5	GO:0030315~T-tubule	4	3.27869	0.00880221	RTN2, KCND2, ATP1A2, KCNJ3	102	71	16917	9.34383	0.9031	0.129099	0.122253
GOTERM_CC_5	GO:0005887~integral component of plasma membrane	18	14.7541	0.0128705	ABCA1, ABCC1, SEMA6A, STEAP4, KCNJ8, SEMA3C, KCND2, KCNB1, ATP1A2, SLCO5A1, AQP1, THBD, ITGA7, ITGB6, SLC26A10, SLC38A3, SLC28A2, KCNJ3	102	1592	16917	1.87522	0.967283	0.178832	0.169348
GOTERM_CC_5	GO:0005737~cytoplasm	82	67.2131	0.0152242	CYFIP2, TRIM72, STEAP4, GALNT15, TNFAIP2, F13A1, LRRC2, MYOM2, AQP1, PCMTD2, RGS5, THBD, TRIM7, MCF2L, MRC1, PDK4, HMCN2, ME3, TRP53INP1, BCKDHA, BCAS3, RBFOX1, PARP3, ABCC1, DGAT2, KCND2, LIMCH1, GBP9, GPT2, COQ10A, B3GNT8, CRISPLD2, RILPL1, GPD1, TXNIP, ITGA7, ULK1, MAPT, TRIM54, RTN2, FBLIM1, EPAS1, PRUNE2, TWF2, ATP1A2, PLA2G5, DNAJC28, CKMT2, VTN, ALS2CL, ABLIM3, UCP3, UCP2, XIRP2, MYH14, RX…	102	11869	16917	1.14584	0.982579	0.200959	0.190302
GOTERM_CC_5	GO:0034705~potassium channel complex	4	3.27869	0.0161959	KCNJ8, KCND2, KCNB1, KCNJ3	102	89	16917	7.45406	0.986576	0.203605	0.192808
GOTERM_CC_5	GO:0031226~intrinsic component of plasma membrane	18	14.7541	0.0209871	ABCA1, ABCC1, SEMA6A, STEAP4, KCNJ8, SEMA3C, KCND2, KCNB1, ATP1A2, SLCO5A1, AQP1, THBD, ITGA7, ITGB6, SLC26A10, SLC38A3, SLC28A2, KCNJ3	102	1681	16917	1.77594	0.9963	0.24768	0.234546
GOTERM_CC_5	GO:0032809~neuronal cell body membrane	3	2.45902	0.0215782	KCND2, KCNB1, AQP1	102	38	16917	13.0937	0.996846	0.24768	0.234546
GOTERM_CC_5	GO:0044298~cell body membrane	3	2.45902	0.0248809	KCND2, KCNB1, AQP1	102	41	16917	12.1356	0.998708	0.27369	0.259176
GOTERM_CC_5	GO:0016323~basolateral plasma membrane	6	4.91803	0.035148	ABCA1, ABCC1, ACE, SLC26A10, SLC38A3, AQP1	102	303	16917	3.28422	0.999921	0.371162	0.35148
GOTERM_CC_5	GO:0005740~mitochondrial envelope	10	8.19672	0.0386063	CKMT2, PINK1, GPAM, UCP3, UCP2, PDK4, TXNIP, ALPL, COQ8A, LPIN1	102	763	16917	2.1737	0.999969	0.392003	0.371215
GOTERM_CC_5	GO:0044429~mitochondrial part	12	9.83607	0.0426881	CKMT2, BCKDHA, PINK1, GPAM, UCP3, UCP2, PDK4, TXNIP, ALPL, ME3, COQ8A, LPIN1	102	1028	16917	1.93603	0.99999	0.417395	0.39526
GOTERM_CC_5	GO:0020005~symbiont-containing vacuole membrane	2	1.63934	0.0467859	GBP9, IIGP1	102	8	16917	41.4632	0.999997	0.441124	0.417731

## Sheet: miR-298-P9-P4
Category	Term	Count	%	PValue	Genes	List Total	Pop Hits	Pop Total	Fold Enrichment	Bonferroni	Benjamini	FDR
GOTERM_CC_5	GO:0030016~myofibril	11	8.33333	4.57376e-06	RTN2, KCNJ8, 3425401B19RIK, HRC, TWF2, TCAP, XIRP2, FBXO32, TRIM54, MYOM2, KY	110	248	16917	6.82137	0.00119761	0.000820931	0.000780198
GOTERM_CC_5	GO:0043292~contractile fiber	11	8.33333	6.26665e-06	RTN2, KCNJ8, 3425401B19RIK, HRC, TWF2, TCAP, XIRP2, FBXO32, TRIM54, MYOM2, KY	110	257	16917	6.58249	0.00164052	0.000820931	0.000780198
GOTERM_CC_5	GO:0030018~Z disc	8	6.06061	4.41411e-05	RTN2, 3425401B19RIK, HRC, TCAP, XIRP2, FBXO32, TRIM54, KY	110	146	16917	8.4269	0.0114986	0.00385499	0.00366371
GOTERM_CC_5	GO:0031674~I band	8	6.06061	7.88582e-05	RTN2, 3425401B19RIK, HRC, TCAP, XIRP2, FBXO32, TRIM54, KY	110	160	16917	7.68955	0.0204497	0.00516521	0.00490892
GOTERM_CC_5	GO:0030017~sarcomere	9	6.81818	0.000106976	RTN2, 3425401B19RIK, HRC, TCAP, XIRP2, FBXO32, TRIM54, MYOM2, KY	110	226	16917	6.12442	0.0276401	0.00560555	0.00532742
GOTERM_CC_5	GO:0044449~contractile fiber part	9	6.81818	0.000148475	RTN2, 3425401B19RIK, HRC, TCAP, XIRP2, FBXO32, TRIM54, MYOM2, KY	110	237	16917	5.84016	0.0381563	0.0064834	0.0061617
GOTERM_CC_5	GO:0042383~sarcolemma	7	5.30303	0.00103184	RTN2, TRIM72, KCNJ8, KCNB1, ITGA7, ATP1A2, AQP1	110	178	16917	6.04796	0.236989	0.0386205	0.0367042
GOTERM_CC_5	GO:0033655~host cell cytoplasm part	3	2.27273	0.00178971	GBP9, IIGP1, AQP1	110	10	16917	46.1373	0.374576	0.0390754	0.0371366
GOTERM_CC_5	GO:0033646~host intracellular part	3	2.27273	0.00178971	GBP9, IIGP1, AQP1	110	10	16917	46.1373	0.374576	0.0390754	0.0371366
GOTERM_CC_5	GO:0020003~symbiont-containing vacuole	3	2.27273	0.00178971	GBP9, IIGP1, AQP1	110	10	16917	46.1373	0.374576	0.0390754	0.0371366
GOTERM_CC_5	GO:0030430~host cell cytoplasm	3	2.27273	0.00178971	GBP9, IIGP1, AQP1	110	10	16917	46.1373	0.374576	0.0390754	0.0371366
GOTERM_CC_5	GO:0043656~intracellular region of host	3	2.27273	0.00178971	GBP9, IIGP1, AQP1	110	10	16917	46.1373	0.374576	0.0390754	0.0371366
GOTERM_CC_5	GO:0033643~host cell part	3	2.27273	0.00217824	GBP9, IIGP1, AQP1	110	11	16917	41.943	0.435221	0.0438999	0.0417217
GOTERM_CC_5	GO:0001725~stress fiber	5	3.78788	0.00261558	ABLIM3, LIMCH1, FBLIM1, XIRP2, MYH14	110	89	16917	8.63994	0.496504	0.0456855	0.0434187
GOTERM_CC_5	GO:0097517~contractile actin filament bundle	5	3.78788	0.00261558	ABLIM3, LIMCH1, FBLIM1, XIRP2, MYH14	110	89	16917	8.63994	0.496504	0.0456855	0.0434187
GOTERM_CC_5	GO:0042641~actomyosin	5	3.78788	0.0037026	ABLIM3, LIMCH1, FBLIM1, XIRP2, MYH14	110	98	16917	7.84647	0.621629	0.0570636	0.0542322
GOTERM_CC_5	GO:0032432~actin filament bundle	5	3.78788	0.0037026	ABLIM3, LIMCH1, FBLIM1, XIRP2, MYH14	110	98	16917	7.84647	0.621629	0.0570636	0.0542322
GOTERM_CC_5	GO:0005737~cytoplasm	88	66.6667	0.0152039	CYFIP2, TRIM72, STEAP4, GALNT15, TNFAIP2, F13A1, LRRC2, MYOM2, AQP1, PCMTD2, RGS5, THBD, TRIM7, MCF2L, MRC1, PDK4, HMCN2, ME3, CTSF, TRP53INP1, BCKDHA, BCAS3, RBFOX1, PARP3, ABCC1, DGAT2, LIMCH1, GBP9, GPT2, TESC, B3GNT8, CRISPLD2, RILPL1, GPD1, TXNIP, ITGA7, ULK1, MAPT, TRIM54, RTN2, FBLIM1, EPAS1, PRUNE2, HTRA1, TWF2, ATP1A2, PLA2G5, DNAJC28, CKMT2, ART1, VTN, ALS2CL, ABLIM3, UCP3, UCP2, XIRP2,…	110	11869	16917	1.14025	0.981939	0.221301	0.21032
GOTERM_CC_5	GO:0033017~sarcoplasmic reticulum membrane	3	2.27273	0.026106	RTN2, ART1, HRC	110	39	16917	11.8301	0.999023	0.359989	0.342127
GOTERM_CC_5	GO:0044429~mitochondrial part	13	9.84848	0.0328589	BCKDHA, CKMT2, PINK1, GPAM, UCP3, UCP2, PDK4, TXNIP, ALPL, ME3, COQ8A, ACSS1, LPIN1	110	1028	16917	1.94483	0.999842	0.430451	0.409093
GOTERM_CC_5	GO:0005887~integral component of plasma membrane	17	12.8788	0.0487083	ABCC1, SEMA6A, STEAP4, KCNJ8, SEMA3C, KCNB1, ATP1A2, SLCO5A1, AQP1, THBD, ITGA7, ITGB6, SLC26A10, SLC38A3, SLC28A2, CLEC2D, JAM2	110	1592	16917	1.64224	0.999998	0.600318	0.570532

## Sheet: miR-351-P9-P4
Category	Term	Count	%	PValue	Genes	List Total	Pop Hits	Pop Total	Fold Enrichment	Bonferroni	Benjamini	FDR
GOTERM_CC_5	GO:0030016~myofibril	11	8.59375	2.98514e-06	RTN2, KCNJ8, 3425401B19RIK, HRC, TWF2, TCAP, XIRP2, FBXO32, TRIM54, MYOM2, KY	105	248	16917	7.1462	0.000784784	0.000539133	0.000506334
GOTERM_CC_5	GO:0043292~contractile fiber	11	8.59375	4.09987e-06	RTN2, KCNJ8, 3425401B19RIK, HRC, TWF2, TCAP, XIRP2, FBXO32, TRIM54, MYOM2, KY	105	257	16917	6.89594	0.00107769	0.000539133	0.000506334
GOTERM_CC_5	GO:0042383~sarcolemma	9	7.03125	1.39961e-05	RTN2, TRIM72, KCNJ8, KCND2, KCNB1, ITGA7, ATP1A2, AQP1, KCNJ3	105	178	16917	8.14623	0.00367423	0.00122699	0.00115235
GOTERM_CC_5	GO:0030018~Z disc	8	6.25	3.26183e-05	RTN2, 3425401B19RIK, HRC, TCAP, XIRP2, FBXO32, TRIM54, KY	105	146	16917	8.82818	0.00854205	0.00214465	0.00201418
GOTERM_CC_5	GO:0031674~I band	8	6.25	5.8481e-05	RTN2, 3425401B19RIK, HRC, TCAP, XIRP2, FBXO32, TRIM54, KY	105	160	16917	8.05571	0.0152633	0.0030761	0.00288896
GOTERM_CC_5	GO:0030017~sarcomere	9	7.03125	7.67849e-05	RTN2, 3425401B19RIK, HRC, TCAP, XIRP2, FBXO32, TRIM54, MYOM2, KY	105	226	16917	6.41606	0.0199926	0.00336574	0.00316098
GOTERM_CC_5	GO:0044449~contractile fiber part	9	7.03125	0.000106875	RTN2, 3425401B19RIK, HRC, TCAP, XIRP2, FBXO32, TRIM54, MYOM2, KY	105	237	16917	6.11826	0.0277181	0.00401543	0.00377115
GOTERM_CC_5	GO:0033655~host cell cytoplasm part	3	2.34375	0.00163113	GBP9, IIGP1, AQP1	105	10	16917	48.3343	0.34906	0.035749	0.0335741
GOTERM_CC_5	GO:0020003~symbiont-containing vacuole	3	2.34375	0.00163113	GBP9, IIGP1, AQP1	105	10	16917	48.3343	0.34906	0.035749	0.0335741
GOTERM_CC_5	GO:0033646~host intracellular part	3	2.34375	0.00163113	GBP9, IIGP1, AQP1	105	10	16917	48.3343	0.34906	0.035749	0.0335741
GOTERM_CC_5	GO:0043656~intracellular region of host	3	2.34375	0.00163113	GBP9, IIGP1, AQP1	105	10	16917	48.3343	0.34906	0.035749	0.0335741
GOTERM_CC_5	GO:0030430~host cell cytoplasm	3	2.34375	0.00163113	GBP9, IIGP1, AQP1	105	10	16917	48.3343	0.34906	0.035749	0.0335741
GOTERM_CC_5	GO:0033643~host cell part	3	2.34375	0.00198562	GBP9, IIGP1, AQP1	105	11	16917	43.9403	0.407105	0.038665	0.0363128
GOTERM_CC_5	GO:0097517~contractile actin filament bundle	5	3.90625	0.00220523	ABLIM3, LIMCH1, FBLIM1, XIRP2, MYH14	105	89	16917	9.05136	0.440446	0.038665	0.0363128
GOTERM_CC_5	GO:0001725~stress fiber	5	3.90625	0.00220523	ABLIM3, LIMCH1, FBLIM1, XIRP2, MYH14	105	89	16917	9.05136	0.440446	0.038665	0.0363128
GOTERM_CC_5	GO:0032432~actin filament bundle	5	3.90625	0.00312816	ABLIM3, LIMCH1, FBLIM1, XIRP2, MYH14	105	98	16917	8.22012	0.561324	0.0483944	0.0454503
GOTERM_CC_5	GO:0042641~actomyosin	5	3.90625	0.00312816	ABLIM3, LIMCH1, FBLIM1, XIRP2, MYH14	105	98	16917	8.22012	0.561324	0.0483944	0.0454503
GOTERM_CC_5	GO:0005887~integral component of plasma membrane	20	15.625	0.00359437	ABCA1, ABCC1, SEMA6A, STEAP4, KCNJ8, SEMA3C, KCND2, KCNB1, ATP1A2, SLCO5A1, AQP1, THBD, ITGA7, ITGB6, SLC26A10, SLC38A3, SLC28A2, CLEC2D, JAM2, KCNJ3	105	1592	16917	2.02405	0.612106	0.0525178	0.0493228
GOTERM_CC_5	GO:0031226~intrinsic component of plasma membrane	20	15.625	0.0064627	ABCA1, ABCC1, SEMA6A, STEAP4, KCNJ8, SEMA3C, KCND2, KCNB1, ATP1A2, SLCO5A1, AQP1, THBD, ITGA7, ITGB6, SLC26A10, SLC38A3, SLC28A2, CLEC2D, JAM2, KCNJ3	105	1681	16917	1.91689	0.818265	0.0894574	0.0840151
GOTERM_CC_5	GO:0030315~T-tubule	4	3.125	0.00953312	RTN2, KCND2, ATP1A2, KCNJ3	105	71	16917	9.07686	0.919479	0.125361	0.117734
GOTERM_CC_5	GO:0009897~external side of plasma membrane	11	8.59375	0.0116536	ABCA1, THBD, CXCL12, ACE, ITGA7, ACKR3, ITGB6, CLEC2D, VSIR, KCNJ3, LY6C1	105	707	16917	2.50673	0.954174	0.145948	0.137069
GOTERM_CC_5	GO:0034705~potassium channel complex	4	3.125	0.0175005	KCNJ8, KCND2, KCNB1, KCNJ3	105	89	16917	7.24109	0.990375	0.20921	0.196483
GOTERM_CC_5	GO:0032809~neuronal cell body membrane	3	2.34375	0.0227898	KCND2, KCNB1, AQP1	105	38	16917	12.7195	0.997673	0.260596	0.244742
GOTERM_CC_5	GO:0033017~sarcoplasmic reticulum membrane	3	2.34375	0.0239267	RTN2, ART1, HRC	105	39	16917	12.3934	0.998287	0.262197	0.246246
GOTERM_CC_5	GO:0044298~cell body membrane	3	2.34375	0.0262689	KCND2, KCNB1, AQP1	105	41	16917	11.7889	0.999089	0.276349	0.259537
GOTERM_CC_5	GO:0044459~plasma membrane part	29	22.6562	0.0352571	RTN2, STEAP4, SEMA3C, SLCO5A1, ATP1A2, VSIR, LY6C1, AQP1, THBD, MCF2L, ITGB6, SLC26A10, SLC38A3, JAM2, KCNJ3, ABCA1, ABCC1, SEMA6A, ACE, KCNJ8, KCND2, KCNB1, TESC, CXCL12, ITGA7, ACKR3, MAPT, SLC28A2, CLEC2D	105	3260	16917	1.43323	0.999921	0.356639	0.334942
GOTERM_CC_5	GO:0016323~basolateral plasma membrane	6	4.6875	0.0391116	ABCA1, ABCC1, ACE, SLC26A10, SLC38A3, AQP1	105	303	16917	3.19038	0.999972	0.380976	0.357799
GOTERM_CC_5	GO:0020005~symbiont-containing vacuole membrane	2	1.5625	0.0481457	GBP9, IIGP1	105	8	16917	40.2786	0.999998	0.446862	0.419677
GOTERM_CC_5	GO:0005737~cytoplasm	82	64.0625	0.0497731	CYFIP2, TRIM72, STEAP4, GALNT15, F13A1, LRRC2, MYOM2, AQP1, PCMTD2, RGS5, THBD, TRIM7, MCF2L, MRC1, PDK4, HMCN2, ME3, CTSF, TRP53INP1, BCKDHA, BCAS3, RBFOX1, PARP3, ABCC1, DGAT2, KCND2, LIMCH1, GBP9, TESC, COQ10A, B3GNT8, CRISPLD2, GPD1, TXNIP, ITGA7, ULK1, MAPT, TRIM54, RTN2, FBLIM1, EPAS1, PRUNE2, TWF2, ATP1A2, PLA2G5, CKMT2, ART1, VTN, ALS2CL, ABLIM3, UCP3, UCP2, XIRP2, MYH14, ACSS1, RXRG, ABC…	105	11869	16917	1.1131	0.999999	0.446862	0.419677

## Sheet: miR-484-P9-P4
Category	Term	Count	%	PValue	Genes	List Total	Pop Hits	Pop Total	Fold Enrichment	Bonferroni	Benjamini	FDR
GOTERM_CC_5	GO:0042383~sarcolemma	9	7.31707	1.30352e-05	RTN2, TRIM72, KCNJ8, KCND2, KCNB1, ITGA7, ATP1A2, AQP1, KCNJ3	104	178	16917	8.22456	0.00342241	0.00201469	0.00189978
GOTERM_CC_5	GO:0030016~myofibril	10	8.13008	2.04804e-05	RTN2, KCNJ8, 3425401B19RIK, HRC, TWF2, TCAP, XIRP2, FBXO32, TRIM54, KY	104	248	16917	6.55901	0.00537193	0.00201469	0.00189978
GOTERM_CC_5	GO:0043292~contractile fiber	10	8.13008	2.71232e-05	RTN2, KCNJ8, 3425401B19RIK, HRC, TWF2, TCAP, XIRP2, FBXO32, TRIM54, KY	104	257	16917	6.32932	0.0071081	0.00201469	0.00189978
GOTERM_CC_5	GO:0030018~Z disc	8	6.50407	3.06417e-05	RTN2, 3425401B19RIK, HRC, TCAP, XIRP2, FBXO32, TRIM54, KY	104	146	16917	8.91307	0.0080265	0.00201469	0.00189978
GOTERM_CC_5	GO:0031674~I band	8	6.50407	5.49765e-05	RTN2, 3425401B19RIK, HRC, TCAP, XIRP2, FBXO32, TRIM54, KY	104	160	16917	8.13317	0.0143552	0.00289176	0.00272683
GOTERM_CC_5	GO:0030017~sarcomere	8	6.50407	0.000462736	RTN2, 3425401B19RIK, HRC, TCAP, XIRP2, FBXO32, TRIM54, KY	104	226	16917	5.758	0.114611	0.0202833	0.0191264
GOTERM_CC_5	GO:0044449~contractile fiber part	8	6.50407	0.000613945	RTN2, 3425401B19RIK, HRC, TCAP, XIRP2, FBXO32, TRIM54, KY	104	237	16917	5.49075	0.149148	0.0230668	0.0217512
GOTERM_CC_5	GO:0033646~host intracellular part	3	2.43902	0.00160027	GBP9, IIGP1, AQP1	104	10	16917	48.799	0.343746	0.0350726	0.0330722
GOTERM_CC_5	GO:0033655~host cell cytoplasm part	3	2.43902	0.00160027	GBP9, IIGP1, AQP1	104	10	16917	48.799	0.343746	0.0350726	0.0330722
GOTERM_CC_5	GO:0020003~symbiont-containing vacuole	3	2.43902	0.00160027	GBP9, IIGP1, AQP1	104	10	16917	48.799	0.343746	0.0350726	0.0330722
GOTERM_CC_5	GO:0043656~intracellular region of host	3	2.43902	0.00160027	GBP9, IIGP1, AQP1	104	10	16917	48.799	0.343746	0.0350726	0.0330722
GOTERM_CC_5	GO:0030430~host cell cytoplasm	3	2.43902	0.00160027	GBP9, IIGP1, AQP1	104	10	16917	48.799	0.343746	0.0350726	0.0330722
GOTERM_CC_5	GO:0033643~host cell part	3	2.43902	0.00194813	GBP9, IIGP1, AQP1	104	11	16917	44.3628	0.401218	0.0373261	0.0351972
GOTERM_CC_5	GO:0001725~stress fiber	5	4.06504	0.00212886	ABLIM3, LIMCH1, FBLIM1, XIRP2, MYH14	104	89	16917	9.1384	0.42907	0.0373261	0.0351972
GOTERM_CC_5	GO:0097517~contractile actin filament bundle	5	4.06504	0.00212886	ABLIM3, LIMCH1, FBLIM1, XIRP2, MYH14	104	89	16917	9.1384	0.42907	0.0373261	0.0351972
GOTERM_CC_5	GO:0042641~actomyosin	5	4.06504	0.00302108	ABLIM3, LIMCH1, FBLIM1, XIRP2, MYH14	104	98	16917	8.29916	0.548756	0.0467379	0.0440722
GOTERM_CC_5	GO:0032432~actin filament bundle	5	4.06504	0.00302108	ABLIM3, LIMCH1, FBLIM1, XIRP2, MYH14	104	98	16917	8.29916	0.548756	0.0467379	0.0440722
GOTERM_CC_5	GO:0005887~integral component of plasma membrane	20	16.2602	0.00321458	ABCA1, ABCC1, SEMA6A, STEAP4, KCNJ8, SEMA3C, KCND2, KCNB1, ATP1A2, SLCO5A1, AQP1, THBD, ITGA7, ITGB6, SLC26A10, SLC38A3, SLC28A2, CLEC2D, JAM2, KCNJ3	104	1592	16917	2.04351	0.571214	0.0469686	0.0442898
GOTERM_CC_5	GO:0031226~intrinsic component of plasma membrane	20	16.2602	0.00580912	ABCA1, ABCC1, SEMA6A, STEAP4, KCNJ8, SEMA3C, KCND2, KCNB1, ATP1A2, SLCO5A1, AQP1, THBD, ITGA7, ITGB6, SLC26A10, SLC38A3, SLC28A2, CLEC2D, JAM2, KCNJ3	104	1681	16917	1.93532	0.783952	0.0804105	0.0758244
GOTERM_CC_5	GO:0030315~T-tubule	4	3.25203	0.00928567	RTN2, KCND2, ATP1A2, KCNJ3	104	71	16917	9.16414	0.914011	0.122107	0.115142
GOTERM_CC_5	GO:0034705~potassium channel complex	4	3.25203	0.0170593	KCNJ8, KCND2, KCNB1, KCNJ3	104	89	16917	7.31072	0.989169	0.213647	0.201462
GOTERM_CC_5	GO:0032809~neuronal cell body membrane	3	2.43902	0.0223828	KCND2, KCNB1, AQP1	104	38	16917	12.8419	0.997403	0.267577	0.252316
GOTERM_CC_5	GO:0033017~sarcoplasmic reticulum membrane	3	2.43902	0.0235004	RTN2, ART1, HRC	104	39	16917	12.5126	0.998078	0.268722	0.253395
GOTERM_CC_5	GO:0044298~cell body membrane	3	2.43902	0.0258028	KCND2, KCNB1, AQP1	104	41	16917	11.9022	0.998967	0.282755	0.266629
GOTERM_CC_5	GO:0005737~cytoplasm	82	66.6667	0.0346597	CYFIP2, TRIM72, STEAP4, GALNT15, F13A1, LRRC2, AQP1, PCMTD2, RGS5, THBD, TRIM7, MCF2L, MRC1, PDK4, HMCN2, ME3, CTSF, TRP53INP1, BCKDHA, BCAS3, RBFOX1, PARP3, ABCC1, DGAT2, KCND2, LIMCH1, GBP9, GPT2, TESC, COQ10A, B3GNT8, CRISPLD2, RILPL1, TXNIP, ITGA7, ULK1, MAPT, TRIM54, RTN2, FBLIM1, EPAS1, PRUNE2, HTRA1, TWF2, ATP1A2, PLA2G5, DNAJC28, CKMT2, ART1, VTN, ALS2CL, ABLIM3, UCP3, UCP2, XIRP2, MYH14,…	104	11869	16917	1.1238	0.999906	0.36462	0.343824
GOTERM_CC_5	GO:0016323~basolateral plasma membrane	6	4.87805	0.0377614	ABCA1, ABCC1, ACE, SLC26A10, SLC38A3, AQP1	104	303	16917	3.22106	0.99996	0.381971	0.360186
GOTERM_CC_5	GO:0020005~symbiont-containing vacuole membrane	2	1.62602	0.0476926	GBP9, IIGP1	104	8	16917	40.6659	0.999997	0.464562	0.438066

## Sheet: miR-1983-P9-P4
Category	Term	Count	%	PValue	Genes	List Total	Pop Hits	Pop Total	Fold Enrichment	Bonferroni	Benjamini	FDR
GOTERM_CC_5	GO:0030016~myofibril	8	7.61905	0.000268379	KCNJ8, 3425401B19RIK, HRC, TWF2, XIRP2, FBXO32, MYOM2, KY	87	248	16917	6.27253	0.0613814	0.039299	0.0384664
GOTERM_CC_5	GO:0043292~contractile fiber	8	7.61905	0.000333042	KCNJ8, 3425401B19RIK, HRC, TWF2, XIRP2, FBXO32, MYOM2, KY	87	257	16917	6.05286	0.0756006	0.039299	0.0384664
GOTERM_CC_5	GO:0001725~stress fiber	5	4.7619	0.00109412	ABLIM3, LIMCH1, FBLIM1, XIRP2, MYH14	87	89	16917	10.9241	0.227679	0.0615039	0.0602009
GOTERM_CC_5	GO:0097517~contractile actin filament bundle	5	4.7619	0.00109412	ABLIM3, LIMCH1, FBLIM1, XIRP2, MYH14	87	89	16917	10.9241	0.227679	0.0615039	0.0602009
GOTERM_CC_5	GO:0042641~actomyosin	5	4.7619	0.00156366	ABLIM3, LIMCH1, FBLIM1, XIRP2, MYH14	87	98	16917	9.92083	0.308791	0.0615039	0.0602009
GOTERM_CC_5	GO:0032432~actin filament bundle	5	4.7619	0.00156366	ABLIM3, LIMCH1, FBLIM1, XIRP2, MYH14	87	98	16917	9.92083	0.308791	0.0615039	0.0602009
GOTERM_CC_5	GO:0042383~sarcolemma	6	5.71429	0.00213501	KCNJ8, KCND2, KCNB1, ITGA7, ATP1A2, KCNJ3	87	178	16917	6.55444	0.396132	0.0719802	0.0704552
GOTERM_CC_5	GO:0030017~sarcomere	6	5.71429	0.00590177	3425401B19RIK, HRC, XIRP2, FBXO32, MYOM2, KY	87	226	16917	5.16234	0.752649	0.169523	0.165932
GOTERM_CC_5	GO:0030018~Z disc	5	4.7619	0.00654235	3425401B19RIK, HRC, XIRP2, FBXO32, KY	87	146	16917	6.65919	0.787554	0.169523	0.165932
GOTERM_CC_5	GO:0044449~contractile fiber part	6	5.71429	0.0071832	3425401B19RIK, HRC, XIRP2, FBXO32, MYOM2, KY	87	237	16917	4.92274	0.817563	0.169523	0.165932
GOTERM_CC_5	GO:0031674~I band	5	4.7619	0.00897848	3425401B19RIK, HRC, XIRP2, FBXO32, KY	87	160	16917	6.07651	0.880983	0.192629	0.188548
GOTERM_CC_5	GO:0034705~potassium channel complex	4	3.80952	0.0105206	KCNJ8, KCND2, KCNB1, KCNJ3	87	89	16917	8.73925	0.917587	0.206905	0.202521
GOTERM_CC_5	GO:0005887~integral component of plasma membrane	15	14.2857	0.0293787	ABCA1, ABCC1, SEMA6A, STEAP4, KCNJ8, SEMA3C, KCND2, KCNB1, ATP1A2, SLCO5A1, ITGA7, SLC38A3, SLC28A2, JAM2, KCNJ3	87	1592	16917	1.83211	0.999121	0.533022	0.521729
GOTERM_CC_5	GO:0005743~mitochondrial inner membrane	7	6.66667	0.0316199	CKMT2, PINK1, GPAM, UCP3, UCP2, PDK4, COQ8A	87	467	16917	2.91464	0.999491	0.533022	0.521729
GOTERM_CC_5	GO:0044429~mitochondrial part	11	10.4762	0.035401	CKMT2, PINK1, GPAM, UCP3, UCP2, PDK4, TXNIP, ALPL, ME3, COQ8A, ACSS1	87	1028	16917	2.08067	0.999798	0.556976	0.545175
GOTERM_CC_5	GO:0005740~mitochondrial envelope	9	8.57143	0.0399693	CKMT2, PINK1, GPAM, UCP3, UCP2, PDK4, TXNIP, ALPL, COQ8A	87	763	16917	2.29362	0.999934	0.572061	0.559941
GOTERM_CC_5	GO:0005737~cytoplasm	69	65.7143	0.0419899	CYFIP2, STEAP4, GALNT15, TNFAIP2, F13A1, MYOM2, PCMTD2, RGS5, TRIM7, MCF2L, MRC1, PDK4, HMCN2, ME3, TRP53INP1, RBFOX1, PARP3, ABCC1, KCND2, LIMCH1, GBP9, GPT2, COQ10A, CRISPLD2, RILPL1, GPD1, TXNIP, ITGA7, ULK1, MAPT, FBLIM1, EPAS1, PRUNE2, TWF2, ATP1A2, PLA2G5, CKMT2, ART1, ALS2CL, ABLIM3, UCP3, UCP2, XIRP2, MYH14, ACSS1, RXRG, ABCA1, ACE, KCNJ8, KCNB1, KLHL24, FBXO32, RPL3L, KY, PINK1, CXCL12, …	87	11869	16917	1.13042	0.99996	0.572061	0.559941
GOTERM_CC_5	GO:0031226~intrinsic component of plasma membrane	15	14.2857	0.0436318	ABCA1, ABCC1, SEMA6A, STEAP4, KCNJ8, SEMA3C, KCND2, KCNB1, ATP1A2, SLCO5A1, ITGA7, SLC38A3, SLC28A2, JAM2, KCNJ3	87	1681	16917	1.73511	0.999973	0.572061	0.559941

## Sheet: miR-130-P9-P4
Category	Term	Count	%	PValue	Genes	List Total	Pop Hits	Pop Total	Fold Enrichment	Bonferroni	Benjamini	FDR
GOTERM_CC_5	GO:0001725~stress fiber	5	7.24638	0.000185167	ABLIM3, LIMCH1, FBLIM1, XIRP2, MYH14	55	89	16917	17.2799	0.0342155	0.0100842	0.00944053
GOTERM_CC_5	GO:0097517~contractile actin filament bundle	5	7.24638	0.000185167	ABLIM3, LIMCH1, FBLIM1, XIRP2, MYH14	55	89	16917	17.2799	0.0342155	0.0100842	0.00944053
GOTERM_CC_5	GO:0042383~sarcolemma	6	8.69565	0.000254023	KCNJ8, KCND2, KCNB1, ATP1A2, AQP1, KCNJ3	55	178	16917	10.3679	0.0466396	0.0100842	0.00944053
GOTERM_CC_5	GO:0042641~actomyosin	5	7.24638	0.000268197	ABLIM3, LIMCH1, FBLIM1, XIRP2, MYH14	55	98	16917	15.6929	0.0491774	0.0100842	0.00944053
GOTERM_CC_5	GO:0032432~actin filament bundle	5	7.24638	0.000268197	ABLIM3, LIMCH1, FBLIM1, XIRP2, MYH14	55	98	16917	15.6929	0.0491774	0.0100842	0.00944053
GOTERM_CC_5	GO:0005887~integral component of plasma membrane	15	21.7391	0.000354649	ABCA1, ABCC1, SEMA6A, KCNJ8, KCND2, KCNB1, ATP1A2, SLCO5A1, AQP1, THBD, ITGB6, SLC38A3, SLC28A2, JAM2, KCNJ3	55	1592	16917	2.89807	0.064511	0.0111123	0.010403
GOTERM_CC_5	GO:0031226~intrinsic component of plasma membrane	15	21.7391	0.000616853	ABCA1, ABCC1, SEMA6A, KCNJ8, KCND2, KCNB1, ATP1A2, SLCO5A1, AQP1, THBD, ITGB6, SLC38A3, SLC28A2, JAM2, KCNJ3	55	1681	16917	2.74463	0.109528	0.0165669	0.0155094
GOTERM_CC_5	GO:0030016~myofibril	6	8.69565	0.00114522	KCNJ8, 3425401B19RIK, XIRP2, FBXO32, TRIM54, MYOM2	55	248	16917	7.4415	0.193801	0.0269127	0.0251949
GOTERM_CC_5	GO:0043292~contractile fiber	6	8.69565	0.0013413	KCNJ8, 3425401B19RIK, XIRP2, FBXO32, TRIM54, MYOM2	55	257	16917	7.1809	0.223015	0.0280183	0.0262299
GOTERM_CC_5	GO:0034705~potassium channel complex	4	5.7971	0.00287638	KCNJ8, KCND2, KCNB1, KCNJ3	55	89	16917	13.8239	0.418148	0.0540759	0.0506243
GOTERM_CC_5	GO:0030017~sarcomere	5	7.24638	0.00581875	3425401B19RIK, XIRP2, FBXO32, TRIM54, MYOM2	55	226	16917	6.80491	0.666169	0.0993073	0.0929686
GOTERM_CC_5	GO:0032809~neuronal cell body membrane	3	4.34783	0.00653204	KCND2, KCNB1, AQP1	55	38	16917	24.2828	0.708307	0.0993073	0.0929686
GOTERM_CC_5	GO:0044449~contractile fiber part	5	7.24638	0.006867	3425401B19RIK, XIRP2, FBXO32, TRIM54, MYOM2	55	237	16917	6.48907	0.726225	0.0993073	0.0929686
GOTERM_CC_5	GO:0044298~cell body membrane	3	4.34783	0.00757279	KCND2, KCNB1, AQP1	55	41	16917	22.506	0.760476	0.101692	0.0952007
GOTERM_CC_5	GO:0030018~Z disc	4	5.7971	0.0113291	3425401B19RIK, XIRP2, FBXO32, TRIM54	55	146	16917	8.4269	0.882584	0.141992	0.132929
GOTERM_CC_5	GO:0031674~I band	4	5.7971	0.0144795	3425401B19RIK, XIRP2, FBXO32, TRIM54	55	160	16917	7.68955	0.935561	0.170134	0.159274
GOTERM_CC_5	GO:1902495~transmembrane transporter complex	5	7.24638	0.020527	KCNJ8, KCND2, KCNB1, ATP1A2, KCNJ3	55	328	16917	4.68875	0.979743	0.225545	0.211149
GOTERM_CC_5	GO:0030315~T-tubule	3	4.34783	0.0215948	KCND2, ATP1A2, KCNJ3	55	71	16917	12.9964	0.983498	0.225545	0.211149
GOTERM_CC_5	GO:0005925~focal adhesion	4	5.7971	0.0243354	FBLIM1, XIRP2, ITGB6, LIMS2	55	195	16917	6.30937	0.990261	0.227582	0.213056
GOTERM_CC_5	GO:0008076~voltage-gated potassium channel complex	3	4.34783	0.0245178	KCND2, KCNB1, KCNJ3	55	76	16917	12.1414	0.990598	0.227582	0.213056
GOTERM_CC_5	GO:0098590~plasma membrane region	10	14.4928	0.0260889	ABCA1, THBD, ABCC1, KCND2, KCNB1, ATP1A2, SLC38A3, SLC28A2, AQP1, KCNJ3	55	1351	16917	2.2767	0.993056	0.227582	0.213056
GOTERM_CC_5	GO:0043656~intracellular region of host	2	2.89855	0.0314742	GBP9, AQP1	55	10	16917	61.5164	0.997551	0.227582	0.213056
GOTERM_CC_5	GO:0030430~host cell cytoplasm	2	2.89855	0.0314742	GBP9, AQP1	55	10	16917	61.5164	0.997551	0.227582	0.213056
GOTERM_CC_5	GO:0020003~symbiont-containing vacuole	2	2.89855	0.0314742	GBP9, AQP1	55	10	16917	61.5164	0.997551	0.227582	0.213056
GOTERM_CC_5	GO:0033655~host cell cytoplasm part	2	2.89855	0.0314742	GBP9, AQP1	55	10	16917	61.5164	0.997551	0.227582	0.213056
GOTERM_CC_5	GO:0033646~host intracellular part	2	2.89855	0.0314742	GBP9, AQP1	55	10	16917	61.5164	0.997551	0.227582	0.213056
GOTERM_CC_5	GO:0033643~host cell part	2	2.89855	0.0345676	GBP9, AQP1	55	11	16917	55.924	0.998658	0.240686	0.225323
GOTERM_CC_5	GO:0034703~cation channel complex	4	5.7971	0.0358468	KCNJ8, KCND2, KCNB1, KCNJ3	55	227	16917	5.41994	0.998954	0.240686	0.225323
GOTERM_CC_5	GO:0005901~caveola	3	4.34783	0.0443087	KCND2, ATP1A2, AQP1	55	105	16917	8.78805	0.999801	0.27769	0.259965
GOTERM_CC_5	GO:0044459~plasma membrane part	17	24.6377	0.0443123	ABCA1, ABCC1, SEMA6A, KCNJ8, KCND2, KCNB1, ATP1A2, SLCO5A1, AQP1, THBD, CXCL12, ACKR3, ITGB6, SLC38A3, SLC28A2, JAM2, KCNJ3	55	3260	16917	1.60395	0.999801	0.27769	0.259965

## Sheet: miR-450-P9-P4
Category	Term	Count	%	PValue	Genes	List Total	Pop Hits	Pop Total	Fold Enrichment	Bonferroni	Benjamini	FDR
GOTERM_CC_5	GO:0097517~contractile actin filament bundle	5	7.57576	0.000183168	ABLIM3, LIMCH1, FBLIM1, XIRP2, MYH14	55	90	17159	17.3323	0.0290621	0.0106366	0.0106366
GOTERM_CC_5	GO:0001725~stress fiber	5	7.57576	0.000183168	ABLIM3, LIMCH1, FBLIM1, XIRP2, MYH14	55	90	17159	17.3323	0.0290621	0.0106366	0.0106366
GOTERM_CC_5	GO:0042641~actomyosin	5	7.57576	0.000264264	ABLIM3, LIMCH1, FBLIM1, XIRP2, MYH14	55	99	17159	15.7567	0.0416595	0.0106366	0.0106366
GOTERM_CC_5	GO:0032432~actin filament bundle	5	7.57576	0.000264264	ABLIM3, LIMCH1, FBLIM1, XIRP2, MYH14	55	99	17159	15.7567	0.0416595	0.0106366	0.0106366
GOTERM_CC_5	GO:0005925~focal adhesion	4	6.06061	0.0244055	FBLIM1, XIRP2, ITGB6, LIMS2	55	198	17159	6.30266	0.981278	0.785858	0.785858
GOTERM_CC_5	GO:0015629~actin cytoskeleton	5	7.57576	0.0850676	ABLIM3, LIMCH1, FBLIM1, XIRP2, MYH14	55	530	17159	2.94322	0.999999	1	1
GOTERM_CC_5	GO:0016460~myosin II complex	2	3.0303	0.0874229	LIMCH1, MYH14	55	29	17159	21.516	1	1	1

## Sheet: miR-483-P9-P4
Category	Term	Count	%	PValue	Genes	List Total	Pop Hits	Pop Total	Fold Enrichment	Bonferroni	Benjamini	FDR
GOTERM_CC_5	GO:0042383~sarcolemma	9	8.03571	4.77244e-06	RTN2, TRIM72, KCNJ8, KCND2, KCNB1, ITGA7, ATP1A2, AQP1, KCNJ3	91	178	16917	9.39949	0.00119717	0.00119788	0.00112152
GOTERM_CC_5	GO:0005887~integral component of plasma membrane	20	17.8571	0.000608525	ABCA1, ABCC1, SEMA6A, STEAP4, KCNJ8, SEMA3C, KCND2, KCNB1, ATP1A2, SLCO5A1, AQP1, THBD, ITGA7, ITGB6, SLC26A10, SLC38A3, SLC28A2, CLEC2D, JAM2, KCNJ3	91	1592	16917	2.33544	0.141687	0.0325218	0.0304487
GOTERM_CC_5	GO:0031226~intrinsic component of plasma membrane	20	17.8571	0.0011753	ABCA1, ABCC1, SEMA6A, STEAP4, KCNJ8, SEMA3C, KCND2, KCNB1, ATP1A2, SLCO5A1, AQP1, THBD, ITGA7, ITGB6, SLC26A10, SLC38A3, SLC28A2, CLEC2D, JAM2, KCNJ3	91	1681	16917	2.21179	0.255598	0.0325218	0.0304487
GOTERM_CC_5	GO:0033646~host intracellular part	3	2.67857	0.00122509	GBP9, IIGP1, AQP1	91	10	16917	55.7703	0.264855	0.0325218	0.0304487
GOTERM_CC_5	GO:0020003~symbiont-containing vacuole	3	2.67857	0.00122509	GBP9, IIGP1, AQP1	91	10	16917	55.7703	0.264855	0.0325218	0.0304487
GOTERM_CC_5	GO:0033655~host cell cytoplasm part	3	2.67857	0.00122509	GBP9, IIGP1, AQP1	91	10	16917	55.7703	0.264855	0.0325218	0.0304487
GOTERM_CC_5	GO:0030430~host cell cytoplasm	3	2.67857	0.00122509	GBP9, IIGP1, AQP1	91	10	16917	55.7703	0.264855	0.0325218	0.0304487
GOTERM_CC_5	GO:0043656~intracellular region of host	3	2.67857	0.00122509	GBP9, IIGP1, AQP1	91	10	16917	55.7703	0.264855	0.0325218	0.0304487
GOTERM_CC_5	GO:0001725~stress fiber	5	4.46429	0.00129569	ABLIM3, LIMCH1, FBLIM1, XIRP2, MYH14	91	89	16917	10.4439	0.277783	0.0325218	0.0304487
GOTERM_CC_5	GO:0097517~contractile actin filament bundle	5	4.46429	0.00129569	ABLIM3, LIMCH1, FBLIM1, XIRP2, MYH14	91	89	16917	10.4439	0.277783	0.0325218	0.0304487
GOTERM_CC_5	GO:0033643~host cell part	3	2.67857	0.00149216	GBP9, IIGP1, AQP1	91	11	16917	50.7003	0.312581	0.0340484	0.031878
GOTERM_CC_5	GO:0042641~actomyosin	5	4.46429	0.00184865	ABLIM3, LIMCH1, FBLIM1, XIRP2, MYH14	91	98	16917	9.48475	0.371514	0.0356932	0.0334179
GOTERM_CC_5	GO:0032432~actin filament bundle	5	4.46429	0.00184865	ABLIM3, LIMCH1, FBLIM1, XIRP2, MYH14	91	98	16917	9.48475	0.371514	0.0356932	0.0334179
GOTERM_CC_5	GO:0030016~myofibril	7	6.25	0.00208412	RTN2, KCNJ8, 3425401B19RIK, XIRP2, FBXO32, MYOM2, KY	91	248	16917	5.24721	0.407652	0.0373654	0.0349835
GOTERM_CC_5	GO:0043292~contractile fiber	7	6.25	0.00249041	RTN2, KCNJ8, 3425401B19RIK, XIRP2, FBXO32, MYOM2, KY	91	257	16917	5.06345	0.465206	0.0416729	0.0390165
GOTERM_CC_5	GO:0030315~T-tubule	4	3.57143	0.00641151	RTN2, KCND2, ATP1A2, KCNJ3	91	71	16917	10.4733	0.801004	0.100581	0.0941691
GOTERM_CC_5	GO:0030017~sarcomere	6	5.35714	0.00713632	RTN2, 3425401B19RIK, XIRP2, FBXO32, MYOM2, KY	91	226	16917	4.93543	0.83431	0.105366	0.0986492
GOTERM_CC_5	GO:0030018~Z disc	5	4.46429	0.00766715	RTN2, 3425401B19RIK, XIRP2, FBXO32, KY	91	146	16917	6.36648	0.855123	0.106914	0.100099
GOTERM_CC_5	GO:0044449~contractile fiber part	6	5.35714	0.00866788	RTN2, 3425401B19RIK, XIRP2, FBXO32, MYOM2, KY	91	237	16917	4.70636	0.887536	0.114507	0.107208
GOTERM_CC_5	GO:0031674~I band	5	4.46429	0.0104955	RTN2, 3425401B19RIK, XIRP2, FBXO32, KY	91	160	16917	5.80941	0.929228	0.131719	0.123322
GOTERM_CC_5	GO:0034705~potassium channel complex	4	3.57143	0.0118972	KCNJ8, KCND2, KCNB1, KCNJ3	91	89	16917	8.35511	0.950417	0.1422	0.133135
GOTERM_CC_5	GO:0032809~neuronal cell body membrane	3	2.67857	0.0173789	KCND2, KCNB1, AQP1	91	38	16917	14.6764	0.987728	0.198278	0.185639
GOTERM_CC_5	GO:0044298~cell body membrane	3	2.67857	0.0200642	KCND2, KCNB1, AQP1	91	41	16917	13.6025	0.993825	0.218961	0.205004
GOTERM_CC_5	GO:0016323~basolateral plasma membrane	6	5.35714	0.0227993	ABCA1, ABCC1, ACE, SLC26A10, SLC38A3, AQP1	91	303	16917	3.68121	0.996939	0.238208	0.223024
GOTERM_CC_5	GO:0005737~cytoplasm	73	65.1786	0.0237259	CYFIP2, TRIM72, STEAP4, TNFAIP2, F13A1, MYOM2, AQP1, PCMTD2, RGS5, THBD, TRIM7, MCF2L, MRC1, PDK4, HMCN2, ME3, CTSF, TRP53INP1, BCKDHA, BCAS3, RBFOX1, PARP3, ABCC1, DGAT2, KCND2, LIMCH1, GBP9, GPT2, COQ10A, CRISPLD2, GPD1, ITGA7, ULK1, MAPT, RTN2, FBLIM1, EPAS1, HTRA1, ATP1A2, PLA2G5, DNAJC28, VTN, ALS2CL, ABLIM3, UCP3, XIRP2, MYH14, ACSS1, RXRG, ABCA1, TTC12, ACE, KCNJ8, KCNB1, IFI203, KLHL24, F…	91	11869	16917	1.14338	0.997587	0.238208	0.223024
GOTERM_CC_5	GO:0044459~plasma membrane part	26	23.2143	0.0315579	RTN2, STEAP4, SEMA3C, SLCO5A1, ATP1A2, VSIR, AQP1, THBD, MCF2L, ITGB6, SLC26A10, SLC38A3, JAM2, KCNJ3, ABCA1, ABCC1, SEMA6A, ACE, KCNJ8, KCND2, KCNB1, CXCL12, ITGA7, MAPT, SLC28A2, CLEC2D	91	3260	16917	1.48265	0.99968	0.304655	0.285235
GOTERM_CC_5	GO:0009897~external side of plasma membrane	9	8.03571	0.0344151	ABCA1, THBD, CXCL12, ACE, ITGA7, ITGB6, CLEC2D, VSIR, KCNJ3	91	707	16917	2.36649	0.999848	0.319933	0.299539
GOTERM_CC_5	GO:0020005~symbiont-containing vacuole membrane	2	1.78571	0.0417851	GBP9, IIGP1	91	8	16917	46.4753	0.999978	0.374574	0.350696
GOTERM_CC_5	GO:0009925~basal plasma membrane	3	2.67857	0.0443377	ABCC1, ACE, AQP1	91	63	16917	8.85243	0.999989	0.383751	0.359288

## Sheet: miR-503-P9-P4
Category	Term	Count	%	PValue	Genes	List Total	Pop Hits	Pop Total	Fold Enrichment	Bonferroni	Benjamini	FDR
GOTERM_CC_5	GO:0030016~myofibril	8	6.89655	0.000433925	KCNJ8, HRC, TWF2, TCAP, FBXO32, TRIM54, MYOM2, KY	94	248	16917	5.80542	0.103215	0.0468784	0.0446372
GOTERM_CC_5	GO:0043292~contractile fiber	8	6.89655	0.000536761	KCNJ8, HRC, TWF2, TCAP, FBXO32, TRIM54, MYOM2, KY	94	257	16917	5.60212	0.126077	0.0468784	0.0446372
GOTERM_CC_5	GO:0033646~host intracellular part	3	2.58621	0.00130736	GBP9, IIGP1, AQP1	94	10	16917	53.9904	0.279899	0.0468784	0.0446372
GOTERM_CC_5	GO:0043656~intracellular region of host	3	2.58621	0.00130736	GBP9, IIGP1, AQP1	94	10	16917	53.9904	0.279899	0.0468784	0.0446372
GOTERM_CC_5	GO:0030430~host cell cytoplasm	3	2.58621	0.00130736	GBP9, IIGP1, AQP1	94	10	16917	53.9904	0.279899	0.0468784	0.0446372
GOTERM_CC_5	GO:0020003~symbiont-containing vacuole	3	2.58621	0.00130736	GBP9, IIGP1, AQP1	94	10	16917	53.9904	0.279899	0.0468784	0.0446372
GOTERM_CC_5	GO:0033655~host cell cytoplasm part	3	2.58621	0.00130736	GBP9, IIGP1, AQP1	94	10	16917	53.9904	0.279899	0.0468784	0.0446372
GOTERM_CC_5	GO:0033643~host cell part	3	2.58621	0.00159218	GBP9, IIGP1, AQP1	94	11	16917	49.0822	0.32965	0.0499546	0.0475663
GOTERM_CC_5	GO:0042383~sarcolemma	6	5.17241	0.00300402	TRIM72, KCNJ8, KCNB1, ITGA7, ATP1A2, AQP1	94	178	16917	6.06634	0.530057	0.0837789	0.0797735
GOTERM_CC_5	GO:0005887~integral component of plasma membrane	18	15.5172	0.00566221	ABCA1, ABCC1, SEMA6A, STEAP4, KCNJ8, SEMA3C, KCNB1, ATP1A2, SLCO5A1, AQP1, THBD, ITGA7, ITGB6, SLC26A10, SLC38A3, SLC28A2, CLEC2D, JAM2	94	1592	16917	2.03482	0.759553	0.142122	0.135327
GOTERM_CC_5	GO:0030017~sarcomere	6	5.17241	0.00817314	HRC, TCAP, FBXO32, TRIM54, MYOM2, KY	94	226	16917	4.77791	0.872532	0.177706	0.16921
GOTERM_CC_5	GO:0030018~Z disc	5	4.31034	0.0085895	HRC, TCAP, FBXO32, TRIM54, KY	94	146	16917	6.16329	0.885282	0.177706	0.16921
GOTERM_CC_5	GO:0031226~intrinsic component of plasma membrane	18	15.5172	0.00960495	ABCA1, ABCC1, SEMA6A, STEAP4, KCNJ8, SEMA3C, KCNB1, ATP1A2, SLCO5A1, AQP1, THBD, ITGA7, ITGB6, SLC26A10, SLC38A3, SLC28A2, CLEC2D, JAM2	94	1681	16917	1.92708	0.9113	0.177706	0.16921
GOTERM_CC_5	GO:0044449~contractile fiber part	6	5.17241	0.00991189	HRC, TCAP, FBXO32, TRIM54, MYOM2, KY	94	237	16917	4.55615	0.917939	0.177706	0.16921
GOTERM_CC_5	GO:0031674~I band	5	4.31034	0.0117359	HRC, TCAP, FBXO32, TRIM54, KY	94	160	16917	5.624	0.948343	0.19186	0.182688
GOTERM_CC_5	GO:0097517~contractile actin filament bundle	4	3.44828	0.0129945	ABLIM3, LIMCH1, FBLIM1, MYH14	94	89	16917	8.08845	0.962485	0.19186	0.182688
GOTERM_CC_5	GO:0001725~stress fiber	4	3.44828	0.0129945	ABLIM3, LIMCH1, FBLIM1, MYH14	94	89	16917	8.08845	0.962485	0.19186	0.182688
GOTERM_CC_5	GO:0032432~actin filament bundle	4	3.44828	0.016801	ABLIM3, LIMCH1, FBLIM1, MYH14	94	98	16917	7.34564	0.985777	0.221951	0.211339
GOTERM_CC_5	GO:0042641~actomyosin	4	3.44828	0.016801	ABLIM3, LIMCH1, FBLIM1, MYH14	94	98	16917	7.34564	0.985777	0.221951	0.211339
GOTERM_CC_5	GO:0044429~mitochondrial part	12	10.3448	0.0252353	CKMT2, BCKDHA, PINK1, GPAM, UCP3, UCP2, PDK4, ALPL, ME3, COQ8A, ACSS1, LPIN1	94	1028	16917	2.10079	0.998364	0.308777	0.294015
GOTERM_CC_5	GO:0016323~basolateral plasma membrane	6	5.17241	0.0258339	ABCA1, ABCC1, ACE, SLC26A10, SLC38A3, AQP1	94	303	16917	3.56372	0.998598	0.308777	0.294015
GOTERM_CC_5	GO:0030424~axon	9	7.75862	0.0342082	PINK1, SEMA6A, KCNB1, MYH14, ULK1, MAPT, KLHL24, CD200, AQP1	94	683	16917	2.37147	0.999839	0.390284	0.371625
GOTERM_CC_5	GO:0031966~mitochondrial membrane	9	7.75862	0.0403493	CKMT2, PINK1, GPAM, UCP3, UCP2, PDK4, ALPL, COQ8A, LPIN1	94	706	16917	2.29421	0.999968	0.421566	0.401411
GOTERM_CC_5	GO:0009897~external side of plasma membrane	9	7.75862	0.040632	ABCA1, THBD, CXCL12, ACE, ITGA7, ITGB6, CLEC2D, VSIR, LY6C1	94	707	16917	2.29097	0.99997	0.421566	0.401411
GOTERM_CC_5	GO:0020005~symbiont-containing vacuole membrane	2	1.72414	0.0431512	GBP9, IIGP1	94	8	16917	44.992	0.999984	0.421566	0.401411
GOTERM_CC_5	GO:0005743~mitochondrial inner membrane	7	6.03448	0.0437806	CKMT2, PINK1, GPAM, UCP3, UCP2, PDK4, COQ8A	94	467	16917	2.69759	0.999987	0.421566	0.401411
GOTERM_CC_5	GO:0005737~cytoplasm	74	63.7931	0.0465648	CYFIP2, TRIM72, STEAP4, GALNT15, TNFAIP2, MYOM2, AQP1, PCMTD2, RGS5, THBD, TRIM7, MRC1, PDK4, HMCN2, ME3, CTSF, TRP53INP1, BCKDHA, BCAS3, RBFOX1, PARP3, ABCC1, DGAT2, LIMCH1, GBP9, TESC, COQ10A, ITGA7, ULK1, MAPT, TRIM54, FBLIM1, EPAS1, PRUNE2, HTRA1, TWF2, ATP1A2, PLA2G5, DNAJC28, CKMT2, VTN, ALS2CL, ABLIM3, UCP3, UCP2, MYH14, ACSS1, ABCA1, TTC12, ACE, KCNJ8, KCNB1, IFI203, KLHL24, FBXO32, IIGP1…	94	11869	16917	1.12205	0.999994	0.421566	0.401411
GOTERM_CC_5	GO:0009925~basal plasma membrane	3	2.58621	0.0470273	ABCC1, ACE, AQP1	94	63	16917	8.56991	0.999994	0.421566	0.401411

## Sheet: miR-542-P9-P4
Category	Term	Count	%	PValue	Genes	List Total	Pop Hits	Pop Total	Fold Enrichment	Bonferroni	Benjamini	FDR
GOTERM_CC_5	GO:0042383~sarcolemma	6	5.55556	0.00202787	RTN2, KCND2, KCNB1, ITGA7, ATP1A2, AQP1	86	178	16917	6.63065	0.375587	0.262721	0.254794
GOTERM_CC_5	GO:0030017~sarcomere	6	5.55556	0.00561838	RTN2, 3425401B19RIK, FBXO32, TRIM54, MYOM2, KY	86	226	16917	5.22237	0.729407	0.262721	0.254794
GOTERM_CC_5	GO:0030018~Z disc	5	4.62963	0.00627937	RTN2, 3425401B19RIK, FBXO32, TRIM54, KY	86	146	16917	6.73662	0.76809	0.262721	0.254794
GOTERM_CC_5	GO:0044449~contractile fiber part	6	5.55556	0.00684181	RTN2, 3425401B19RIK, FBXO32, TRIM54, MYOM2, KY	86	237	16917	4.97998	0.796635	0.262721	0.254794
GOTERM_CC_5	GO:0030016~myofibril	6	5.55556	0.00824113	RTN2, 3425401B19RIK, FBXO32, TRIM54, MYOM2, KY	86	248	16917	4.7591	0.853373	0.262721	0.254794
GOTERM_CC_5	GO:0031674~I band	5	4.62963	0.00862304	RTN2, 3425401B19RIK, FBXO32, TRIM54, KY	86	160	16917	6.14717	0.865907	0.262721	0.254794
GOTERM_CC_5	GO:0043292~contractile fiber	6	5.55556	0.00952517	RTN2, 3425401B19RIK, FBXO32, TRIM54, MYOM2, KY	86	257	16917	4.59244	0.891438	0.262721	0.254794
GOTERM_CC_5	GO:0001725~stress fiber	4	3.7037	0.0101918	ABLIM3, LIMCH1, FBLIM1, MYH14	86	89	16917	8.84087	0.907136	0.262721	0.254794
GOTERM_CC_5	GO:0097517~contractile actin filament bundle	4	3.7037	0.0101918	ABLIM3, LIMCH1, FBLIM1, MYH14	86	89	16917	8.84087	0.907136	0.262721	0.254794
GOTERM_CC_5	GO:0042641~actomyosin	4	3.7037	0.0132177	ABLIM3, LIMCH1, FBLIM1, MYH14	86	98	16917	8.02895	0.954359	0.278772	0.270361
GOTERM_CC_5	GO:0032432~actin filament bundle	4	3.7037	0.0132177	ABLIM3, LIMCH1, FBLIM1, MYH14	86	98	16917	8.02895	0.954359	0.278772	0.270361
GOTERM_CC_5	GO:0032809~neuronal cell body membrane	3	2.77778	0.0156004	KCND2, KCNB1, AQP1	86	38	16917	15.5297	0.973952	0.301608	0.292508
GOTERM_CC_5	GO:0044298~cell body membrane	3	2.77778	0.0180212	KCND2, KCNB1, AQP1	86	41	16917	14.3934	0.985287	0.302825	0.293688
GOTERM_CC_5	GO:0016323~basolateral plasma membrane	6	5.55556	0.0182739	ABCA1, ABCC1, ACE, SLC26A10, SLC38A3, AQP1	86	303	16917	3.89523	0.98614	0.302825	0.293688
GOTERM_CC_5	GO:0005887~integral component of plasma membrane	15	13.8889	0.0268359	ABCA1, ABCC1, SEMA6A, SEMA3C, KCND2, KCNB1, ATP1A2, SLCO5A1, AQP1, ITGA7, ITGB6, SLC26A10, SLC38A3, SLC28A2, CLEC2D	86	1592	16917	1.85342	0.998184	0.399595	0.387538
GOTERM_CC_5	GO:0005737~cytoplasm	69	63.8889	0.0275583	GALNT15, TNFAIP2, F13A1, LRRC2, MYOM2, AQP1, PCMTD2, TRIM7, MCF2L, MRC1, PDK4, HMCN2, ME3, TRP53INP1, BCKDHA, BCAS3, RBFOX1, ABCC1, DGAT2, KCND2, LIMCH1, GPT2, TESC, COQ10A, CRISPLD2, RILPL1, TXNIP, ITGA7, MAPT, TRIM54, RTN2, FBLIM1, EPAS1, PRUNE2, HTRA1, ATP1A2, PLA2G5, DNAJC28, ART1, VTN, ALS2CL, ABLIM3, UCP3, UCP2, MYH14, ACSS1, RXRG, ABCA1, TTC12, ACE, KCNB1, IFI203, KLHL24, FBXO32, IIGP1, KY…	86	11869	16917	1.14356	0.998471	0.399595	0.387538
GOTERM_CC_5	GO:0009925~basal plasma membrane	3	2.77778	0.0399897	ABCC1, ACE, AQP1	86	63	16917	9.36711	0.999923	0.46027	0.446383
GOTERM_CC_5	GO:0031226~intrinsic component of plasma membrane	15	13.8889	0.040044	ABCA1, ABCC1, SEMA6A, SEMA3C, KCND2, KCNB1, ATP1A2, SLCO5A1, AQP1, ITGA7, ITGB6, SLC26A10, SLC38A3, SLC28A2, CLEC2D	86	1681	16917	1.75529	0.999924	0.46027	0.446383
GOTERM_CC_5	GO:0031253~cell projection membrane	6	5.55556	0.0449106	ACE, KCNB1, TESC, MAPT, SLC28A2, AQP1	86	386	16917	3.05766	0.999977	0.46027	0.446383
GOTERM_CC_5	GO:0033655~host cell cytoplasm part	2	1.85185	0.0491371	IIGP1, AQP1	86	10	16917	39.3419	0.999992	0.46027	0.446383
GOTERM_CC_5	GO:0043656~intracellular region of host	2	1.85185	0.0491371	IIGP1, AQP1	86	10	16917	39.3419	0.999992	0.46027	0.446383
GOTERM_CC_5	GO:0030430~host cell cytoplasm	2	1.85185	0.0491371	IIGP1, AQP1	86	10	16917	39.3419	0.999992	0.46027	0.446383
GOTERM_CC_5	GO:0033646~host intracellular part	2	1.85185	0.0491371	IIGP1, AQP1	86	10	16917	39.3419	0.999992	0.46027	0.446383
GOTERM_CC_5	GO:0020003~symbiont-containing vacuole	2	1.85185	0.0491371	IIGP1, AQP1	86	10	16917	39.3419	0.999992	0.46027	0.446383
GOTERM_CC_5	GO:0030315~T-tubule	3	2.77778	0.0495981	RTN2, KCND2, ATP1A2	86	71	16917	8.31166	0.999993	0.46027	0.446383

[truncated: 4 more sheets: miR-6240-P9-P4, miR-322-5p-P9-P1, miR-382-5p-P9-P1, miR-532-5p-P9-P1]
