# Supplementary material for: Genome-wide profiling of miRNA-gene regulatory networks in mouse postnatal heart development—implications for cardiac regeneration
Source: Front Cardiovasc Med. 2023 May 22;10:1148618. doi: 10.3389/fcvm.2023.1148618 (PMC10241105; doi:10.3389/fcvm.2023.1148618)
Supplement: Supplementary file 6 [file Table6.xlsx]

## Sheet: miR-322-5p-GO
Category	Term	Count	%	PValue	Genes	List Total	Pop Hits	Pop Total	Fold Enrichment	Bonferroni	Benjamini	FDR
GOTERM_BP_5	GO:0048251~elastic fiber assembly	4	3.92157	2.66267e-05	COL3A1, TNXB, LTBP4, MYH11	90	13	19200	65.641	0.0429326	0.0438808	0.0437743
GOTERM_BP_5	GO:0030334~regulation of cell migration	15	14.7059	0.000212014	EPHA4, ABCC1, CSF1, SEMA3C, LIMCH1, PTPRM, FBLN1, VSIR, AQP1, STK10, COL3A1, CXCL12, KITL, JAM2, DDR2	90	1008	19200	3.1746	0.294914	0.146002	0.145648
GOTERM_BP_5	GO:2000145~regulation of cell motility	15	14.7059	0.000385726	EPHA4, ABCC1, CSF1, SEMA3C, LIMCH1, PTPRM, FBLN1, VSIR, AQP1, STK10, COL3A1, CXCL12, KITL, JAM2, DDR2	90	1069	19200	2.99345	0.470488	0.146002	0.145648
GOTERM_BP_5	GO:0030335~positive regulation of cell migration	11	10.7843	0.000450071	EPHA4, ABCC1, CXCL12, CSF1, SEMA3C, KITL, FBLN1, VSIR, JAM2, AQP1, DDR2	90	599	19200	3.91764	0.523784	0.146002	0.145648
GOTERM_BP_5	GO:2000147~positive regulation of cell motility	11	10.7843	0.000633827	EPHA4, ABCC1, CXCL12, CSF1, SEMA3C, KITL, FBLN1, VSIR, JAM2, AQP1, DDR2	90	626	19200	3.74867	0.648265	0.146002	0.145648
GOTERM_BP_5	GO:0072359~circulatory system development	16	15.6863	0.000722661	SEMA3C, NOTCH4, ELN, TNFAIP2, PTPRM, AQP1, COL3A1, PTPRB, CXCL12, TCAP, ITGA7, MYH11, PI16, FREM2, FBN1, LY6E	90	1275	19200	2.67712	0.696197	0.146002	0.145648
GOTERM_BP_5	GO:0000902~cell morphogenesis	15	14.7059	0.000724088	CYFIP2, EPHA4, SEMA3C, FBLIM1, NOTCH4, PTPRM, FBLN1, SPTA1, CXCL12, AXL, MYO5B, CCDC88C, ITGA7, ITGB6, LIMS2	90	1139	19200	2.80948	0.696911	0.146002	0.145648
GOTERM_BP_5	GO:0016477~cell migration	18	17.6471	0.000765423	EPHA4, ABCC1, CSF1, SEMA3C, LIMCH1, PTPRM, FBLN1, VSIR, AQP1, STK10, COL3A1, CXCL12, AXL, KITL, ITGA7, ITGB6, JAM2, DDR2	90	1566	19200	2.45211	0.716884	0.146002	0.145648
GOTERM_BP_5	GO:0051272~positive regulation of cellular component movement	11	10.7843	0.000797342	EPHA4, ABCC1, CXCL12, CSF1, SEMA3C, KITL, FBLN1, VSIR, JAM2, AQP1, DDR2	90	645	19200	3.63824	0.731403	0.146002	0.145648
GOTERM_BP_5	GO:0085029~extracellular matrix assembly	4	3.92157	0.00103909	COL3A1, TNXB, LTBP4, MYH11	90	43	19200	19.845	0.819732	0.171242	0.170826
GOTERM_BP_5	GO:0001776~leukocyte homeostasis	5	4.90196	0.00305676	SPTA1, CSF1, GPAM, AXL, KITL	90	129	19200	8.26873	0.99356	0.457958	0.456846
GOTERM_BP_5	GO:0050777~negative regulation of immune response	6	5.88235	0.00338846	PARP3, COL3A1, AXL, SERPING1, CLEC2D, VSIR	90	217	19200	5.89862	0.996279	0.465349	0.464219
GOTERM_BP_5	GO:0022604~regulation of cell morphogenesis	9	8.82353	0.00398983	SPTA1, EPHA4, CXCL12, SEMA3C, FBLIM1, MYO5B, ITGA7, FBLN1, LIMS2	90	550	19200	3.49091	0.998624	0.505788	0.50456
GOTERM_BP_5	GO:0001666~response to hypoxia	7	6.86275	0.005367	EPHA4, ALAS2, CXCL12, KCND2, FNDC1, UCP3, AQP1	90	345	19200	4.3285	0.999859	0.608166	0.60669
GOTERM_BP_5	GO:0007159~leukocyte cell-cell adhesion	8	7.84314	0.00571208	SPTA1, STK10, HSPH1, CXCL12, GPAM, KITL, VSIR, JAM2	90	463	19200	3.68611	0.999921	0.608166	0.60669
GOTERM_BP_5	GO:0051246~regulation of protein metabolic process	25	24.5098	0.00590452	CYFIP2, ITIH5, SAMD9L, TNXB, CSF1, NOTCH4, LTBP4, FBLN1, PLA2G5, VSIR, AQP1, EPHA4, HHATL, LIMCH1, RNF144A, PTPRB, CXCL12, SLCO3A1, FNDC1, KITL, CCDC88C, SERPING1, PI16, FBN1, DDR2	90	3080	19200	1.7316	0.999942	0.608166	0.60669
GOTERM_BP_5	GO:0051271~negative regulation of cellular component movement	7	6.86275	0.00710339	EPHA4, COL3A1, CXCL12, SEMA3C, LIMCH1, PTPRM, FBLN1	90	366	19200	4.08015	0.999992	0.688611	0.68694
GOTERM_BP_5	GO:0002698~negative regulation of immune effector process	5	4.90196	0.00775887	PARP3, AXL, SERPING1, CLEC2D, VSIR	90	168	19200	6.34921	0.999997	0.710368	0.708644
GOTERM_BP_5	GO:0048513~animal organ development	30	29.4118	0.00874958	ALAS2, SAMD9L, INTU, CSF1, SEMA3C, NOTCH4, ELN, PTPRM, PCDH19, PCDH18, VSIR, AQP1, SPTA1, MYH11, ITGB6, EPHA4, RBFOX1, COL3A1, CXCL12, KITL, CRISPLD2, AXL, TCAP, PI16, CLEC2D, FREM2, LIMS2, FBN1, DDR2, LY6E	90	4090	19200	1.56479	0.999999	0.758911	0.757069
GOTERM_BP_5	GO:0030162~regulation of proteolysis	10	9.80392	0.00993348	ITIH5, CYFIP2, RNF144A, EPHA4, NOTCH4, LTBP4, SERPING1, PI16, VSIR, AQP1	90	778	19200	2.74207	1	0.818519	0.816532
GOTERM_BP_5	GO:0010721~negative regulation of cell development	7	6.86275	0.0113567	RAP1GAP2, EPHA4, COL3A1, SEMA3C, FBLN1, PI16, FBN1	90	405	19200	3.68724	1	0.89123	0.889067
GOTERM_BP_5	GO:0007507~heart development	9	8.82353	0.0153919	COL3A1, SEMA3C, ELN, TCAP, MYH11, PI16, FREM2, FBN1, LY6E	90	696	19200	2.75862	1	0.960471	0.958139
GOTERM_BP_5	GO:0007162~negative regulation of cell adhesion	6	5.88235	0.0163844	EPHA4, CXCL12, NOTCH4, FBLN1, VSIR, JAM2	90	319	19200	4.01254	1	0.960471	0.958139
GOTERM_BP_5	GO:0000904~cell morphogenesis involved in differentiation	10	9.80392	0.0164307	EPHA4, CXCL12, SEMA3C, AXL, NOTCH4, MYO5B, CCDC88C, PTPRM, FBLN1, LIMS2	90	846	19200	2.52167	1	0.960471	0.958139
GOTERM_BP_5	GO:0071688~striated muscle myosin thick filament assembly	2	1.96078	0.0184146	TCAP, MYH11	90	4	19200	106.667	1	0.960471	0.958139
GOTERM_BP_5	GO:0030241~skeletal muscle myosin thick filament assembly	2	1.96078	0.0184146	TCAP, MYH11	90	4	19200	106.667	1	0.960471	0.958139
GOTERM_BP_5	GO:0052547~regulation of peptidase activity	7	6.86275	0.01875	ITIH5, CYFIP2, EPHA4, SERPING1, PI16, VSIR, AQP1	90	453	19200	3.29654	1	0.960471	0.958139
GOTERM_BP_5	GO:0030036~actin cytoskeleton organization	9	8.82353	0.0187665	SPTA1, CYFIP2, SMTN, LIMCH1, ELN, MYO5B, TCAP, MYH11, AQP1	90	722	19200	2.65928	1	0.960471	0.958139
GOTERM_BP_5	GO:2000146~negative regulation of cell motility	6	5.88235	0.0189036	EPHA4, COL3A1, CXCL12, LIMCH1, PTPRM, FBLN1	90	331	19200	3.86707	1	0.960471	0.958139
GOTERM_BP_5	GO:0007229~integrin-mediated signaling pathway	4	3.92157	0.0191321	COL3A1, ITGA7, ITGB6, LIMS2	90	122	19200	6.99454	1	0.960471	0.958139
GOTERM_BP_5	GO:0008361~regulation of cell size	5	4.90196	0.0203771	RAP1GAP2, CXCL12, SEMA3C, MYO5B, AQP1	90	224	19200	4.7619	1	0.960471	0.958139
GOTERM_BP_5	GO:0048468~cell development	21	20.5882	0.0207666	RAP1GAP2, CYFIP2, EPHA4, ALAS2, CSF1, SEMA3C, NOTCH4, PTPRM, FBLN1, COL3A1, CXCL12, AXL, KITL, MYO5B, CCDC88C, TCAP, MYH11, PI16, JAM2, LIMS2, FBN1	90	2697	19200	1.6611	1	0.960471	0.958139
GOTERM_BP_5	GO:0009887~animal organ morphogenesis	12	11.7647	0.0212068	COL3A1, CSF1, INTU, SEMA3C, ELN, TCAP, PTPRM, ITGB6, LIMS2, AQP1, FBN1, LY6E	90	1188	19200	2.15488	1	0.960471	0.958139
GOTERM_BP_5	GO:0032268~regulation of cellular protein metabolic process	22	21.5686	0.0216105	ITIH5, CYFIP2, EPHA4, HHATL, TNXB, CSF1, LIMCH1, FBLN1, PLA2G5, VSIR, AQP1, RNF144A, PTPRB, CXCL12, FNDC1, SLCO3A1, KITL, CCDC88C, SERPING1, PI16, FBN1, DDR2	90	2887	19200	1.62568	1	0.960471	0.958139
GOTERM_BP_5	GO:0002701~negative regulation of production of molecular mediator of immune response	3	2.94118	0.0216985	PARP3, AXL, VSIR	90	49	19200	13.0612	1	0.960471	0.958139
GOTERM_BP_5	GO:0042098~T cell proliferation	5	4.90196	0.022201	SPTA1, CXCL12, GPAM, KITL, VSIR	90	230	19200	4.63768	1	0.960471	0.958139
GOTERM_BP_5	GO:0002009~morphogenesis of an epithelium	8	7.84314	0.0229579	EPHA4, CXCL12, CSF1, INTU, SEMA3C, NOTCH4, TCAP, FREM2	90	609	19200	2.80241	1	0.960471	0.958139
GOTERM_BP_5	GO:0051146~striated muscle cell differentiation	6	5.88235	0.0231418	CXCL12, DMPK, TCAP, MYH11, PI16, JAM2	90	349	19200	3.66762	1	0.960471	0.958139
GOTERM_BP_5	GO:0014706~striated muscle tissue development	7	6.86275	0.0232546	RBFOX1, SEMA3C, ELN, TCAP, MYH11, PI16, LY6E	90	476	19200	3.13725	1	0.960471	0.958139
GOTERM_BP_5	GO:0019220~regulation of phosphate metabolic process	16	15.6863	0.0247939	EPHA4, TNXB, CSF1, LIMCH1, FBLN1, PLA2G5, ADCY7, PTPRB, CXCL12, FNDC1, SLCO3A1, AXL, KITL, CCDC88C, FBN1, DDR2	90	1873	19200	1.82239	1	0.960471	0.958139
GOTERM_BP_5	GO:0002685~regulation of leukocyte migration	5	4.90196	0.025119	STK10, CXCL12, CSF1, KITL, JAM2	90	239	19200	4.46304	1	0.960471	0.958139
GOTERM_BP_5	GO:0051174~regulation of phosphorus metabolic process	16	15.6863	0.0253244	EPHA4, TNXB, CSF1, LIMCH1, FBLN1, PLA2G5, ADCY7, PTPRB, CXCL12, FNDC1, SLCO3A1, AXL, KITL, CCDC88C, FBN1, DDR2	90	1878	19200	1.81754	1	0.960471	0.958139
GOTERM_BP_5	GO:0032102~negative regulation of response to external stimulus	6	5.88235	0.0257431	THBD, EPHA4, SEMA3C, SERPING1, PLA2G5, ADCY7	90	359	19200	3.56546	1	0.960471	0.958139
GOTERM_BP_5	GO:1902105~regulation of leukocyte differentiation	6	5.88235	0.0265586	CSF1, AXL, KITL, CLEC2D, VSIR, FBN1	90	362	19200	3.53591	1	0.960471	0.958139
GOTERM_BP_5	GO:0010769~regulation of cell morphogenesis involved in differentiation	6	5.88235	0.0271114	EPHA4, CXCL12, SEMA3C, MYO5B, FBLN1, LIMS2	90	364	19200	3.51648	1	0.960471	0.958139
GOTERM_BP_5	GO:0045597~positive regulation of cell differentiation	12	11.7647	0.0271274	FNDC5, EPHA4, CXCL12, CSF1, SEMA3C, AXL, KITL, MYO5B, PLA2G5, VSIR, LIMS2, DDR2	90	1234	19200	2.07455	1	0.960471	0.958139
GOTERM_BP_5	GO:0031033~myosin filament organization	2	1.96078	0.0274957	TCAP, MYH11	90	6	19200	71.1111	1	0.960471	0.958139
GOTERM_BP_5	GO:0001568~blood vessel development	9	8.82353	0.0279749	COL3A1, PTPRB, CXCL12, SEMA3C, NOTCH4, TNFAIP2, ITGA7, PTPRM, AQP1	90	779	19200	2.4647	1	0.960471	0.958139
GOTERM_BP_5	GO:0050870~positive regulation of T cell activation	5	4.90196	0.0289869	SPTA1, HSPH1, GPAM, KITL, VSIR	90	250	19200	4.26667	1	0.970919	0.968562
GOTERM_BP_5	GO:0010562~positive regulation of phosphorus metabolic process	12	11.7647	0.0300466	EPHA4, CXCL12, CSF1, SLCO3A1, FNDC1, LIMCH1, AXL, KITL, PLA2G5, ADCY7, FBN1, DDR2	90	1254	19200	2.04147	1	0.970919	0.968562
GOTERM_BP_5	GO:0045937~positive regulation of phosphate metabolic process	12	11.7647	0.0300466	EPHA4, CXCL12, CSF1, SLCO3A1, FNDC1, LIMCH1, AXL, KITL, PLA2G5, ADCY7, FBN1, DDR2	90	1254	19200	2.04147	1	0.970919	0.968562
GOTERM_BP_5	GO:0030199~collagen fibril organization	3	2.94118	0.0306455	COL3A1, TNXB, DDR2	90	59	19200	10.8475	1	0.971227	0.968869
GOTERM_BP_5	GO:0002761~regulation of myeloid leukocyte differentiation	4	3.92157	0.0315031	CSF1, KITL, CLEC2D, FBN1	90	148	19200	5.76577	1	0.979568	0.97719
GOTERM_BP_5	GO:0071715~icosanoid transport	3	2.94118	0.0335696	ABCC1, SLCO3A1, PLA2G5	90	62	19200	10.3226	1	1	0.997901
GOTERM_BP_5	GO:1901571~fatty acid derivative transport	3	2.94118	0.0335696	ABCC1, SLCO3A1, PLA2G5	90	62	19200	10.3226	1	1	0.997901
GOTERM_BP_5	GO:0032944~regulation of mononuclear cell proliferation	5	4.90196	0.0339918	SPTA1, CSF1, GPAM, KITL, VSIR	90	263	19200	4.05577	1	1	0.997901
GOTERM_BP_5	GO:0032946~positive regulation of mononuclear cell proliferation	4	3.92157	0.0348309	SPTA1, CSF1, GPAM, KITL	90	154	19200	5.54113	1	1	0.998179
GOTERM_BP_5	GO:0050900~leukocyte migration	6	5.88235	0.0356314	STK10, CXCL12, CSF1, KITL, ITGA7, JAM2	90	392	19200	3.26531	1	1	0.998179
GOTERM_BP_5	GO:0007167~enzyme linked receptor protein signaling pathway	10	9.80392	0.0362026	CYFIP2, EPHA4, COL3A1, CSF1, AXL, LTBP4, ITGB6, VSIR, FBN1, DDR2	90	973	19200	2.19253	1	1	0.998179
GOTERM_BP_5	GO:0001944~vasculature development	9	8.82353	0.0371855	COL3A1, PTPRB, CXCL12, SEMA3C, NOTCH4, TNFAIP2, ITGA7, PTPRM, AQP1	90	824	19200	2.3301	1	1	0.998179
GOTERM_BP_5	GO:0072358~cardiovascular system development	9	8.82353	0.0371855	COL3A1, PTPRB, CXCL12, SEMA3C, NOTCH4, TNFAIP2, ITGA7, PTPRM, AQP1	90	824	19200	2.3301	1	1	0.998179
GOTERM_BP_5	GO:0048588~developmental cell growth	5	4.90196	0.0377347	CYFIP2, CXCL12, SEMA3C, MYO5B, PI16	90	272	19200	3.92157	1	1	0.998179
GOTERM_BP_5	GO:2000401~regulation of lymphocyte migration	3	2.94118	0.0386736	STK10, CXCL12, JAM2	90	67	19200	9.55224	1	1	0.998179
GOTERM_BP_5	GO:1903039~positive regulation of leukocyte cell-cell adhesion	5	4.90196	0.0394717	SPTA1, HSPH1, GPAM, KITL, VSIR	90	276	19200	3.86473	1	1	0.998179
GOTERM_BP_5	GO:0008347~glial cell migration	3	2.94118	0.0407931	EPHA4, COL3A1, CSF1	90	69	19200	9.27536	1	1	0.998179
GOTERM_BP_5	GO:0070663~regulation of leukocyte proliferation	5	4.90196	0.0412538	SPTA1, CSF1, GPAM, KITL, VSIR	90	280	19200	3.80952	1	1	0.998179
GOTERM_BP_5	GO:0070665~positive regulation of leukocyte proliferation	4	3.92157	0.0413855	SPTA1, CSF1, GPAM, KITL	90	165	19200	5.17172	1	1	0.998179
GOTERM_BP_5	GO:0002707~negative regulation of lymphocyte mediated immunity	3	2.94118	0.041869	PARP3, CLEC2D, VSIR	90	70	19200	9.14286	1	1	0.998179
GOTERM_BP_5	GO:0060284~regulation of cell development	11	10.7843	0.0451155	RAP1GAP2, EPHA4, COL3A1, CXCL12, CSF1, SEMA3C, MYO5B, FBLN1, PI16, LIMS2, FBN1	90	1175	19200	1.99716	1	1	0.998179
GOTERM_BP_5	GO:0002687~positive regulation of leukocyte migration	4	3.92157	0.0452048	CXCL12, CSF1, KITL, JAM2	90	171	19200	4.99025	1	1	0.998179
GOTERM_BP_5	GO:1901652~response to peptide	7	6.86275	0.0454056	EPHA4, ABCC1, COL3A1, CXCL12, GPAM, UCP3, FBN1	90	559	19200	2.67144	1	1	0.998179
GOTERM_BP_5	GO:0014866~skeletal myofibril assembly	2	1.96078	0.0454095	TCAP, MYH11	90	10	19200	42.6667	1	1	0.998179
GOTERM_BP_5	GO:0016310~phosphorylation	18	17.6471	0.0467415	EPHA4, TNXB, CSF1, DMPK, LIMCH1, FBLN1, PLA2G5, CKMT2, STK10, PTPRB, CXCL12, FNDC1, SLCO3A1, AXL, KITL, CCDC88C, FBN1, DDR2	90	2392	19200	1.60535	1	1	0.998179
GOTERM_BP_5	GO:1903037~regulation of leukocyte cell-cell adhesion	6	5.88235	0.0468116	SPTA1, HSPH1, CXCL12, GPAM, KITL, VSIR	90	423	19200	3.026	1	1	0.998179
GOTERM_BP_5	GO:0021885~forebrain cell migration	3	2.94118	0.0474055	COL3A1, CXCL12, AXL	90	75	19200	8.53333	1	1	0.998179
GOTERM_BP_5	GO:0002520~immune system development	11	10.7843	0.0477647	SPTA1, PARP3, ALAS2, SAMD9L, CSF1, AXL, KITL, ITGB6, CLEC2D, VSIR, FBN1	90	1187	19200	1.97697	1	1	0.998179
GOTERM_BP_5	GO:0007156~homophilic cell adhesion via plasma membrane adhesion molecules	4	3.92157	0.0478453	PTPRM, PCDH19, PCDH1, PCDH18	90	175	19200	4.87619	1	1	0.998179
GOTERM_BP_5	GO:0015850~organic hydroxy compound transport	5	4.90196	0.0488349	CXCL12, ABCA8B, AQP1, TTC39B, LY6E	90	296	19200	3.6036	1	1	0.998179

## Sheet: miR-322-5p-KEGG
Category	Term	Count	%	PValue	Genes	List Total	Pop Hits	Pop Total	Fold Enrichment	Bonferroni	Benjamini	FDR
KEGG_PATHWAY	mmu04512:ECM-receptor interaction	5	4.90196	0.00102146	TNXB, COL6A3, ITGA7, ITGB6, FREM2	47	88	8992	10.8704	0.127983	0.136876	0.136876
KEGG_PATHWAY	mmu04810:Regulation of actin cytoskeleton	5	4.90196	0.0255223	CYFIP2, CXCL12, ITGA7, MYH11, ITGB6	47	220	8992	4.34816	0.968708	1	1
KEGG_PATHWAY	mmu04151:PI3K-Akt signaling pathway	6	5.88235	0.0353931	TNXB, CSF1, KITL, COL6A3, ITGA7, ITGB6	47	359	8992	3.19753	0.992003	1	1

## Sheet: miR-532-5p-GO
Category	Term	Count	%	PValue	Genes	List Total	Pop Hits	Pop Total	Fold Enrichment	Bonferroni	Benjamini	FDR
GOTERM_BP_5	GO:0072359~circulatory system development	28	17.5	5.29182e-07	NRP2, COL15A1, SEMA3C, EPAS1, NOTCH4, TNFAIP2, PTPRM, AQP1, MB, XIRP2, MYH11, JAG1, SEMA6A, ACE, KCNJ8, PRRX1, ARHGEF15, SMOC2, COL3A1, PTPRB, CXCL12, APLNR, TCAP, ITGA7, PI16, FREM2, FBN1, LY6E	142	1275	19200	2.96935	0.00115454	0.0011552	0.00113404
GOTERM_BP_5	GO:0048251~elastic fiber assembly	5	3.125	1.89285e-06	MFAP4, COL3A1, TNXB, LTBP4, MYH11	142	13	19200	52.0043	0.00412356	0.00206604	0.00202818
GOTERM_BP_5	GO:0030334~regulation of cell migration	23	14.375	4.30777e-06	ABCC1, SEMA7A, JAG1, SEMA6A, ACE, HSPA5, CSF1, SEMA3C, LIMCH1, PTPRM, FBLN1, VSIR, CYGB, AQP1, VTN, SMOC2, DAB2, COL3A1, CXCL12, KITL, JAM2, CD200, DDR2	142	1008	19200	3.08518	0.0093598	0.00313462	0.00307718
GOTERM_BP_5	GO:0048513~animal organ development	54	33.75	6.91833e-06	ALAS2, NRP2, SAMD9L, TFRC, CSF1, PTPRM, VSIR, AQP1, ADAMTS2, MB, ITGB6, RBFOX1, SEMA6A, ARHGEF15, ITPKB, CRISPLD2, APLNR, FREM2, DDR2, LY6E, SEMA7A, KCNE1, NFIX, SEMA3C, EPAS1, NOTCH4, HTRA1, ATP1A2, PCDH12, PCDH19, PCDH18, VTN, XIRP2, MYH14, MYH11, IGFBP7, SLC38A3, ACE, JAG1, KCNJ8, HSPA5, PRRX1, LUM, KY, MFAP5, COL3A1, DAB2, CXCL12, KITL, TCAP, ALPL, PI16, LIMS2, FBN1	142	4090	19200	1.78519	0.0149893	0.00377568	0.00370649
GOTERM_BP_5	GO:2000145~regulation of cell motility	23	14.375	1.0914e-05	ABCC1, SEMA7A, JAG1, SEMA6A, ACE, HSPA5, CSF1, SEMA3C, LIMCH1, PTPRM, FBLN1, VSIR, CYGB, AQP1, VTN, SMOC2, DAB2, COL3A1, CXCL12, KITL, JAM2, CD200, DDR2	142	1069	19200	2.90913	0.0235438	0.00476506	0.00467774
GOTERM_BP_5	GO:0000902~cell morphogenesis	23	14.375	2.89716e-05	CYFIP2, SEMA7A, NRP2, COL15A1, SEMA6A, MYO10, SEMA3C, FBLIM1, NOTCH4, LRTM1, PTPRM, FBLN1, PREX2, DAB2, CXCL12, PALMD, MYO5B, CCDC88C, ITGA7, MYH14, CDC42EP1, ITGB6, LIMS2	142	1139	19200	2.73034	0.0612874	0.00857258	0.0084155
GOTERM_BP_5	GO:0001944~vasculature development	19	11.875	3.45917e-05	NRP2, COL15A1, JAG1, SEMA6A, ACE, PRRX1, ARHGEF15, SEMA3C, EPAS1, NOTCH4, TNFAIP2, PTPRM, AQP1, SMOC2, COL3A1, PTPRB, CXCL12, APLNR, ITGA7	142	824	19200	3.11774	0.0727343	0.00857258	0.0084155
GOTERM_BP_5	GO:0072358~cardiovascular system development	19	11.875	3.45917e-05	NRP2, COL15A1, JAG1, SEMA6A, ACE, PRRX1, ARHGEF15, SEMA3C, EPAS1, NOTCH4, TNFAIP2, PTPRM, AQP1, SMOC2, COL3A1, PTPRB, CXCL12, APLNR, ITGA7	142	824	19200	3.11774	0.0727343	0.00857258	0.0084155
GOTERM_BP_5	GO:0030335~positive regulation of cell migration	16	10	3.53428e-05	ABCC1, SEMA7A, SEMA6A, HSPA5, CSF1, SEMA3C, FBLN1, VSIR, AQP1, VTN, SMOC2, DAB2, CXCL12, KITL, JAM2, DDR2	142	599	19200	3.61165	0.0742533	0.00857258	0.0084155
GOTERM_BP_5	GO:2000147~positive regulation of cell motility	16	10	5.82976e-05	ABCC1, SEMA7A, SEMA6A, HSPA5, CSF1, SEMA3C, FBLN1, VSIR, AQP1, VTN, SMOC2, DAB2, CXCL12, KITL, JAM2, DDR2	142	626	19200	3.45588	0.119502	0.0116606	0.011447
GOTERM_BP_5	GO:0001568~blood vessel development	18	11.25	5.87571e-05	NRP2, COL15A1, JAG1, SEMA6A, ACE, PRRX1, SEMA3C, EPAS1, NOTCH4, TNFAIP2, PTPRM, AQP1, SMOC2, COL3A1, PTPRB, CXCL12, APLNR, ITGA7	142	779	19200	3.12427	0.120385	0.0116606	0.011447
GOTERM_BP_5	GO:0030199~collagen fibril organization	6	3.75	7.24111e-05	ADAMTS2, COL3A1, TNXB, P4HA1, LUM, DDR2	142	59	19200	13.7503	0.146218	0.0131728	0.0129314
GOTERM_BP_5	GO:0051272~positive regulation of cellular component movement	16	10	8.14874e-05	ABCC1, SEMA7A, SEMA6A, HSPA5, CSF1, SEMA3C, FBLN1, VSIR, AQP1, VTN, SMOC2, DAB2, CXCL12, KITL, JAM2, DDR2	142	645	19200	3.35408	0.162969	0.0136836	0.0134329
GOTERM_BP_5	GO:1902284~neuron projection extension involved in neuron projection guidance	5	3.125	0.00015248	SEMA7A, NRP2, SEMA6A, CXCL12, SEMA3C	142	37	19200	18.2718	0.28315	0.023776	0.0233403
GOTERM_BP_5	GO:0016477~cell migration	26	16.25	0.000174873	SEMA7A, NRP2, CSF1, SEMA3C, PTPRM, FBLN1, VSIR, CYGB, AQP1, VTN, ITGB6, JAM2, ABCC1, JAG1, SEMA6A, ACE, HSPA5, LIMCH1, SMOC2, DAB2, COL3A1, CXCL12, KITL, ITGA7, CD200, DDR2	142	1566	19200	2.24489	0.317356	0.0254499	0.0249836
GOTERM_BP_5	GO:0022604~regulation of cell morphogenesis	14	8.75	0.000211814	SEMA7A, SEMA6A, MYO10, SEMA3C, FBLIM1, FBLN1, DAB2, CXCL12, PALMD, MYO5B, ITGA7, MYH14, CDC42EP1, LIMS2	142	550	19200	3.44174	0.370254	0.0288994	0.0283698
GOTERM_BP_5	GO:0050919~negative chemotaxis	5	3.125	0.000275366	SEMA7A, NRP2, SEMA6A, SEMA3C, LRTM1	142	43	19200	15.7222	0.45185	0.0333958	0.0327838
GOTERM_BP_5	GO:0085029~extracellular matrix assembly	5	3.125	0.000275366	MFAP4, COL3A1, TNXB, LTBP4, MYH11	142	43	19200	15.7222	0.45185	0.0333958	0.0327838
GOTERM_BP_5	GO:0006941~striated muscle contraction	8	5	0.000372615	KCNE1, DMPK, KCNJ8, MB, HRC, TCAP, MYH14, ATP1A2	142	180	19200	6.00939	0.556727	0.0414072	0.0406485
GOTERM_BP_5	GO:0051271~negative regulation of cellular component movement	11	6.875	0.00037936	COL3A1, SEMA7A, JAG1, SEMA6A, CXCL12, SEMA3C, LIMCH1, PTPRM, FBLN1, CYGB, CD200	142	366	19200	4.06373	0.563209	0.0414072	0.0406485
GOTERM_BP_5	GO:0014032~neural crest cell development	6	3.75	0.00052996	SEMA7A, NRP2, JAG1, SEMA6A, SEMA3C, KITL	142	90	19200	9.01408	0.685638	0.0550906	0.0540812
GOTERM_BP_5	GO:0007507~heart development	15	9.375	0.000615582	NRP2, JAG1, ACE, KCNJ8, SEMA3C, COL3A1, MB, APLNR, TCAP, XIRP2, MYH11, PI16, FREM2, FBN1, LY6E	142	696	19200	2.91404	0.739259	0.0588408	0.0577626
GOTERM_BP_5	GO:0007179~transforming growth factor beta receptor signaling pathway	8	5	0.000619944	COL3A1, DAB2, HSPA5, HTRA3, HTRA1, LTBP4, ITGB6, FBN1	142	196	19200	5.51883	0.741732	0.0588408	0.0577626
GOTERM_BP_5	GO:0014031~mesenchymal cell development	6	3.75	0.000711634	SEMA7A, NRP2, JAG1, SEMA6A, SEMA3C, KITL	142	96	19200	8.4507	0.78861	0.064729	0.063543
GOTERM_BP_5	GO:0048864~stem cell development	6	3.75	0.000856269	SEMA7A, NRP2, JAG1, SEMA6A, SEMA3C, KITL	142	100	19200	8.11268	0.845882	0.0747694	0.0733994
GOTERM_BP_5	GO:0001525~angiogenesis	13	8.125	0.000999501	NRP2, COL15A1, SEMA6A, ACE, EPAS1, NOTCH4, TNFAIP2, PTPRM, AQP1, SMOC2, PTPRB, CXCL12, APLNR	142	568	19200	3.09462	0.887297	0.0839196	0.0823819
GOTERM_BP_5	GO:0001755~neural crest cell migration	5	3.125	0.00118665	SEMA7A, NRP2, SEMA6A, SEMA3C, KITL	142	63	19200	10.7311	0.925129	0.0959426	0.0941846
GOTERM_BP_5	GO:0051591~response to cAMP	6	3.75	0.00131302	THBD, KCNE1, HSPA5, GPD1, PLA2G5, AQP1	142	110	19200	7.37516	0.9432	0.101709	0.0998453
GOTERM_BP_5	GO:0008361~regulation of cell size	8	5	0.00135115	RAP1GAP2, SEMA7A, SEMA6A, CXCL12, SEMA3C, MYO5B, C1QTNF9, AQP1	142	224	19200	4.82897	0.947742	0.101709	0.0998453
GOTERM_BP_5	GO:0048841~regulation of axon extension involved in axon guidance	4	2.5	0.00180011	SEMA7A, SEMA6A, CXCL12, SEMA3C	142	33	19200	16.3892	0.980419	0.130211	0.127825
GOTERM_BP_5	GO:0060485~mesenchyme development	9	5.625	0.00189078	SEMA7A, NRP2, DAB2, JAG1, SEMA6A, SEMA3C, KITL, NOTCH4, APLNR	142	305	19200	3.98984	0.983941	0.130211	0.127825
GOTERM_BP_5	GO:0048762~mesenchymal cell differentiation	8	5	0.00190873	SEMA7A, NRP2, DAB2, JAG1, SEMA6A, SEMA3C, KITL, NOTCH4	142	238	19200	4.54492	0.984559	0.130211	0.127825
GOTERM_BP_5	GO:0007229~integrin-mediated signaling pathway	6	3.75	0.00207352	COL3A1, SEMA7A, DAB2, ITGA7, ITGB6, LIMS2	142	122	19200	6.64973	0.989232	0.137166	0.134653
GOTERM_BP_5	GO:0030099~myeloid cell differentiation	11	6.875	0.00214071	ITPKB, ALAS2, DAB2, JAG1, CSF1, TFRC, MB, EPAS1, KITL, ITGB6, FBN1	142	460	19200	3.23331	0.990704	0.137446	0.134927
GOTERM_BP_5	GO:0001667~ameboidal-type cell migration	11	6.875	0.00235133	SMOC2, SEMA7A, NRP2, SEMA6A, CXCL12, SEMA3C, KITL, PTPRM, CYGB, AQP1, DDR2	142	466	19200	3.19168	0.994136	0.143013	0.140392
GOTERM_BP_5	GO:0019220~regulation of phosphate metabolic process	26	16.25	0.00235843	SEMA7A, TNXB, TFRC, CSF1, FBLN1, C1QTNF9, PLA2G5, ADCY7, VTN, SEMA6A, ACE, LIMCH1, ITPKB, DAB2, PTPRB, CXCL12, SLCO3A1, FNDC1, KITL, GPD1, CCDC88C, EEF1A2, HRC, APLNR, FBN1, DDR2	142	1873	19200	1.87693	0.994227	0.143013	0.140392
GOTERM_BP_5	GO:0051174~regulation of phosphorus metabolic process	26	16.25	0.00244468	SEMA7A, TNXB, TFRC, CSF1, FBLN1, C1QTNF9, PLA2G5, ADCY7, VTN, SEMA6A, ACE, LIMCH1, ITPKB, DAB2, PTPRB, CXCL12, SLCO3A1, FNDC1, KITL, GPD1, CCDC88C, EEF1A2, HRC, APLNR, FBN1, DDR2	142	1878	19200	1.87193	0.99522	0.144236	0.141593
GOTERM_BP_5	GO:0009887~animal organ morphogenesis	19	11.875	0.00273436	NRP2, JAG1, CSF1, PRRX1, SEMA3C, HTRA1, PTPRM, AQP1, MFAP5, DAB2, COL3A1, APLNR, TCAP, XIRP2, ALPL, ITGB6, LIMS2, FBN1, LY6E	142	1188	19200	2.16247	0.997464	0.157082	0.154204
GOTERM_BP_5	GO:0048675~axon extension	6	3.75	0.00292393	SEMA7A, NRP2, SEMA6A, CXCL12, SEMA3C, MYO5B	142	132	19200	6.14597	0.998326	0.163203	0.160213
GOTERM_BP_5	GO:0051057~positive regulation of small GTPase mediated signal transduction	5	3.125	0.00299415	ITPKB, COL3A1, CSF1, KITL, MCF2L	142	81	19200	8.34637	0.998564	0.163203	0.160213
GOTERM_BP_5	GO:0010721~negative regulation of cell development	10	6.25	0.00306855	RAP1GAP2, COL3A1, SEMA7A, DAB2, JAG1, SEMA6A, SEMA3C, FBLN1, PI16, FBN1	142	405	19200	3.33855	0.99878	0.163203	0.160213
GOTERM_BP_5	GO:0071634~regulation of transforming growth factor beta production	4	2.5	0.00313996	LUM, FBLN1, ITGB6, CD200	142	40	19200	13.5211	0.998957	0.163203	0.160213
GOTERM_BP_5	GO:1990138~neuron projection extension	7	4.375	0.00328905	CYFIP2, SEMA7A, NRP2, SEMA6A, CXCL12, SEMA3C, MYO5B	142	196	19200	4.82897	0.999247	0.166976	0.163917
GOTERM_BP_5	GO:0048468~cell development	33	20.625	0.00363255	CYFIP2, ALAS2, SEMA7A, NRP2, COL15A1, KCNE1, CSF1, SEMA3C, EPAS1, NOTCH4, LRTM1, PTPRM, FBLN1, PREX2, MYH11, JAM2, RAP1GAP2, JAG1, SEMA6A, ACE, HSPA5, PRRX1, KCNB1, DAB2, COL3A1, CXCL12, KITL, MYO5B, CCDC88C, TCAP, PI16, LIMS2, FBN1	142	2697	19200	1.65442	0.999645	0.178431	0.175161
GOTERM_BP_5	GO:0000904~cell morphogenesis involved in differentiation	15	9.375	0.0037977	SEMA7A, NRP2, COL15A1, SEMA6A, SEMA3C, NOTCH4, LRTM1, PTPRM, FBLN1, PREX2, DAB2, CXCL12, MYO5B, CCDC88C, LIMS2	142	846	19200	2.39736	0.999753	0.178431	0.175161
GOTERM_BP_5	GO:0071526~semaphorin-plexin signaling pathway	4	2.5	0.00385978	SEMA7A, NRP2, SEMA6A, SEMA3C	142	43	19200	12.5778	0.999784	0.178431	0.175161
GOTERM_BP_5	GO:0010811~positive regulation of cell-substrate adhesion	6	3.75	0.00398604	VTN, SMOC2, DAB2, CSF1, FBLN1, LIMS2	142	142	19200	5.71315	0.999837	0.178431	0.175161
GOTERM_BP_5	GO:0048588~developmental cell growth	8	5	0.00400508	CYFIP2, SEMA7A, NRP2, SEMA6A, CXCL12, SEMA3C, MYO5B, PI16	142	272	19200	3.9768	0.999843	0.178431	0.175161
GOTERM_BP_5	GO:0071559~response to transforming growth factor beta	8	5	0.00400508	COL3A1, DAB2, HSPA5, HTRA3, HTRA1, LTBP4, ITGB6, FBN1	142	272	19200	3.9768	0.999843	0.178431	0.175161
GOTERM_BP_5	GO:0003009~skeletal muscle contraction	4	2.5	0.00439099	DMPK, MB, TCAP, MYH14	142	45	19200	12.0188	0.999933	0.19171	0.188198
GOTERM_BP_5	GO:0010562~positive regulation of phosphorus metabolic process	19	11.875	0.00482037	SEMA7A, ACE, CSF1, TFRC, LIMCH1, PLA2G5, C1QTNF9, ADCY7, VTN, DAB2, CXCL12, FNDC1, SLCO3A1, KITL, GPD1, EEF1A2, APLNR, FBN1, DDR2	142	1254	19200	2.04866	0.999974	0.202363	0.198655
GOTERM_BP_5	GO:0045937~positive regulation of phosphate metabolic process	19	11.875	0.00482037	SEMA7A, ACE, CSF1, TFRC, LIMCH1, PLA2G5, C1QTNF9, ADCY7, VTN, DAB2, CXCL12, FNDC1, SLCO3A1, KITL, GPD1, EEF1A2, APLNR, FBN1, DDR2	142	1254	19200	2.04866	0.999974	0.202363	0.198655
GOTERM_BP_5	GO:1902667~regulation of axon guidance	4	2.5	0.00526723	SEMA7A, SEMA6A, CXCL12, SEMA3C	142	48	19200	11.2676	0.99999	0.21695	0.212975
GOTERM_BP_5	GO:0071248~cellular response to metal ion	7	4.375	0.00550889	ITPKB, TFRC, HSPA5, KCNB1, RASGRP2, ADCY7, AQP1	142	218	19200	4.34165	0.999994	0.222702	0.218621
GOTERM_BP_5	GO:0031399~regulation of protein modification process	26	16.25	0.00584879	SEMA7A, TNXB, TFRC, CSF1, EPAS1, FBLN1, C1QTNF9, PLA2G5, VTN, HHATL, SEMA6A, ACE, HSPA5, LIMCH1, ITPKB, DAB2, PTPRB, CXCL12, SLCO3A1, FNDC1, KITL, CCDC88C, HRC, APLNR, FBN1, DDR2	142	2008	19200	1.75074	0.999997	0.232144	0.22789
GOTERM_BP_5	GO:0008360~regulation of cell shape	6	3.75	0.00692764	MYO10, PALMD, FBLIM1, ITGA7, MYH14, CDC42EP1	142	162	19200	5.00782	1	0.270054	0.265106
GOTERM_BP_5	GO:0060047~heart contraction	7	4.375	0.00710325	KCNE1, ACE, KCNJ8, EPAS1, HRC, TCAP, ATP1A2	142	230	19200	4.11513	1	0.270841	0.265878
GOTERM_BP_5	GO:0051961~negative regulation of nervous system development	9	5.625	0.00719595	RAP1GAP2, COL3A1, SEMA7A, DAB2, JAG1, SEMA6A, ARHGEF15, SEMA3C, JAM2	142	381	19200	3.19397	1	0.270841	0.265878
GOTERM_BP_5	GO:0051246~regulation of protein metabolic process	35	21.875	0.00828462	CYFIP2, ITIH5, SEMA7A, SAMD9L, TNXB, TFRC, CSF1, EPAS1, NOTCH4, PAPLN, LTBP4, FBLN1, C1QTNF9, PLA2G5, VSIR, AQP1, VTN, HHATL, SEMA6A, ACE, HSPA5, LIMCH1, ITPKB, DAB2, PTPRB, CXCL12, SLCO3A1, FNDC1, KITL, CCDC88C, HRC, APLNR, PI16, FBN1, DDR2	142	3080	19200	1.53649	1	0.303983	0.298413
GOTERM_BP_5	GO:0015669~gas transport	3	1.875	0.0084373	MB, CYGB, AQP1	142	19	19200	21.3491	1	0.303983	0.298413
GOTERM_BP_5	GO:0071320~cellular response to cAMP	4	2.5	0.00849425	KCNE1, HSPA5, GPD1, AQP1	142	57	19200	9.48851	1	0.303983	0.298413
GOTERM_BP_5	GO:0071363~cellular response to growth factor stimulus	13	8.125	0.00869837	CYFIP2, NRP2, SEMA6A, HSPA5, HTRA3, LTBP4, HTRA1, VSIR, SMOC2, DAB2, COL3A1, ITGB6, FBN1	142	743	19200	2.36574	1	0.306267	0.300655
GOTERM_BP_5	GO:0051960~regulation of nervous system development	17	10.625	0.00972166	RAP1GAP2, SEMA7A, JAG1, SEMA6A, ACE, HSPA5, CSF1, PRRX1, ARHGEF15, SEMA3C, LRTM1, DAB2, COL3A1, CXCL12, MYO5B, RXRG, JAM2	142	1142	19200	2.01278	1	0.336863	0.330691
GOTERM_BP_5	GO:0007399~nervous system development	31	19.375	0.0100455	CYFIP2, SEMA7A, NRP2, KCNE1, NFIX, CSF1, SEMA3C, LRTM1, PTPRM, ATP1A2, PCDH19, PCDH18, AQP1, PREX2, VTN, SLC38A3, RXRG, JAM2, RAP1GAP2, RBFOX1, JAG1, SEMA6A, ACE, HSPA5, PRRX1, ARHGEF15, KCNB1, DAB2, COL3A1, CXCL12, MYO5B	142	2659	19200	1.57636	1	0.342647	0.336368
GOTERM_BP_5	GO:0030516~regulation of axon extension	5	3.125	0.0102804	SEMA7A, SEMA6A, CXCL12, SEMA3C, MYO5B	142	115	19200	5.87875	1	0.345264	0.338938
GOTERM_BP_5	GO:0071715~icosanoid transport	4	2.5	0.0106919	ABCC1, ACE, SLCO3A1, PLA2G5	142	62	19200	8.72331	1	0.348363	0.34198
GOTERM_BP_5	GO:1901571~fatty acid derivative transport	4	2.5	0.0106919	ABCC1, ACE, SLCO3A1, PLA2G5	142	62	19200	8.72331	1	0.348363	0.34198
GOTERM_BP_5	GO:0014074~response to purine-containing compound	6	3.75	0.0111222	THBD, KCNE1, HSPA5, GPD1, PLA2G5, AQP1	142	182	19200	4.45751	1	0.35646	0.349929
GOTERM_BP_5	GO:2000146~negative regulation of cell motility	8	5	0.011267	COL3A1, JAG1, CXCL12, LIMCH1, PTPRM, FBLN1, CYGB, CD200	142	331	19200	3.26795	1	0.35646	0.349929
GOTERM_BP_5	GO:0007411~axon guidance	7	4.375	0.0116637	SEMA7A, NRP2, SEMA6A, CXCL12, SEMA3C, LRTM1, PTPRM	142	256	19200	3.69718	1	0.359028	0.352449
GOTERM_BP_5	GO:0007178~transmembrane receptor protein serine/threonine kinase signaling pathway	9	5.625	0.011677	COL3A1, DAB2, HSPA5, HTRA3, HTRA1, LTBP4, ITGB6, VSIR, FBN1	142	415	19200	2.93229	1	0.359028	0.352449
GOTERM_BP_5	GO:0097485~neuron projection guidance	7	4.375	0.0118724	SEMA7A, NRP2, SEMA6A, CXCL12, SEMA3C, LRTM1, PTPRM	142	257	19200	3.6828	1	0.359964	0.353368
GOTERM_BP_5	GO:0007167~enzyme linked receptor protein signaling pathway	15	9.375	0.0123681	CYFIP2, NRP2, SEMA6A, HSPA5, CSF1, HTRA3, LTBP4, HTRA1, VSIR, SMOC2, DAB2, COL3A1, ITGB6, FBN1, DDR2	142	973	19200	2.08445	1	0.36918	0.362415
GOTERM_BP_5	GO:0060284~regulation of cell development	17	10.625	0.0125146	RAP1GAP2, SEMA7A, JAG1, SEMA6A, ACE, HSPA5, CSF1, PRRX1, SEMA3C, FBLN1, DAB2, COL3A1, CXCL12, MYO5B, PI16, LIMS2, FBN1	142	1175	19200	1.95625	1	0.36918	0.362415
GOTERM_BP_5	GO:0001666~response to hypoxia	8	5	0.0138849	ALAS2, CXCL12, FNDC1, MB, EPAS1, UCP3, CYGB, AQP1	142	345	19200	3.13533	1	0.404143	0.396738
GOTERM_BP_5	GO:0016310~phosphorylation	28	17.5	0.0146542	SEMA7A, TNXB, TFRC, CSF1, FBLN1, C1QTNF9, PLA2G5, CKMT2, VTN, SEMA6A, ACE, DMPK, LIMCH1, ITPKB, DAB2, PTPRB, CXCL12, SLCO3A1, FNDC1, KITL, GPD1, CCDC88C, EEF1A2, HRC, APLNR, COQ8A, FBN1, DDR2	142	2392	19200	1.58274	1	0.418098	0.410437
GOTERM_BP_5	GO:0003279~cardiac septum development	5	3.125	0.0147537	NRP2, JAG1, SEMA3C, APLNR, XIRP2	142	128	19200	5.28169	1	0.418098	0.410437
GOTERM_BP_5	GO:0007264~small GTPase mediated signal transduction	9	5.625	0.0149389	ITPKB, COL3A1, CSF1, DOCK9, KITL, MCF2L, CCDC88C, CDC42EP1, RASGRP2	142	434	19200	2.80392	1	0.418098	0.410437
GOTERM_BP_5	GO:0002262~myeloid cell homeostasis	6	3.75	0.0155277	ITPKB, ALAS2, CSF1, MB, EPAS1, KITL	142	198	19200	4.09731	1	0.423927	0.416159
GOTERM_BP_5	GO:0061387~regulation of extent of cell growth	5	3.125	0.0155356	SEMA7A, SEMA6A, CXCL12, SEMA3C, MYO5B	142	130	19200	5.20043	1	0.423927	0.416159
GOTERM_BP_5	GO:0035904~aorta development	4	2.5	0.0159916	COL3A1, JAG1, NOTCH4, APLNR	142	72	19200	7.51174	1	0.430985	0.423087
GOTERM_BP_5	GO:0003205~cardiac chamber development	6	3.75	0.0164665	NRP2, JAG1, SEMA3C, APLNR, XIRP2, LY6E	142	201	19200	4.03616	1	0.438371	0.430339
GOTERM_BP_5	GO:0048843~negative regulation of axon extension involved in axon guidance	3	1.875	0.0166687	SEMA7A, SEMA6A, SEMA3C	142	27	19200	15.0235	1	0.438407	0.430374
GOTERM_BP_5	GO:0032102~negative regulation of response to external stimulus	8	5	0.0169135	THBD, VTN, SEMA7A, SEMA6A, SEMA3C, HTRA1, PLA2G5, ADCY7	142	359	19200	3.01306	1	0.43955	0.431496
GOTERM_BP_5	GO:0032268~regulation of cellular protein metabolic process	32	20	0.0172813	CYFIP2, ITIH5, SEMA7A, TNXB, TFRC, CSF1, EPAS1, PAPLN, FBLN1, C1QTNF9, PLA2G5, VSIR, AQP1, VTN, HHATL, SEMA6A, ACE, HSPA5, LIMCH1, ITPKB, DAB2, PTPRB, CXCL12, SLCO3A1, FNDC1, KITL, CCDC88C, HRC, APLNR, PI16, FBN1, DDR2	142	2887	19200	1.4987	1	0.443825	0.435692
GOTERM_BP_5	GO:0051926~negative regulation of calcium ion transport	4	2.5	0.0178215	ACE, RRAD, HRC, ATP1A2	142	75	19200	7.21127	1	0.444303	0.436162
GOTERM_BP_5	GO:1902668~negative regulation of axon guidance	3	1.875	0.0178655	SEMA7A, SEMA6A, SEMA3C	142	28	19200	14.4869	1	0.444303	0.436162
GOTERM_BP_5	GO:0010769~regulation of cell morphogenesis involved in differentiation	8	5	0.0181006	SEMA7A, DAB2, SEMA6A, CXCL12, SEMA3C, MYO5B, FBLN1, LIMS2	142	364	19200	2.97168	1	0.444303	0.436162
GOTERM_BP_5	GO:0030308~negative regulation of cell growth	6	3.75	0.018114	SEMA7A, DAB2, SEMA6A, SEMA3C, RRAD, PI16	142	206	19200	3.93819	1	0.444303	0.436162
GOTERM_BP_5	GO:0045597~positive regulation of cell differentiation	17	10.625	0.0190515	SEMA7A, JAG1, SEMA6A, ACE, HSPA5, CSF1, SEMA3C, PLA2G5, VSIR, ITPKB, FNDC5, DAB2, CXCL12, KITL, MYO5B, LIMS2, DDR2	142	1234	19200	1.86272	1	0.462105	0.453637
GOTERM_BP_5	GO:0048863~stem cell differentiation	7	4.375	0.0197219	SEMA7A, NRP2, JAG1, SEMA6A, SEMA3C, KITL, VSIR	142	288	19200	3.28638	1	0.473108	0.46444
GOTERM_BP_5	GO:0017015~regulation of transforming growth factor beta receptor signaling pathway	5	3.125	0.0207459	DAB2, HSPA5, HTRA3, HTRA1, FBN1	142	142	19200	4.76096	1	0.490479	0.481492
GOTERM_BP_5	GO:0032103~positive regulation of response to external stimulus	8	5	0.0209167	VTN, SMOC2, ABCC1, CXCL12, ACE, CSF1, PLA2G5, FBN1	142	375	19200	2.88451	1	0.490479	0.481492
GOTERM_BP_5	GO:0070252~actin-mediated cell contraction	4	2.5	0.02112	KCNE1, KCNJ8, LIMCH1, CCDC88C	142	80	19200	6.76056	1	0.490479	0.481492
GOTERM_BP_5	GO:0003007~heart morphogenesis	7	4.375	0.0218904	NRP2, JAG1, SEMA3C, APLNR, TCAP, XIRP2, LY6E	142	295	19200	3.2084	1	0.503017	0.4938
GOTERM_BP_5	GO:1903844~regulation of cellular response to transforming growth factor beta stimulus	5	3.125	0.0222279	DAB2, HSPA5, HTRA3, HTRA1, FBN1	142	145	19200	4.66246	1	0.505453	0.496191
GOTERM_BP_5	GO:0048844~artery morphogenesis	4	2.5	0.0225268	COL3A1, JAG1, PRRX1, NOTCH4	142	82	19200	6.59567	1	0.50697	0.49768
GOTERM_BP_5	GO:0001558~regulation of cell growth	9	5.625	0.023376	SEMA7A, DAB2, SEMA6A, CXCL12, SEMA3C, RRAD, MYO5B, IGFBP7, PI16	142	472	19200	2.57818	1	0.520713	0.511172
GOTERM_BP_5	GO:0060411~cardiac septum morphogenesis	4	2.5	0.0247307	NRP2, JAG1, SEMA3C, APLNR	142	85	19200	6.36288	1	0.545324	0.535332
GOTERM_BP_5	GO:0009966~regulation of signal transduction	33	20.625	0.025536	CYFIP2, SEMA7A, TNXB, TFRC, CSF1, NOTCH4, HTRA3, HTRA1, FBLN1, PLA2G5, VSIR, RGS5, MCF2L, IGFBP7, RAP1GAP2, JAG1, SEMA6A, DMPK, HSPA5, PRRX1, ITPKB, SMOC2, DAB2, COL3A1, CXCL12, KITL, CCDC88C, HRC, APLNR, LIMS2, PLIN5, FBN1, DDR2	142	3095	19200	1.44167	1	0.553693	0.543547
GOTERM_BP_5	GO:0016339~calcium-dependent cell-cell adhesion via plasma membrane cell adhesion molecules	3	1.875	0.0257683	PCDH12, PCDH1, PCDH18	142	34	19200	11.9304	1	0.553693	0.543547
GOTERM_BP_5	GO:0003206~cardiac chamber morphogenesis	5	3.125	0.0258711	NRP2, JAG1, SEMA3C, APLNR, LY6E	142	152	19200	4.44774	1	0.553693	0.543547
GOTERM_BP_5	GO:0060415~muscle tissue morphogenesis	4	2.5	0.0262623	COL3A1, TCAP, XIRP2, LY6E	142	87	19200	6.21661	1	0.556608	0.546409
GOTERM_BP_5	GO:0030097~hemopoiesis	15	9.375	0.0267187	ALAS2, SAMD9L, JAG1, ACE, CSF1, TFRC, EPAS1, VSIR, MFAP5, ITPKB, DAB2, MB, KITL, ITGB6, FBN1	142	1075	19200	1.88667	1	0.560693	0.550419
GOTERM_BP_5	GO:0003231~cardiac ventricle development	5	3.125	0.0269687	JAG1, SEMA3C, APLNR, XIRP2, LY6E	142	154	19200	4.38998	1	0.560693	0.550419
GOTERM_BP_5	GO:0002520~immune system development	16	10	0.0280205	PARP3, ALAS2, SAMD9L, JAG1, ACE, CSF1, TFRC, EPAS1, VSIR, MFAP5, ITPKB, DAB2, MB, KITL, ITGB6, FBN1	142	1187	19200	1.82256	1	0.577063	0.566489
GOTERM_BP_5	GO:0030241~skeletal muscle myosin thick filament assembly	2	1.25	0.0290552	TCAP, MYH11	142	4	19200	67.6056	1	0.587293	0.576531
GOTERM_BP_5	GO:0071688~striated muscle myosin thick filament assembly	2	1.25	0.0290552	TCAP, MYH11	142	4	19200	67.6056	1	0.587293	0.576531
GOTERM_BP_5	GO:0030336~negative regulation of cell migration	7	4.375	0.0293486	COL3A1, JAG1, CXCL12, LIMCH1, PTPRM, CYGB, CD200	142	316	19200	2.99519	1	0.58778	0.57701
GOTERM_BP_5	GO:0035909~aorta morphogenesis	3	1.875	0.0301588	COL3A1, JAG1, NOTCH4	142	37	19200	10.9631	1	0.598515	0.587548
GOTERM_BP_5	GO:0032845~negative regulation of homeostatic process	6	3.75	0.0312516	ITPKB, ACE, GPAM, KITL, APLNR, HRC	142	238	19200	3.40869	1	0.614615	0.603353
GOTERM_BP_5	GO:0050920~regulation of chemotaxis	6	3.75	0.0322286	SMOC2, SEMA7A, SEMA6A, CXCL12, CSF1, SEMA3C	142	240	19200	3.38028	1	0.624263	0.612824
GOTERM_BP_5	GO:0022409~positive regulation of cell-cell adhesion	7	4.375	0.0325817	ITPKB, HSPH1, MYO10, TFRC, GPAM, KITL, VSIR	142	324	19200	2.92123	1	0.624263	0.612824
GOTERM_BP_5	GO:0031325~positive regulation of cellular metabolic process	37	23.125	0.0326692	CYFIP2, SEMA7A, NFIX, TFRC, CSF1, EPAS1, C1QTNF9, PLA2G5, ADCY7, VSIR, VTN, ABLIM3, MCF2L, SLC38A3, RXRG, PARP3, JAG1, ACE, HSPA5, TSC22D1, PRRX1, LIMCH1, LUM, GPT2, SMOC2, DAB2, CXCL12, GPAM, SLCO3A1, FNDC1, KITL, GPD1, EEF1A2, APLNR, PLIN5, FBN1, DDR2	142	3640	19200	1.3744	1	0.624263	0.612824
GOTERM_BP_5	GO:0048644~muscle organ morphogenesis	4	2.5	0.032886	COL3A1, TCAP, XIRP2, LY6E	142	95	19200	5.69311	1	0.624263	0.612824
GOTERM_BP_5	GO:0030512~negative regulation of transforming growth factor beta receptor signaling pathway	4	2.5	0.0337696	HSPA5, HTRA3, HTRA1, FBN1	142	96	19200	5.6338	1	0.626255	0.614779
GOTERM_BP_5	GO:0043269~regulation of ion transport	12	7.5	0.0338453	KCNE1, CXCL12, ACE, DMPK, KCNJ8, KCNB1, RRAD, APLNR, HRC, SCN7A, ATP1A2, SLC38A3	142	800	19200	2.02817	1	0.626255	0.614779
GOTERM_BP_5	GO:0090596~sensory organ morphogenesis	7	4.375	0.0338516	MFAP5, JAG1, PRRX1, TCAP, PTPRM, AQP1, FBN1	142	327	19200	2.89443	1	0.626255	0.614779
GOTERM_BP_5	GO:0051056~regulation of small GTPase mediated signal transduction	6	3.75	0.0352735	ITPKB, RAP1GAP2, COL3A1, CSF1, KITL, MCF2L	142	246	19200	3.29784	1	0.647077	0.63522
GOTERM_BP_5	GO:0050801~ion homeostasis	13	8.125	0.0358929	ALAS2, STEAP4, ACE, DMPK, TFRC, EPAS1, ATP1A2, GPAM, HRC, APLNR, SCN7A, ALPL, ITGB6	142	910	19200	1.93159	1	0.652863	0.640901
GOTERM_BP_5	GO:0006663~platelet activating factor biosynthetic process	2	1.25	0.0361871	CHPT1, PLA2G5	142	5	19200	54.0845	1	0.652863	0.640901
GOTERM_BP_5	GO:1903845~negative regulation of cellular response to transforming growth factor beta stimulus	4	2.5	0.036494	HSPA5, HTRA3, HTRA1, FBN1	142	99	19200	5.46308	1	0.653003	0.641038
GOTERM_BP_5	GO:0048534~hematopoietic or lymphoid organ development	15	9.375	0.0371607	ALAS2, SAMD9L, JAG1, ACE, CSF1, TFRC, EPAS1, VSIR, MFAP5, ITPKB, DAB2, MB, KITL, ITGB6, FBN1	142	1125	19200	1.80282	1	0.658409	0.646345
GOTERM_BP_5	GO:0050870~positive regulation of T cell activation	6	3.75	0.0373993	ITPKB, HSPH1, TFRC, GPAM, KITL, VSIR	142	250	19200	3.24507	1	0.658409	0.646345
GOTERM_BP_5	GO:0070371~ERK1 and ERK2 cascade	7	4.375	0.0378527	SEMA7A, DAB2, SEMA6A, CXCL12, FBLN1, PLA2G5, DDR2	142	336	19200	2.8169	1	0.661059	0.648946
GOTERM_BP_5	GO:0030324~lung development	6	3.75	0.0384912	ADAMTS2, COL3A1, ACE, EPAS1, CRISPLD2, ITGB6	142	252	19200	3.21932	1	0.666875	0.654655
GOTERM_BP_5	GO:0030323~respiratory tube development	6	3.75	0.0401653	ADAMTS2, COL3A1, ACE, EPAS1, CRISPLD2, ITGB6	142	255	19200	3.18144	1	0.683174	0.670656
GOTERM_BP_5	GO:0007156~homophilic cell adhesion via plasma membrane adhesion molecules	5	3.125	0.0402834	PTPRM, PCDH12, PCDH19, PCDH1, PCDH18	142	175	19200	3.86318	1	0.683174	0.670656
GOTERM_BP_5	GO:0030036~actin cytoskeleton organization	11	6.875	0.0403708	CYFIP2, ABLIM3, ARHGEF15, LIMCH1, MYO5B, TCAP, XIRP2, MYH14, CDC42EP1, MYH11, AQP1	142	722	19200	2.06001	1	0.683174	0.670656
GOTERM_BP_5	GO:0010771~negative regulation of cell morphogenesis involved in differentiation	4	2.5	0.0412779	SEMA7A, SEMA6A, SEMA3C, FBLN1	142	104	19200	5.20043	1	0.693151	0.68045
GOTERM_BP_5	GO:0030510~regulation of BMP signaling pathway	4	2.5	0.0422708	HTRA3, HTRA1, VSIR, FBN1	142	105	19200	5.15091	1	0.704406	0.691499
GOTERM_BP_5	GO:0031401~positive regulation of protein modification process	17	10.625	0.0426751	SEMA7A, ACE, HSPA5, CSF1, TFRC, LIMCH1, PLA2G5, C1QTNF9, VTN, DAB2, CXCL12, FNDC1, SLCO3A1, KITL, APLNR, FBN1, DDR2	142	1365	19200	1.68395	1	0.705755	0.692824
GOTERM_BP_5	GO:0031033~myosin filament organization	2	1.25	0.0432669	TCAP, MYH11	142	6	19200	45.0704	1	0.710164	0.697151
GOTERM_BP_5	GO:0042181~ketone biosynthetic process	3	1.875	0.0449156	DAB2, COQ8A, COQ10A	142	46	19200	8.81813	1	0.731722	0.718314
GOTERM_BP_5	GO:0050768~negative regulation of neurogenesis	7	4.375	0.0456882	RAP1GAP2, COL3A1, SEMA7A, DAB2, JAG1, SEMA6A, SEMA3C	142	352	19200	2.68886	1	0.735129	0.721659
GOTERM_BP_5	GO:0007420~brain development	12	7.5	0.0461022	COL3A1, SEMA7A, NRP2, KCNE1, NFIX, CXCL12, HSPA5, ATP1A2, SLC38A3, PCDH19, PCDH18, AQP1	142	842	19200	1.927	1	0.735129	0.721659
GOTERM_BP_5	GO:0031344~regulation of cell projection organization	12	7.5	0.0464268	RAP1GAP2, SEMA7A, DAB2, SEMA6A, CXCL12, MYO10, PRRX1, SEMA3C, HSPA5, MYO5B, CDC42EP1, AQP1	142	843	19200	1.92472	1	0.735129	0.721659
GOTERM_BP_5	GO:0007265~Ras protein signal transduction	7	4.375	0.0467337	ITPKB, COL3A1, CSF1, KITL, MCF2L, CDC42EP1, RASGRP2	142	354	19200	2.67367	1	0.735129	0.721659
GOTERM_BP_5	GO:0001894~tissue homeostasis	6	3.75	0.0473011	COL3A1, CSF1, TFRC, EPAS1, ITGB6, SLC28A2	142	267	19200	3.03846	1	0.735129	0.721659
GOTERM_BP_5	GO:0090288~negative regulation of cellular response to growth factor stimulus	5	3.125	0.0476652	SEMA6A, HSPA5, HTRA3, HTRA1, FBN1	142	185	19200	3.65436	1	0.735129	0.721659
GOTERM_BP_5	GO:0032990~cell part morphogenesis	11	6.875	0.0477657	CYFIP2, PREX2, SEMA7A, NRP2, SEMA6A, CXCL12, SEMA3C, MYO5B, LRTM1, MYH14, PTPRM	142	744	19200	1.99909	1	0.735129	0.721659
GOTERM_BP_5	GO:0010977~negative regulation of neuron projection development	5	3.125	0.0484462	RAP1GAP2, SEMA7A, DAB2, SEMA6A, SEMA3C	142	186	19200	3.63471	1	0.735129	0.721659
GOTERM_BP_5	GO:0015908~fatty acid transport	4	2.5	0.0484783	ABCC1, ACE, SLCO3A1, PLA2G5	142	111	19200	4.87248	1	0.735129	0.721659
GOTERM_BP_5	GO:0010762~regulation of fibroblast migration	3	1.875	0.0484922	CYGB, AQP1, DDR2	142	48	19200	8.4507	1	0.735129	0.721659
GOTERM_BP_5	GO:0045665~negative regulation of neuron differentiation	6	3.75	0.0498368	RAP1GAP2, SEMA7A, DAB2, JAG1, SEMA6A, SEMA3C	142	271	19200	2.99361	1	0.742194	0.728595
GOTERM_BP_5	GO:0007517~muscle organ development	8	5	0.0499456	COL3A1, RBFOX1, TCAP, XIRP2, MYH14, PI16, KY, LY6E	142	453	19200	2.38784	1	0.742194	0.728595

## Sheet: miR-532-5p-KEGG
Category	Term	Count	%	PValue	Genes	List Total	Pop Hits	Pop Total	Fold Enrichment	Bonferroni	Benjamini	FDR
KEGG_PATHWAY	mmu04512:ECM-receptor interaction	6	3.75	0.000549902	VTN, TNXB, COL6A3, ITGA7, ITGB6, FREM2	70	88	8992	8.75844	0.0847504	0.0885342	0.0885342
KEGG_PATHWAY	mmu04810:Regulation of actin cytoskeleton	7	4.375	0.00665874	CYFIP2, CXCL12, ITGA7, MYH14, MYH11, ITGB6, MYLK4	70	220	8992	4.08727	0.658921	0.48869	0.48869
KEGG_PATHWAY	mmu04974:Protein digestion and absorption	5	3.125	0.00935581	COL15A1, COL3A1, COL5A3, COL6A3, ATP1A2	70	108	8992	5.94709	0.779835	0.48869	0.48869
KEGG_PATHWAY	mmu04964:Proximal tubule bicarbonate reclamation	3	1.875	0.0121414	ATP1A2, SLC38A3, AQP1	70	22	8992	17.5169	0.860085	0.48869	0.48869
KEGG_PATHWAY	mmu04510:Focal adhesion	6	3.75	0.0187986	VTN, TNXB, COL6A3, ITGA7, ITGB6, MYLK4	70	201	8992	3.83454	0.952895	0.527835	0.527835
KEGG_PATHWAY	mmu04151:PI3K-Akt signaling pathway	8	5	0.0196709	VTN, TNXB, CSF1, KITL, COL6A3, ITGA7, ITGB6, OSMR	70	359	8992	2.86255	0.95918	0.527835	0.527835
KEGG_PATHWAY	mmu04270:Vascular smooth muscle contraction	5	3.125	0.024446	MYH14, MYH11, PLA2G5, ADCY7, MYLK4	70	144	8992	4.46032	0.981402	0.562257	0.562257
KEGG_PATHWAY	mmu00564:Glycerophospholipid metabolism	4	2.5	0.0392207	GPAM, GPD1, CHPT1, PLA2G5	70	98	8992	5.24315	0.998406	0.789316	0.789316
KEGG_PATHWAY	mmu04360:Axon guidance	5	3.125	0.0499689	SEMA7A, SEMA6A, CXCL12, ABLIM3, SEMA3C	70	181	8992	3.54854	0.99974	0.893888	0.893888

## Sheet: miR-296-5p-GO
Category	Term	Count	%	PValue	Genes	List Total	Pop Hits	Pop Total	Fold Enrichment	Bonferroni	Benjamini	FDR
GOTERM_BP_5	GO:0072359~circulatory system development	30	17.9641	1.63906e-07	NRP2, COL15A1, SEMA3C, EPAS1, NOTCH4, ELN, PTPRM, AQP1, CDH5, TMEM204, MB, XIRP2, MYH11, CD34, JAG1, SEMA6A, ACE, PRRX1, ARHGEF15, DCN, SMOC2, COL3A1, PTPRB, CXCL12, APLNR, ITGA7, PI16, FREM2, FBN1, LY6E	151	1275	19200	2.99182	0.000371506	0.000205692	0.000201972
GOTERM_BP_5	GO:2000145~regulation of cell motility	27	16.1677	2.2137e-07	IGSF8, SEMA7A, CSF1, SEMA3C, PTPRM, FBLN1, VSIR, CYGB, AQP1, CDH5, VTN, JAM2, EPHA4, ABCC1, JAG1, SEMA6A, ACE, HSPA5, LIMCH1, DCN, SMOC2, DAB2, COL3A1, CXCL12, LGR6, CD200, DDR2	151	1069	19200	3.21152	0.000501721	0.000205692	0.000201972
GOTERM_BP_5	GO:0030334~regulation of cell migration	26	15.5689	2.722e-07	SEMA7A, CSF1, SEMA3C, PTPRM, FBLN1, VSIR, CYGB, AQP1, CDH5, VTN, JAM2, EPHA4, ABCC1, JAG1, SEMA6A, ACE, HSPA5, LIMCH1, DCN, SMOC2, DAB2, COL3A1, CXCL12, LGR6, CD200, DDR2	151	1008	19200	3.27972	0.000616887	0.000205692	0.000201972
GOTERM_BP_5	GO:0001944~vasculature development	22	13.1737	1.78967e-06	NRP2, COL15A1, JAG1, SEMA6A, ACE, PRRX1, ARHGEF15, SEMA3C, EPAS1, NOTCH4, PTPRM, DCN, AQP1, SMOC2, CDH5, COL3A1, PTPRB, CXCL12, TMEM204, APLNR, ITGA7, CD34	151	824	19200	3.39484	0.00404897	0.000811437	0.000796762
GOTERM_BP_5	GO:0072358~cardiovascular system development	22	13.1737	1.78967e-06	NRP2, COL15A1, JAG1, SEMA6A, ACE, PRRX1, ARHGEF15, SEMA3C, EPAS1, NOTCH4, PTPRM, DCN, AQP1, SMOC2, CDH5, COL3A1, PTPRB, CXCL12, TMEM204, APLNR, ITGA7, CD34	151	824	19200	3.39484	0.00404897	0.000811437	0.000796762
GOTERM_BP_5	GO:0048251~elastic fiber assembly	5	2.99401	2.42247e-06	MFAP4, COL3A1, TNXB, LTBP4, MYH11	151	13	19200	48.9047	0.0054767	0.000821479	0.000806623
GOTERM_BP_5	GO:0000902~cell morphogenesis	26	15.5689	2.53655e-06	CYFIP2, SEMA7A, NRP2, COL15A1, SEMA3C, FBLIM1, NOTCH4, LRTM1, TWF2, PTPRM, FBLN1, SPTA1, PREX2, CDH5, PALMD, ITGB6, EPHA4, SEMA6A, MYO10, DAB2, CXCL12, CCDC88C, ITGA7, CDC42EP1, MAPT, LIMS2	151	1139	19200	2.90251	0.00573386	0.000821479	0.000806623
GOTERM_BP_5	GO:0016477~cell migration	31	18.5629	3.54973e-06	SEMA7A, NRP2, CSF1, SEMA3C, PTPRM, FBLN1, VSIR, CYGB, AQP1, CDH5, VTN, ITGB6, CD34, JAM2, EPHA4, ABCC1, JAG1, SEMA6A, ACE, HSPA5, LIMCH1, DCN, SMOC2, DAB2, COL3A1, CXCL12, ITGA7, MAPT, LGR6, CD200, DDR2	151	1566	19200	2.51706	0.00801496	0.0010059	0.000987713
GOTERM_BP_5	GO:0030335~positive regulation of cell migration	18	10.7784	4.61462e-06	EPHA4, ABCC1, SEMA7A, SEMA6A, HSPA5, CSF1, SEMA3C, FBLN1, VSIR, AQP1, VTN, SMOC2, CDH5, DAB2, CXCL12, LGR6, JAM2, DDR2	151	599	19200	3.82094	0.0104068	0.00116237	0.00114135
GOTERM_BP_5	GO:0022604~regulation of cell morphogenesis	17	10.1796	6.57476e-06	EPHA4, SEMA7A, SEMA6A, MYO10, SEMA3C, FBLIM1, TWF2, FBLN1, FITM2, SPTA1, DAB2, CXCL12, PALMD, ITGA7, CDC42EP1, MAPT, LIMS2	151	550	19200	3.93016	0.0147945	0.0014905	0.00146354
GOTERM_BP_5	GO:2000147~positive regulation of cell motility	18	10.7784	8.23859e-06	EPHA4, ABCC1, SEMA7A, SEMA6A, HSPA5, CSF1, SEMA3C, FBLN1, VSIR, AQP1, VTN, SMOC2, CDH5, DAB2, CXCL12, LGR6, JAM2, DDR2	151	626	19200	3.65614	0.0185036	0.0016979	0.00166719
GOTERM_BP_5	GO:0001568~blood vessel development	20	11.976	1.08349e-05	NRP2, COL15A1, JAG1, SEMA6A, ACE, PRRX1, SEMA3C, EPAS1, NOTCH4, PTPRM, DCN, AQP1, SMOC2, CDH5, COL3A1, PTPRB, CXCL12, APLNR, ITGA7, CD34	151	779	19200	3.2645	0.0242637	0.0020469	0.00200988
GOTERM_BP_5	GO:0051272~positive regulation of cellular component movement	18	10.7784	1.21461e-05	EPHA4, ABCC1, SEMA7A, SEMA6A, HSPA5, CSF1, SEMA3C, FBLN1, VSIR, AQP1, VTN, SMOC2, CDH5, DAB2, CXCL12, LGR6, JAM2, DDR2	151	645	19200	3.54844	0.0271597	0.00211809	0.00207979
GOTERM_BP_5	GO:0051271~negative regulation of cellular component movement	13	7.78443	3.13628e-05	EPHA4, SEMA7A, JAG1, SEMA6A, SEMA3C, LIMCH1, PTPRM, FBLN1, CYGB, DCN, COL3A1, CXCL12, CD200	151	366	19200	4.51634	0.0686317	0.00507853	0.00498668
GOTERM_BP_5	GO:0030199~collagen fibril organization	6	3.59281	9.70313e-05	ADAMTS2, COL3A1, TNXB, LUM, DPT, DDR2	151	59	19200	12.9307	0.197466	0.0146647	0.0143995
GOTERM_BP_5	GO:0048513~animal organ development	53	31.7365	0.000105046	TRIM72, NRP2, SAMD9L, CSF1, ELN, PTPRM, VSIR, AQP1, ADAMTS2, MB, ITGB6, CD34, EPHA4, RBFOX1, SEMA6A, ARHGEF15, TESC, DCN, ITPKB, CRISPLD2, APLNR, ANK, FREM2, DDR2, LY6E, SEMA7A, KCNE1, INTU, SEMA3C, EPAS1, NOTCH4, ATP1A2, PCDH12, PCDH18, SPTA1, VTN, XIRP2, MYH11, SLC38A3, ACE, JAG1, HSPA5, PRRX1, LUM, KY, COL3A1, DAB2, CXCL12, ALPL, PI16, CLEC2D, LIMS2, FBN1	151	4090	19200	1.6477	0.211917	0.0148837	0.0146146
GOTERM_BP_5	GO:0001525~angiogenesis	15	8.98204	0.000150186	NRP2, COL15A1, SEMA6A, ACE, EPAS1, NOTCH4, PTPRM, DCN, AQP1, SMOC2, CDH5, PTPRB, CXCL12, APLNR, CD34	151	568	19200	3.3579	0.288584	0.0200278	0.0196656
GOTERM_BP_5	GO:1902284~neuron projection extension involved in neuron projection guidance	5	2.99401	0.000193402	SEMA7A, NRP2, SEMA6A, CXCL12, SEMA3C	151	37	19200	17.1827	0.354987	0.0243579	0.0239174
GOTERM_BP_5	GO:0071634~regulation of transforming growth factor beta production	5	2.99401	0.000262801	LUM, FBLN1, ITGB6, CD34, CD200	151	40	19200	15.894	0.448905	0.0313563	0.0307892
GOTERM_BP_5	GO:0050919~negative chemotaxis	5	2.99401	0.000348491	SEMA7A, NRP2, SEMA6A, SEMA3C, LRTM1	151	43	19200	14.7852	0.546231	0.0376204	0.0369401
GOTERM_BP_5	GO:0085029~extracellular matrix assembly	5	2.99401	0.000348491	MFAP4, COL3A1, TNXB, LTBP4, MYH11	151	43	19200	14.7852	0.546231	0.0376204	0.0369401
GOTERM_BP_5	GO:0032102~negative regulation of response to external stimulus	11	6.58683	0.000532436	THBD, CDH5, VTN, EPHA4, SEMA7A, SEMA6A, SEMA3C, SERPING1, PLA2G5, ADCY7, CD34	151	359	19200	3.89603	0.701013	0.0548651	0.0538728
GOTERM_BP_5	GO:0048675~axon extension	7	4.19162	0.000600209	SEMA7A, NRP2, SEMA6A, CXCL12, SEMA3C, TWF2, MAPT	151	132	19200	6.74293	0.743617	0.0591597	0.0580898
GOTERM_BP_5	GO:1990138~neuron projection extension	8	4.79042	0.000892962	CYFIP2, SEMA7A, NRP2, SEMA6A, CXCL12, SEMA3C, TWF2, MAPT	151	196	19200	5.18989	0.868039	0.0843477	0.0828222
GOTERM_BP_5	GO:0000904~cell morphogenesis involved in differentiation	17	10.1796	0.000966493	EPHA4, SEMA7A, NRP2, COL15A1, SEMA6A, SEMA3C, NOTCH4, LRTM1, TWF2, PTPRM, FBLN1, PREX2, DAB2, CXCL12, CCDC88C, MAPT, LIMS2	151	846	19200	2.55507	0.888318	0.0876416	0.0860566
GOTERM_BP_5	GO:0001667~ameboidal-type cell migration	12	7.18563	0.00110657	CDH5, SMOC2, SEMA7A, NRP2, SEMA6A, CXCL12, SEMA3C, PTPRM, CYGB, DCN, AQP1, DDR2	151	466	19200	3.27431	0.918731	0.0964845	0.0947396
GOTERM_BP_5	GO:2000146~negative regulation of cell motility	10	5.98802	0.00119488	EPHA4, COL3A1, JAG1, CXCL12, LIMCH1, PTPRM, FBLN1, CYGB, DCN, CD200	151	331	19200	3.84146	0.933491	0.100326	0.0985116
GOTERM_BP_5	GO:0010721~negative regulation of cell development	11	6.58683	0.00133135	RAP1GAP2, EPHA4, COL3A1, SEMA7A, DAB2, JAG1, SEMA6A, SEMA3C, FBLN1, PI16, FBN1	151	405	19200	3.45352	0.951207	0.102984	0.101121
GOTERM_BP_5	GO:1902903~regulation of supramolecular fiber organization	11	6.58683	0.00133135	SPTA1, CYFIP2, CDH5, TNXB, ARHGEF15, LIMCH1, ELN, TWF2, CDC42EP1, MAPT, TRIM54	151	405	19200	3.45352	0.951207	0.102984	0.101121
GOTERM_BP_5	GO:0048588~developmental cell growth	9	5.38922	0.00136282	CYFIP2, SEMA7A, NRP2, SEMA6A, CXCL12, SEMA3C, TWF2, MAPT, PI16	151	272	19200	4.20725	0.954572	0.102984	0.101121
GOTERM_BP_5	GO:0045597~positive regulation of cell differentiation	21	12.5749	0.00151373	EPHA4, SEMA7A, JAG1, SEMA6A, ACE, HSPA5, CSF1, SEMA3C, TESC, TWF2, PLA2G5, VSIR, ITPKB, FNDC5, CDH5, DAB2, CXCL12, MAPT, CD34, LIMS2, DDR2	151	1234	19200	2.16386	0.96775	0.110698	0.108696
GOTERM_BP_5	GO:0051591~response to cAMP	6	3.59281	0.00172546	THBD, KCNE1, HSPA5, GPD1, PLA2G5, AQP1	151	110	19200	6.93558	0.980059	0.122238	0.120027
GOTERM_BP_5	GO:0008361~regulation of cell size	8	4.79042	0.00192609	RAP1GAP2, SEMA7A, SEMA6A, CXCL12, SEMA3C, TWF2, MAPT, AQP1	151	224	19200	4.54115	0.987357	0.131573	0.129193
GOTERM_BP_5	GO:0060284~regulation of cell development	20	11.976	0.0020477	RAP1GAP2, EPHA4, SEMA7A, JAG1, SEMA6A, ACE, HSPA5, CSF1, PRRX1, SEMA3C, TWF2, FBLN1, CDH5, DAB2, COL3A1, CXCL12, MAPT, PI16, LIMS2, FBN1	151	1175	19200	2.16429	0.990409	0.131573	0.129193
GOTERM_BP_5	GO:0071363~cellular response to growth factor stimulus	15	8.98204	0.00208486	CYFIP2, NRP2, SEMA6A, HSPA5, LTBP4, TWF2, VSIR, DCN, SMOC2, CDH5, DAB2, COL3A1, TMEM204, ITGB6, FBN1	151	743	19200	2.56701	0.991185	0.131573	0.129193
GOTERM_BP_5	GO:0030516~regulation of axon extension	6	3.59281	0.00209751	SEMA7A, SEMA6A, CXCL12, SEMA3C, TWF2, MAPT	151	115	19200	6.63403	0.991435	0.131573	0.129193
GOTERM_BP_5	GO:0048841~regulation of axon extension involved in axon guidance	4	2.39521	0.00214742	SEMA7A, SEMA6A, CXCL12, SEMA3C	151	33	19200	15.4124	0.992353	0.131573	0.129193
GOTERM_BP_5	GO:0010769~regulation of cell morphogenesis involved in differentiation	10	5.98802	0.00228668	EPHA4, SEMA7A, DAB2, SEMA6A, CXCL12, SEMA3C, TWF2, FBLN1, MAPT, LIMS2	151	364	19200	3.4932	0.994427	0.132724	0.130324
GOTERM_BP_5	GO:0009887~animal organ morphogenesis	20	11.976	0.00231729	NRP2, JAG1, INTU, CSF1, PRRX1, SEMA3C, ELN, PTPRM, AQP1, DAB2, COL3A1, APLNR, XIRP2, ALPL, ITGB6, CD34, ANK, LIMS2, FBN1, LY6E	151	1188	19200	2.14061	0.994802	0.132724	0.130324
GOTERM_BP_5	GO:0016339~calcium-dependent cell-cell adhesion via plasma membrane cell adhesion molecules	4	2.39521	0.00234185	CDH5, PCDH12, PCDH1, PCDH18	151	34	19200	14.9591	0.995084	0.132724	0.130324
GOTERM_BP_5	GO:0048762~mesenchymal cell differentiation	8	4.79042	0.00270597	EPHA4, SEMA7A, NRP2, DAB2, JAG1, SEMA6A, SEMA3C, NOTCH4	151	238	19200	4.27403	0.997851	0.146411	0.143763
GOTERM_BP_5	GO:0007229~integrin-mediated signaling pathway	6	3.59281	0.00271251	COL3A1, SEMA7A, DAB2, ITGA7, ITGB6, LIMS2	151	122	19200	6.25339	0.997883	0.146411	0.143763
GOTERM_BP_5	GO:0060485~mesenchyme development	9	5.38922	0.00277994	EPHA4, SEMA7A, NRP2, DAB2, JAG1, SEMA6A, SEMA3C, NOTCH4, APLNR	151	305	19200	3.75204	0.998184	0.146561	0.14391
GOTERM_BP_5	GO:0051961~negative regulation of nervous system development	10	5.98802	0.00309915	RAP1GAP2, EPHA4, COL3A1, SEMA7A, DAB2, JAG1, SEMA6A, ARHGEF15, SEMA3C, JAM2	151	381	19200	3.33733	0.999121	0.159677	0.156789
GOTERM_BP_5	GO:0007507~heart development	14	8.38323	0.0032317	NRP2, JAG1, ACE, SEMA3C, ELN, COL3A1, MB, APLNR, XIRP2, MYH11, PI16, FREM2, FBN1, LY6E	151	696	19200	2.55766	0.99935	0.162806	0.159861
GOTERM_BP_5	GO:0030336~negative regulation of cell migration	9	5.38922	0.00344775	EPHA4, COL3A1, JAG1, CXCL12, LIMCH1, PTPRM, CYGB, DCN, CD200	151	316	19200	3.62143	0.999602	0.169914	0.166841
GOTERM_BP_5	GO:0061387~regulation of extent of cell growth	6	3.59281	0.0035645	SEMA7A, SEMA6A, CXCL12, SEMA3C, TWF2, MAPT	151	130	19200	5.86857	0.999695	0.17193	0.168821
GOTERM_BP_5	GO:0007167~enzyme linked receptor protein signaling pathway	17	10.1796	0.00394979	CYFIP2, TRIM72, EPHA4, NRP2, SEMA6A, HSPA5, CSF1, LTBP4, VSIR, DCN, SMOC2, CDH5, DAB2, COL3A1, ITGB6, FBN1, DDR2	151	973	19200	2.22157	0.999873	0.186545	0.183172
GOTERM_BP_5	GO:0007411~axon guidance	8	4.79042	0.00404125	EPHA4, SEMA7A, NRP2, SEMA6A, CXCL12, SEMA3C, LRTM1, PTPRM	151	256	19200	3.97351	0.999897	0.18697	0.183588
GOTERM_BP_5	GO:0097485~neuron projection guidance	8	4.79042	0.00412784	EPHA4, SEMA7A, NRP2, SEMA6A, CXCL12, SEMA3C, LRTM1, PTPRM	151	257	19200	3.95805	0.999915	0.187156	0.183771
GOTERM_BP_5	GO:0010770~positive regulation of cell morphogenesis involved in differentiation	7	4.19162	0.00444847	EPHA4, SEMA7A, DAB2, CXCL12, TWF2, MAPT, LIMS2	151	196	19200	4.54115	0.999959	0.193936	0.190429
GOTERM_BP_5	GO:0007179~transforming growth factor beta receptor signaling pathway	7	4.19162	0.00444847	CDH5, COL3A1, DAB2, HSPA5, LTBP4, ITGB6, FBN1	151	196	19200	4.54115	0.999959	0.193936	0.190429
GOTERM_BP_5	GO:0071526~semaphorin-plexin signaling pathway	4	2.39521	0.00458865	SEMA7A, NRP2, SEMA6A, SEMA3C	151	43	19200	11.8281	0.99997	0.196273	0.192723
GOTERM_BP_5	GO:0010811~positive regulation of cell-substrate adhesion	6	3.59281	0.0051839	VTN, SMOC2, DAB2, CSF1, FBLN1, LIMS2	151	142	19200	5.37263	0.999992	0.215803	0.2119
GOTERM_BP_5	GO:0048468~cell development	34	20.3593	0.00527898	CYFIP2, SEMA7A, NRP2, COL15A1, KCNE1, CSF1, SEMA3C, EPAS1, NOTCH4, LRTM1, TWF2, PTPRM, FBLN1, PREX2, CDH5, MYH11, JAM2, RAP1GAP2, EPHA4, JAG1, SEMA6A, ACE, HSPA5, PRRX1, KCNB1, MANF, DAB2, COL3A1, CXCL12, CCDC88C, PI16, MAPT, LIMS2, FBN1	151	2697	19200	1.60296	0.999994	0.215803	0.2119
GOTERM_BP_5	GO:0014032~neural crest cell development	5	2.99401	0.00543783	SEMA7A, NRP2, JAG1, SEMA6A, SEMA3C	151	90	19200	7.06402	0.999996	0.215803	0.2119
GOTERM_BP_5	GO:0019220~regulation of phosphate metabolic process	26	15.5689	0.00545331	SEMA7A, TNXB, CSF1, FBLN1, PLA2G5, ADCY7, CDH5, VTN, EPHA4, SEMA6A, ACE, LIMCH1, ITPKB, DAB2, PTPRB, CXCL12, SLCO3A1, FNDC1, GPD1, CCDC88C, EEF1A2, HRC, APLNR, MAPT, FBN1, DDR2	151	1873	19200	1.76506	0.999996	0.215803	0.2119
GOTERM_BP_5	GO:0045765~regulation of angiogenesis	9	5.38922	0.00552121	CDH5, SMOC2, SEMA6A, NOTCH4, APLNR, PTPRM, CD34, DCN, AQP1	151	342	19200	3.34611	0.999996	0.215803	0.2119
GOTERM_BP_5	GO:0051174~regulation of phosphorus metabolic process	26	15.5689	0.00563984	SEMA7A, TNXB, CSF1, FBLN1, PLA2G5, ADCY7, CDH5, VTN, EPHA4, SEMA6A, ACE, LIMCH1, ITPKB, DAB2, PTPRB, CXCL12, SLCO3A1, FNDC1, GPD1, CCDC88C, EEF1A2, HRC, APLNR, MAPT, FBN1, DDR2	151	1878	19200	1.76036	0.999997	0.216704	0.212785
GOTERM_BP_5	GO:0001666~response to hypoxia	9	5.38922	0.00581109	EPHA4, CXCL12, FNDC1, MB, EPAS1, UCP3, CD34, CYGB, AQP1	151	345	19200	3.31702	0.999998	0.219562	0.215591
GOTERM_BP_5	GO:1902667~regulation of axon guidance	4	2.39521	0.00625116	SEMA7A, SEMA6A, CXCL12, SEMA3C	151	48	19200	10.596	0.999999	0.232318	0.228116
GOTERM_BP_5	GO:0031344~regulation of cell projection organization	15	8.98204	0.00636504	RAP1GAP2, EPHA4, SEMA7A, SEMA6A, INTU, HSPA5, MYO10, PRRX1, SEMA3C, TWF2, AQP1, DAB2, CXCL12, CDC42EP1, MAPT	151	843	19200	2.2625	0.999999	0.232735	0.228525
GOTERM_BP_5	GO:1903035~negative regulation of response to wounding	5	2.99401	0.00657549	THBD, VTN, EPHA4, SERPING1, CD34	151	95	19200	6.69223	1	0.236613	0.232334
GOTERM_BP_5	GO:0014031~mesenchymal cell development	5	2.99401	0.00682051	SEMA7A, NRP2, JAG1, SEMA6A, SEMA3C	151	96	19200	6.62252	1	0.241595	0.237226
GOTERM_BP_5	GO:0051246~regulation of protein metabolic process	37	22.1557	0.00728814	CYFIP2, ITIH5, SEMA7A, SAMD9L, TNXB, CSF1, EPAS1, NOTCH4, PAPLN, LTBP4, FBLN1, PLA2G5, VSIR, AQP1, CDH5, VTN, EPHA4, HHATL, SEMA6A, ACE, HSPA5, LIMCH1, ITPKB, RNF144A, DAB2, PTPRB, CXCL12, SLCO3A1, FNDC1, CCDC88C, HRC, APLNR, SERPING1, PI16, MAPT, FBN1, DDR2	151	3080	19200	1.52748	1	0.253847	0.249256
GOTERM_BP_5	GO:0030195~negative regulation of blood coagulation	4	2.39521	0.00739978	THBD, VTN, SERPING1, CD34	151	51	19200	9.97273	1	0.253847	0.249256
GOTERM_BP_5	GO:1903034~regulation of response to wounding	7	4.19162	0.00771686	THBD, VTN, SMOC2, EPHA4, SERPING1, CD34, DDR2	151	220	19200	4.04576	1	0.253847	0.249256
GOTERM_BP_5	GO:1900047~negative regulation of hemostasis	4	2.39521	0.0078085	THBD, VTN, SERPING1, CD34	151	52	19200	9.78095	1	0.253847	0.249256
GOTERM_BP_5	GO:0051493~regulation of cytoskeleton organization	12	7.18563	0.0078301	SPTA1, CYFIP2, CDH5, PARP3, HSPH1, ARHGEF15, LIMCH1, ELN, TWF2, CDC42EP1, MAPT, TRIM54	151	603	19200	2.53039	1	0.253847	0.249256
GOTERM_BP_5	GO:0048864~stem cell development	5	2.99401	0.00786087	SEMA7A, NRP2, JAG1, SEMA6A, SEMA3C	151	100	19200	6.35762	1	0.253847	0.249256
GOTERM_BP_5	GO:0051960~regulation of nervous system development	18	10.7784	0.00795021	RAP1GAP2, EPHA4, SEMA7A, JAG1, SEMA6A, ACE, HSPA5, CSF1, PRRX1, ARHGEF15, SEMA3C, LRTM1, TWF2, DAB2, COL3A1, CXCL12, MAPT, JAM2	151	1142	19200	2.00415	1	0.253847	0.249256
GOTERM_BP_5	GO:0050819~negative regulation of coagulation	4	2.39521	0.00823031	THBD, VTN, SERPING1, CD34	151	53	19200	9.5964	1	0.25914	0.254454
GOTERM_BP_5	GO:0015850~organic hydroxy compound transport	8	4.79042	0.00874108	DAB2, CXCL12, ABCA8A, KCNB1, ABCA8B, AQP1, TTC39B, LY6E	151	296	19200	3.43655	1	0.271453	0.266543
GOTERM_BP_5	GO:0008360~regulation of cell shape	6	3.59281	0.0089273	SPTA1, MYO10, PALMD, FBLIM1, ITGA7, CDC42EP1	151	162	19200	4.70935	1	0.273489	0.268543
GOTERM_BP_5	GO:0045773~positive regulation of axon extension	4	2.39521	0.00911354	SEMA7A, CXCL12, TWF2, MAPT	151	55	19200	9.24744	1	0.275472	0.27049
GOTERM_BP_5	GO:0015669~gas transport	3	1.79641	0.0095025	MB, CYGB, AQP1	151	19	19200	20.0767	1	0.28345	0.278323
GOTERM_BP_5	GO:0051129~negative regulation of cellular component organization	15	8.98204	0.00964482	RAP1GAP2, EPHA4, SEMA7A, SEMA6A, ACE, HSPA5, ARHGEF15, SEMA3C, TWF2, FBLN1, SPTA1, CDH5, DAB2, MAPT, TRIM54	151	886	19200	2.15269	1	0.283959	0.278823
GOTERM_BP_5	GO:0010720~positive regulation of cell development	13	7.78443	0.00990512	EPHA4, SEMA7A, SEMA6A, ACE, HSPA5, CSF1, SEMA3C, TWF2, CDH5, DAB2, CXCL12, MAPT, LIMS2	151	710	19200	2.32814	1	0.284796	0.279645
GOTERM_BP_5	GO:1901342~regulation of vasculature development	9	5.38922	0.0099674	CDH5, SMOC2, SEMA6A, NOTCH4, APLNR, PTPRM, CD34, DCN, AQP1	151	379	19200	3.01945	1	0.284796	0.279645
GOTERM_BP_5	GO:0071320~cellular response to cAMP	4	2.39521	0.0100501	KCNE1, HSPA5, GPD1, AQP1	151	57	19200	8.92297	1	0.284796	0.279645
GOTERM_BP_5	GO:0030099~myeloid cell differentiation	10	5.98802	0.0102564	ITPKB, DAB2, JAG1, CSF1, MB, EPAS1, TESC, ITGB6, CLEC2D, FBN1	151	460	19200	2.76418	1	0.287054	0.281862
GOTERM_BP_5	GO:0010959~regulation of metal ion transport	10	5.98802	0.0115335	KCNE1, CXCL12, TSPAN13, ACE, DMPK, RRAD, TESC, APLNR, HRC, ATP1A2	151	469	19200	2.71114	1	0.315506	0.3098
GOTERM_BP_5	GO:0071636~positive regulation of transforming growth factor beta production	3	1.79641	0.0115514	LUM, CD34, CD200	151	21	19200	18.1646	1	0.315506	0.3098
GOTERM_BP_5	GO:0050801~ion homeostasis	15	8.98204	0.0119858	STEAP4, ACE, DMPK, EPAS1, TESC, ATP1A2, DCN, CDH5, GPAM, HRC, APLNR, SCN7A, ALPL, ITGB6, ANK	151	910	19200	2.09592	1	0.323473	0.317623
GOTERM_BP_5	GO:1901571~fatty acid derivative transport	4	2.39521	0.0126289	ABCC1, ACE, SLCO3A1, PLA2G5	151	62	19200	8.20338	1	0.326309	0.320407
GOTERM_BP_5	GO:0071715~icosanoid transport	4	2.39521	0.0126289	ABCC1, ACE, SLCO3A1, PLA2G5	151	62	19200	8.20338	1	0.326309	0.320407
GOTERM_BP_5	GO:1900746~regulation of vascular endothelial growth factor signaling pathway	3	1.79641	0.012642	SMOC2, SEMA6A, DCN	151	22	19200	17.339	1	0.326309	0.320407
GOTERM_BP_5	GO:0031399~regulation of protein modification process	26	15.5689	0.0127173	SEMA7A, TNXB, CSF1, EPAS1, FBLN1, PLA2G5, CDH5, VTN, EPHA4, HHATL, SEMA6A, ACE, HSPA5, LIMCH1, ITPKB, DAB2, PTPRB, CXCL12, SLCO3A1, FNDC1, CCDC88C, HRC, APLNR, MAPT, FBN1, DDR2	151	2008	19200	1.64639	1	0.326309	0.320407
GOTERM_BP_5	GO:0031175~neuron projection development	17	10.1796	0.0128105	RAP1GAP2, CYFIP2, EPHA4, SEMA7A, NRP2, SEMA6A, HSPA5, PRRX1, SEMA3C, LRTM1, TWF2, PTPRM, MANF, PREX2, DAB2, CXCL12, MAPT	151	1106	19200	1.95442	1	0.326309	0.320407
GOTERM_BP_5	GO:0001755~neural crest cell migration	4	2.39521	0.0131858	SEMA7A, NRP2, SEMA6A, SEMA3C	151	63	19200	8.07316	1	0.328743	0.322798
GOTERM_BP_5	GO:0009966~regulation of signal transduction	36	21.5569	0.0134564	CYFIP2, TRIM72, SEMA7A, TNXB, INTU, CSF1, NOTCH4, FBLN1, PLA2G5, VSIR, CDH5, RGS5, TMEM204, MCF2L, RAP1GAP2, EPHA4, JAG1, SEMA6A, DMPK, HSPA5, PRRX1, DCN, ITPKB, SMOC2, DAB2, COL3A1, CXCL12, CCDC88C, HRC, APLNR, MAPT, LGR6, LIMS2, PLIN5, FBN1, DDR2	151	3095	19200	1.47899	1	0.328743	0.322798
GOTERM_BP_5	GO:0007399~nervous system development	32	19.1617	0.0135907	CYFIP2, SEMA7A, NRP2, KCNE1, INTU, CSF1, SEMA3C, LRTM1, TWF2, PTPRM, ATP1A2, PCDH18, AQP1, PREX2, VTN, SLC38A3, JAM2, RAP1GAP2, EPHA4, RBFOX1, JAG1, SEMA6A, ACE, HSPA5, PRRX1, ARHGEF15, KCNB1, MANF, DAB2, COL3A1, CXCL12, MAPT	151	2659	19200	1.53023	1	0.328743	0.322798
GOTERM_BP_5	GO:0006941~striated muscle contraction	6	3.59281	0.0136187	SMTN, KCNE1, DMPK, MB, HRC, ATP1A2	151	180	19200	4.23841	1	0.328743	0.322798
GOTERM_BP_5	GO:0032271~regulation of protein polymerization	7	4.19162	0.0136312	SPTA1, CYFIP2, CDH5, ELN, TWF2, CDC42EP1, MAPT	151	249	19200	3.57456	1	0.328743	0.322798
GOTERM_BP_5	GO:0007596~blood coagulation	6	3.59281	0.01398	THBD, VTN, F13A1, SERPING1, FBLN1, CD34	151	181	19200	4.21499	1	0.329987	0.324019
GOTERM_BP_5	GO:0045596~negative regulation of cell differentiation	15	8.98204	0.0140166	RAP1GAP2, TRIM72, EPHA4, SEMA7A, JAG1, SEMA6A, SEMA3C, NOTCH4, FBLN1, ITPKB, DAB2, COL3A1, PI16, CLEC2D, FBN1	151	928	19200	2.05526	1	0.329987	0.324019
GOTERM_BP_5	GO:0014074~response to purine-containing compound	6	3.59281	0.0141513	THBD, KCNE1, HSPA5, GPD1, PLA2G5, AQP1	151	182	19200	4.19183	1	0.329987	0.324019
GOTERM_BP_5	GO:0032268~regulation of cellular protein metabolic process	34	20.3593	0.014265	CYFIP2, ITIH5, SEMA7A, TNXB, CSF1, EPAS1, PAPLN, FBLN1, PLA2G5, VSIR, AQP1, CDH5, VTN, EPHA4, HHATL, SEMA6A, ACE, HSPA5, LIMCH1, ITPKB, RNF144A, DAB2, PTPRB, CXCL12, SLCO3A1, FNDC1, CCDC88C, HRC, APLNR, SERPING1, PI16, MAPT, FBN1, DDR2	151	2887	19200	1.49746	1	0.329987	0.324019
GOTERM_BP_5	GO:0061041~regulation of wound healing	6	3.59281	0.0148568	THBD, VTN, SMOC2, SERPING1, CD34, DDR2	151	184	19200	4.14627	1	0.338957	0.332827
GOTERM_BP_5	GO:1902547~regulation of cellular response to vascular endothelial growth factor stimulus	3	1.79641	0.0149518	SMOC2, SEMA6A, DCN	151	24	19200	15.894	1	0.338957	0.332827
GOTERM_BP_5	GO:0010977~negative regulation of neuron projection development	6	3.59281	0.0153878	RAP1GAP2, EPHA4, SEMA7A, DAB2, SEMA6A, SEMA3C	151	186	19200	4.10169	1	0.343321	0.337112
GOTERM_BP_5	GO:1905954~positive regulation of lipid localization	5	2.99401	0.0154472	DAB2, ABCA8A, ABCA8B, FITM2, PLIN5	151	122	19200	5.21116	1	0.343321	0.337112
GOTERM_BP_5	GO:0070371~ERK1 and ERK2 cascade	8	4.79042	0.0165921	EPHA4, SEMA7A, DAB2, SEMA6A, CXCL12, FBLN1, PLA2G5, DDR2	151	336	19200	3.02744	1	0.365186	0.358582
GOTERM_BP_5	GO:0010866~regulation of triglyceride biosynthetic process	3	1.79641	0.0174282	GPAM, FITM2, PLIN5	151	26	19200	14.6714	1	0.376284	0.369479
GOTERM_BP_5	GO:0042908~xenobiotic transport	3	1.79641	0.0174282	ABCC1, ABCA8A, ABCA8B	151	26	19200	14.6714	1	0.376284	0.369479
GOTERM_BP_5	GO:0003279~cardiac septum development	5	2.99401	0.0181059	NRP2, JAG1, SEMA3C, APLNR, XIRP2	151	128	19200	4.96689	1	0.386598	0.379606
GOTERM_BP_5	GO:0010562~positive regulation of phosphorus metabolic process	18	10.7784	0.0186495	EPHA4, SEMA7A, ACE, CSF1, LIMCH1, PLA2G5, ADCY7, VTN, CDH5, DAB2, CXCL12, FNDC1, SLCO3A1, GPD1, EEF1A2, APLNR, FBN1, DDR2	151	1254	19200	1.82515	1	0.386598	0.379606
GOTERM_BP_5	GO:0045937~positive regulation of phosphate metabolic process	18	10.7784	0.0186495	EPHA4, SEMA7A, ACE, CSF1, LIMCH1, PLA2G5, ADCY7, VTN, CDH5, DAB2, CXCL12, FNDC1, SLCO3A1, GPD1, EEF1A2, APLNR, FBN1, DDR2	151	1254	19200	1.82515	1	0.386598	0.379606
GOTERM_BP_5	GO:0048843~negative regulation of axon extension involved in axon guidance	3	1.79641	0.0187272	SEMA7A, SEMA6A, SEMA3C	151	27	19200	14.128	1	0.386598	0.379606
GOTERM_BP_5	GO:0035904~aorta development	4	2.39521	0.0188253	COL3A1, JAG1, NOTCH4, APLNR	151	72	19200	7.06402	1	0.386598	0.379606
GOTERM_BP_5	GO:0007166~cell surface receptor signaling pathway	33	19.7605	0.018947	CYFIP2, TRIM72, SEMA7A, NRP2, INTU, CSF1, SEMA3C, NOTCH4, LTBP4, VSIR, CDH5, ITGB6, EPHA4, JAG1, SEMA6A, DMPK, HSPA5, PRRX1, KCNB1, OSMR, DCN, ITPKB, SMOC2, DAB2, COL3A1, CXCL12, CCDC88C, ITGA7, ADGRL4, LGR6, LIMS2, FBN1, DDR2	151	2837	19200	1.47904	1	0.386598	0.379606
GOTERM_BP_5	GO:0030162~regulation of proteolysis	13	7.78443	0.0190997	ITIH5, CYFIP2, EPHA4, NOTCH4, PAPLN, LTBP4, VSIR, AQP1, RNF144A, VTN, DAB2, SERPING1, PI16	151	778	19200	2.12465	1	0.386598	0.379606
GOTERM_BP_5	GO:0045665~negative regulation of neuron differentiation	7	4.19162	0.0198376	RAP1GAP2, EPHA4, SEMA7A, DAB2, JAG1, SEMA6A, SEMA3C	151	271	19200	3.28438	1	0.392666	0.385564
GOTERM_BP_5	GO:1902668~negative regulation of axon guidance	3	1.79641	0.0200657	SEMA7A, SEMA6A, SEMA3C	151	28	19200	13.6235	1	0.392666	0.385564
GOTERM_BP_5	GO:0045766~positive regulation of angiogenesis	6	3.59281	0.0201001	CDH5, SMOC2, NOTCH4, APLNR, CD34, AQP1	151	199	19200	3.83374	1	0.392666	0.385564
GOTERM_BP_5	GO:0071559~response to transforming growth factor beta	7	4.19162	0.0201587	CDH5, COL3A1, DAB2, HSPA5, LTBP4, ITGB6, FBN1	151	272	19200	3.2723	1	0.392666	0.385564
GOTERM_BP_5	GO:0048812~neuron projection morphogenesis	12	7.18563	0.0206336	CYFIP2, PREX2, EPHA4, SEMA7A, NRP2, SEMA6A, CXCL12, SEMA3C, LRTM1, TWF2, PTPRM, MAPT	151	695	19200	2.19544	1	0.392666	0.385564
GOTERM_BP_5	GO:1903522~regulation of blood circulation	7	4.19162	0.0208115	SMTN, KCNE1, ACE, DMPK, EPAS1, HRC, ATP1A2	151	274	19200	3.24842	1	0.392666	0.385564
GOTERM_BP_5	GO:0050768~negative regulation of neurogenesis	8	4.79042	0.0208176	RAP1GAP2, EPHA4, COL3A1, SEMA7A, DAB2, JAG1, SEMA6A, SEMA3C	151	352	19200	2.88983	1	0.392666	0.385564
GOTERM_BP_5	GO:0003205~cardiac chamber development	6	3.59281	0.0208182	NRP2, JAG1, SEMA3C, APLNR, XIRP2, LY6E	151	201	19200	3.79559	1	0.392666	0.385564
GOTERM_BP_5	GO:0051926~negative regulation of calcium ion transport	4	2.39521	0.0209583	ACE, RRAD, HRC, ATP1A2	151	75	19200	6.78146	1	0.392666	0.385564
GOTERM_BP_5	GO:0008016~regulation of heart contraction	6	3.59281	0.0213283	SMTN, KCNE1, DMPK, EPAS1, HRC, ATP1A2	151	202	19200	3.7768	1	0.396321	0.389153
GOTERM_BP_5	GO:0030308~negative regulation of cell growth	6	3.59281	0.0229725	SEMA7A, DAB2, SEMA6A, SEMA3C, RRAD, PI16	151	206	19200	3.70347	1	0.423073	0.415422
GOTERM_BP_5	GO:0043269~regulation of ion transport	13	7.78443	0.0231412	KCNE1, ACE, DMPK, KCNB1, RRAD, TESC, ATP1A2, CXCL12, TSPAN13, HRC, APLNR, SCN7A, SLC38A3	151	800	19200	2.06623	1	0.423073	0.415422
GOTERM_BP_5	GO:0048858~cell projection morphogenesis	12	7.18563	0.0243401	CYFIP2, PREX2, EPHA4, SEMA7A, NRP2, SEMA6A, CXCL12, SEMA3C, LRTM1, TWF2, PTPRM, MAPT	151	713	19200	2.14001	1	0.441431	0.433448
GOTERM_BP_5	GO:0003158~endothelium development	5	2.99401	0.0253846	CDH5, COL15A1, JAG1, NOTCH4, CD34	151	142	19200	4.47719	1	0.453508	0.445306
GOTERM_BP_5	GO:0051057~positive regulation of small GTPase mediated signal transduction	4	2.39521	0.0256061	ITPKB, COL3A1, CSF1, MCF2L	151	81	19200	6.27913	1	0.453508	0.445306
GOTERM_BP_5	GO:0061045~negative regulation of wound healing	4	2.39521	0.0256061	THBD, VTN, SERPING1, CD34	151	81	19200	6.27913	1	0.453508	0.445306
GOTERM_BP_5	GO:0052547~regulation of peptidase activity	9	5.38922	0.0261122	ITIH5, CYFIP2, VTN, EPHA4, PAPLN, SERPING1, PI16, VSIR, AQP1	151	453	19200	2.5262	1	0.453919	0.445709
GOTERM_BP_5	GO:0007517~muscle organ development	9	5.38922	0.0261122	TRIM72, COL3A1, RBFOX1, ELN, XIRP2, PI16, DCN, KY, LY6E	151	453	19200	2.5262	1	0.453919	0.445709
GOTERM_BP_5	GO:0030036~actin cytoskeleton organization	12	7.18563	0.0263661	SPTA1, CYFIP2, SMTN, ABLIM3, ARHGEF15, LIMCH1, ELN, TWF2, XIRP2, CDC42EP1, MYH11, AQP1	151	722	19200	2.11333	1	0.453919	0.445709
GOTERM_BP_5	GO:0048844~artery morphogenesis	4	2.39521	0.0264302	COL3A1, JAG1, PRRX1, NOTCH4	151	82	19200	6.20255	1	0.453919	0.445709
GOTERM_BP_5	GO:0001822~kidney development	8	4.79042	0.0267477	EPHA4, JAG1, ACE, CD34, FREM2, DCN, AQP1, FBN1	151	371	19200	2.74183	1	0.455918	0.447673
GOTERM_BP_5	GO:0061564~axon development	10	5.98802	0.0269623	EPHA4, SEMA7A, NRP2, SEMA6A, CXCL12, SEMA3C, LRTM1, TWF2, PTPRM, MAPT	151	543	19200	2.34166	1	0.456146	0.447896
GOTERM_BP_5	GO:0048666~neuron development	18	10.7784	0.0276147	RAP1GAP2, CYFIP2, EPHA4, SEMA7A, NRP2, SEMA6A, HSPA5, PRRX1, SEMA3C, KCNB1, LRTM1, TWF2, PTPRM, MANF, PREX2, DAB2, CXCL12, MAPT	151	1313	19200	1.74314	1	0.458982	0.450681
GOTERM_BP_5	GO:0032103~positive regulation of response to external stimulus	8	4.79042	0.0281292	VTN, SMOC2, ABCC1, CXCL12, ACE, CSF1, PLA2G5, FBN1	151	375	19200	2.71258	1	0.458982	0.450681
GOTERM_BP_5	GO:0002064~epithelial cell development	7	4.19162	0.0281413	CDH5, COL15A1, KCNE1, JAG1, EPAS1, NOTCH4, CCDC88C	151	294	19200	3.02744	1	0.458982	0.450681
GOTERM_BP_5	GO:0042476~odontogenesis	5	2.99401	0.0283446	CSF1, ALPL, ITGB6, CD34, ANK	151	147	19200	4.32491	1	0.458982	0.450681
GOTERM_BP_5	GO:0071248~cellular response to metal ion	6	3.59281	0.0283563	ITPKB, HSPA5, KCNB1, RASGRP2, ADCY7, AQP1	151	218	19200	3.49961	1	0.458982	0.450681
GOTERM_BP_5	GO:0050767~regulation of neurogenesis	15	8.98204	0.0284301	RAP1GAP2, EPHA4, SEMA7A, JAG1, SEMA6A, ACE, HSPA5, CSF1, PRRX1, SEMA3C, TWF2, DAB2, COL3A1, CXCL12, MAPT	151	1018	19200	1.87356	1	0.458982	0.450681
GOTERM_BP_5	GO:0003007~heart morphogenesis	7	4.19162	0.0285472	NRP2, JAG1, SEMA3C, ELN, APLNR, XIRP2, LY6E	151	295	19200	3.01717	1	0.458982	0.450681
GOTERM_BP_5	GO:0060411~cardiac septum morphogenesis	4	2.39521	0.0289871	NRP2, JAG1, SEMA3C, APLNR	151	85	19200	5.98364	1	0.462772	0.454403
GOTERM_BP_5	GO:1904018~positive regulation of vasculature development	6	3.59281	0.0293877	CDH5, SMOC2, NOTCH4, APLNR, CD34, AQP1	151	220	19200	3.46779	1	0.462811	0.454441
GOTERM_BP_5	GO:0010975~regulation of neuron projection development	11	6.58683	0.0293978	RAP1GAP2, EPHA4, SEMA7A, DAB2, SEMA6A, CXCL12, PRRX1, SEMA3C, HSPA5, TWF2, MAPT	151	642	19200	2.17862	1	0.462811	0.454441
GOTERM_BP_5	GO:0003151~outflow tract morphogenesis	4	2.39521	0.0298675	NRP2, JAG1, SEMA3C, ELN	151	86	19200	5.91406	1	0.466963	0.458517
GOTERM_BP_5	GO:0034505~tooth mineralization	3	1.79641	0.0304857	ALPL, ITGB6, ANK	151	35	19200	10.8988	1	0.469062	0.460578
GOTERM_BP_5	GO:0048667~cell morphogenesis involved in neuron differentiation	11	6.58683	0.0304911	PREX2, EPHA4, SEMA7A, NRP2, SEMA6A, CXCL12, SEMA3C, LRTM1, TWF2, PTPRM, MAPT	151	646	19200	2.16513	1	0.469062	0.460578
GOTERM_BP_5	GO:0016310~phosphorylation	28	16.7665	0.0307641	SEMA7A, TNXB, CSF1, FBLN1, PLA2G5, CKMT2, CDH5, VTN, EPHA4, SEMA6A, ACE, DMPK, LIMCH1, ITPKB, DAB2, PTPRB, CXCL12, SLCO3A1, FNDC1, GPD1, CCDC88C, EEF1A2, HRC, APLNR, MAPT, COQ8A, FBN1, DDR2	151	2392	19200	1.48841	1	0.469062	0.460578
GOTERM_BP_5	GO:0048639~positive regulation of developmental growth	6	3.59281	0.030903	SEMA7A, CXCL12, CSF1, GPAM, TWF2, MAPT	151	223	19200	3.42114	1	0.469062	0.460578
GOTERM_BP_5	GO:0072001~renal system development	8	4.79042	0.0310363	EPHA4, JAG1, ACE, CD34, FREM2, DCN, AQP1, FBN1	151	383	19200	2.65592	1	0.469062	0.460578
GOTERM_BP_5	GO:0003206~cardiac chamber morphogenesis	5	2.99401	0.0314156	NRP2, JAG1, SEMA3C, APLNR, LY6E	151	152	19200	4.18264	1	0.471651	0.463121
GOTERM_BP_5	GO:0032990~cell part morphogenesis	12	7.18563	0.0318312	CYFIP2, PREX2, EPHA4, SEMA7A, NRP2, SEMA6A, CXCL12, SEMA3C, LRTM1, TWF2, PTPRM, MAPT	151	744	19200	2.05084	1	0.474745	0.466159
GOTERM_BP_5	GO:0001558~regulation of cell growth	9	5.38922	0.0321999	SEMA7A, DAB2, SEMA6A, CXCL12, SEMA3C, RRAD, TWF2, MAPT, PI16	151	472	19200	2.42451	1	0.475302	0.466706
GOTERM_BP_5	GO:0031325~positive regulation of cellular metabolic process	39	23.3533	0.0322878	CYFIP2, SEMA7A, CSF1, EPAS1, HSPB8, PLA2G5, ADCY7, VSIR, CDH5, VTN, ABLIM3, MCF2L, SLC38A3, EPHA4, PARP3, JAG1, ACE, HSPA5, TSC22D1, PRRX1, LIMCH1, LUM, GPT2, TESC, DCN, RNF144A, SMOC2, DAB2, CXCL12, GPAM, SLCO3A1, FNDC1, GPD1, EEF1A2, APLNR, MAPT, PLIN5, FBN1, DDR2	151	3640	19200	1.36235	1	0.475302	0.466706
GOTERM_BP_5	GO:0003231~cardiac ventricle development	5	2.99401	0.0327965	JAG1, SEMA3C, APLNR, XIRP2, LY6E	151	154	19200	4.12832	1	0.479675	0.471
GOTERM_BP_5	GO:0035909~aorta morphogenesis	3	1.79641	0.0337809	COL3A1, JAG1, NOTCH4	151	37	19200	10.3096	1	0.490905	0.482027
GOTERM_BP_5	GO:0031345~negative regulation of cell projection organization	6	3.59281	0.034067	RAP1GAP2, EPHA4, SEMA7A, DAB2, SEMA6A, SEMA3C	151	229	19200	3.3315	1	0.49191	0.483014
GOTERM_BP_5	GO:0060047~heart contraction	6	3.59281	0.0346131	SMTN, KCNE1, ACE, EPAS1, HRC, ATP1A2	151	230	19200	3.31702	1	0.496633	0.487651
GOTERM_BP_5	GO:0051130~positive regulation of cellular component organization	20	11.976	0.0375851	EPHA4, SEMA7A, TNXB, HSPA5, ARHGEF15, LIMCH1, LRTM1, TWF2, PLA2G5, DCN, AQP1, VTN, CDH5, DAB2, CXCL12, APLNR, CDC42EP1, MAPT, LIMS2, DDR2	151	1572	19200	1.61771	1	0.535883	0.526191
GOTERM_BP_5	GO:1900034~regulation of cellular response to heat	2	1.1976	0.0384608	MAPT, CD34	151	5	19200	50.8609	1	0.544942	0.535086
GOTERM_BP_5	GO:0051592~response to calcium ion	5	2.99401	0.0390592	ITPKB, HSPA5, KCNB1, S100A16, RASGRP2	151	163	19200	3.90038	1	0.549982	0.540035
GOTERM_BP_5	GO:0007162~negative regulation of cell adhesion	7	4.19162	0.0394716	EPHA4, JAG1, CXCL12, NOTCH4, FBLN1, VSIR, JAM2	151	319	19200	2.79018	1	0.552359	0.542369
GOTERM_BP_5	GO:0050920~regulation of chemotaxis	6	3.59281	0.040374	SMOC2, SEMA7A, SEMA6A, CXCL12, CSF1, SEMA3C	151	240	19200	3.17881	1	0.561521	0.551366
GOTERM_BP_5	GO:1901214~regulation of neuron death	8	4.79042	0.0409518	ABCC1, HSPH1, CSF1, KCNB1, MAPT, CD34, CD200, DDR2	151	407	19200	2.49931	1	0.566084	0.555846
GOTERM_BP_5	GO:0045637~regulation of myeloid cell differentiation	6	3.59281	0.0415921	ITPKB, JAG1, CSF1, TESC, CLEC2D, FBN1	151	242	19200	3.15254	1	0.57145	0.561115
GOTERM_BP_5	GO:0030097~hemopoiesis	15	8.98204	0.0419914	SAMD9L, JAG1, ACE, CSF1, EPAS1, TESC, VSIR, SPTA1, ITPKB, DAB2, MB, ITGB6, CD34, CLEC2D, FBN1	151	1075	19200	1.77422	1	0.573461	0.563089
GOTERM_BP_5	GO:0030193~regulation of blood coagulation	4	2.39521	0.0425782	THBD, VTN, SERPING1, CD34	151	99	19200	5.13747	1	0.57466	0.564267
GOTERM_BP_5	GO:0045601~regulation of endothelial cell differentiation	3	1.79641	0.0425862	CDH5, JAG1, NOTCH4	151	42	19200	9.08231	1	0.57466	0.564267
GOTERM_BP_5	GO:0007178~transmembrane receptor protein serine/threonine kinase signaling pathway	8	4.79042	0.0446688	CDH5, COL3A1, DAB2, HSPA5, LTBP4, ITGB6, VSIR, FBN1	151	415	19200	2.45113	1	0.597412	0.586608
GOTERM_BP_5	GO:0002520~immune system development	16	9.58084	0.0447993	PARP3, SAMD9L, JAG1, ACE, CSF1, EPAS1, TESC, VSIR, SPTA1, ITPKB, DAB2, MB, ITGB6, CD34, CLEC2D, FBN1	151	1187	19200	1.71393	1	0.597412	0.586608
GOTERM_BP_5	GO:0008285~negative regulation of cell proliferation	12	7.18563	0.0457898	CDH5, RGS5, DAB2, CXCL12, INTU, TESC, PTPRM, DPT, FBLN1, VSIR, CD200, LIMS2	151	790	19200	1.93143	1	0.607049	0.596071
GOTERM_BP_5	GO:0043436~oxoacid metabolic process	15	8.98204	0.0462207	TNXB, GPT2, PRUNE2, F13A1, PLA2G5, CYGB, DCN, GPAM, UCP3, GPD1, ME3, ACSS1, ANK, TUBA8, PLIN5	151	1090	19200	1.7498	1	0.6092	0.598182
GOTERM_BP_5	GO:0050772~positive regulation of axonogenesis	4	2.39521	0.0469538	SEMA7A, CXCL12, TWF2, MAPT	151	103	19200	4.93795	1	0.615285	0.604157
GOTERM_BP_5	GO:0006461~protein complex assembly	16	9.58084	0.0478669	CYFIP2, TRIM72, STEAP4, HSPA5, KCNB1, FBLIM1, ELN, TWF2, SPTA1, VTN, CDH5, DAB2, CXCL12, CDC42EP1, MYH11, MAPT	151	1198	19200	1.69819	1	0.619318	0.608117
GOTERM_BP_5	GO:0030324~lung development	6	3.59281	0.0480146	ADAMTS2, COL3A1, ACE, EPAS1, CRISPLD2, ITGB6	151	252	19200	3.02744	1	0.619318	0.608117
GOTERM_BP_5	GO:0010771~negative regulation of cell morphogenesis involved in differentiation	4	2.39521	0.0480811	SEMA7A, SEMA6A, SEMA3C, FBLN1	151	104	19200	4.89047	1	0.619318	0.608117
GOTERM_BP_5	GO:0007156~homophilic cell adhesion via plasma membrane adhesion molecules	5	2.99401	0.0488784	CDH5, PTPRM, PCDH12, PCDH1, PCDH18	151	175	19200	3.63292	1	0.626031	0.614709
GOTERM_BP_5	GO:0002009~morphogenesis of an epithelium	10	5.98802	0.0498247	EPHA4, DAB2, JAG1, CXCL12, CSF1, INTU, SEMA3C, NOTCH4, APLNR, FREM2	151	609	19200	2.08789	1	0.628433	0.617068

## Sheet: miR-296-5p-KEGG
Category	Term	Count	%	PValue	Genes	List Total	Pop Hits	Pop Total	Fold Enrichment	Bonferroni	Benjamini	FDR
KEGG_PATHWAY	mmu04512:ECM-receptor interaction	6	3.59281	0.000712785	VTN, TNXB, COL6A3, ITGA7, ITGB6, FREM2	74	88	8992	8.28501	0.102075	0.107631	0.107631
KEGG_PATHWAY	mmu04974:Protein digestion and absorption	6	3.59281	0.00178924	COL15A1, COL3A1, ELN, COL5A3, COL6A3, ATP1A2	74	108	8992	6.75075	0.236938	0.135087	0.135087
KEGG_PATHWAY	mmu04964:Proximal tubule bicarbonate reclamation	3	1.79641	0.0135209	ATP1A2, SLC38A3, AQP1	74	22	8992	16.57	0.871982	0.588787	0.588787
KEGG_PATHWAY	mmu04360:Axon guidance	6	3.59281	0.015597	EPHA4, SEMA7A, SEMA6A, CXCL12, ABLIM3, SEMA3C	74	181	8992	4.02807	0.906865	0.588787	0.588787
KEGG_PATHWAY	mmu04510:Focal adhesion	6	3.59281	0.0234049	VTN, TNXB, COL6A3, ITGA7, ITGB6, MYLK4	74	201	8992	3.62727	0.972017	0.706828	0.706828
KEGG_PATHWAY	mmu04810:Regulation of actin cytoskeleton	6	3.59281	0.032842	CYFIP2, CXCL12, ITGA7, MYH11, ITGB6, MYLK4	74	220	8992	3.314	0.993542	0.826524	0.826524
KEGG_PATHWAY	mmu04610:Complement and coagulation cascades	4	2.39521	0.0396273	THBD, VTN, F13A1, SERPING1	74	93	8992	5.22639	0.997769	0.854818	0.854818

## Sheet: miR-382-5p-GO
Category	Term	Count	%	PValue	Genes	List Total	Pop Hits	Pop Total	Fold Enrichment	Bonferroni	Benjamini	FDR
GOTERM_BP_5	GO:0030334~regulation of cell migration	25	15.0602	1.0084e-06	SEMA7A, CSF1, SEMA3C, FBLN1, VSIR, CYGB, AQP1, STK10, CDH5, JAM2, EPHA4, ABCC1, JAG1, SEMA6A, ACE, LIMCH1, DCN, SMOC2, DAB2, COL3A1, CXCL12, ACKR3, LGR6, CD200, DDR2	151	1008	19200	3.15358	0.00220496	0.00220739	0.0021721
GOTERM_BP_5	GO:2000145~regulation of cell motility	25	15.0602	2.81137e-06	SEMA7A, CSF1, SEMA3C, FBLN1, VSIR, CYGB, AQP1, STK10, CDH5, JAM2, EPHA4, ABCC1, JAG1, SEMA6A, ACE, LIMCH1, DCN, SMOC2, DAB2, COL3A1, CXCL12, ACKR3, LGR6, CD200, DDR2	151	1069	19200	2.97363	0.0061352	0.00259012	0.00254871
GOTERM_BP_5	GO:0016477~cell migration	31	18.6747	3.54973e-06	SEMA7A, NRP2, CSF1, SEMA3C, FBLN1, VSIR, CYGB, AQP1, STK10, CDH5, ITGB6, CD34, JAM2, EPHA4, ABCC1, JAG1, SEMA6A, ACE, LIMCH1, DCN, SMOC2, DAB2, COL3A1, CXCL12, AXL, ITGA7, ACKR3, MAPT, LGR6, CD200, DDR2	151	1566	19200	2.51706	0.00774026	0.00259012	0.00254871
GOTERM_BP_5	GO:0022604~regulation of cell morphogenesis	17	10.241	6.57476e-06	EPHA4, SEMA7A, SEMA6A, MYO10, SEMA3C, FBLN1, FITM2, SPTA1, DAB2, CXCL12, PALMD, MYO5B, ITGA7, MYH14, CDC42EP1, MAPT, LIMS2	151	550	19200	3.93016	0.0142891	0.00288414	0.00283802
GOTERM_BP_5	GO:0030199~collagen fibril organization	7	4.21687	6.5878e-06	ADAMTS2, COL3A1, TNXB, P4HA1, LUM, DPT, DDR2	151	59	19200	15.0859	0.0143173	0.00288414	0.00283802
GOTERM_BP_5	GO:0048513~animal organ development	56	33.7349	1.10116e-05	TRIM72, ALAS2, NRP2, SAMD9L, CSF1, HBA-A2, VSIR, AQP1, ADAMTS2, MB, ITGB6, CD34, EPHA4, RBFOX1, SEMA6A, ARHGEF15, TESC, DCN, ITPKB, CRISPLD2, ANK, FREM2, DDR2, SEMA7A, KCNE1, NFIX, INTU, SEMA3C, EPAS1, HTRA1, ATP1A2, PCDH12, PCDH19, PCDH18, SPTA1, XIRP2, MYH14, MYH11, IGFBP7, SLC38A3, ACE, JAG1, PRRX1, LUM, RFLNB, KY, MFAP5, COL3A1, DAB2, CXCL12, AXL, ALPL, PI16, CLEC2D, LIMS2, FBN1	151	4090	19200	1.74096	0.0238164	0.00401741	0.00395318
GOTERM_BP_5	GO:0030335~positive regulation of cell migration	17	10.241	1.89168e-05	EPHA4, ABCC1, SEMA7A, SEMA6A, CSF1, SEMA3C, FBLN1, VSIR, AQP1, SMOC2, CDH5, DAB2, CXCL12, ACKR3, LGR6, JAM2, DDR2	151	599	19200	3.60866	0.0405636	0.00591555	0.00582097
GOTERM_BP_5	GO:0000902~cell morphogenesis	24	14.4578	2.56365e-05	CYFIP2, EPHA4, SEMA7A, NRP2, SEMA6A, MYO10, SEMA3C, LRTM1, FBLN1, SPTA1, PREX2, CDH5, DAB2, CXCL12, PALMD, AXL, MYO5B, CCDC88C, ITGA7, MYH14, CDC42EP1, MAPT, ITGB6, LIMS2	151	1139	19200	2.67924	0.0545735	0.0070148	0.00690264
GOTERM_BP_5	GO:2000147~positive regulation of cell motility	17	10.241	3.22679e-05	EPHA4, ABCC1, SEMA7A, SEMA6A, CSF1, SEMA3C, FBLN1, VSIR, AQP1, SMOC2, CDH5, DAB2, CXCL12, ACKR3, LGR6, JAM2, DDR2	151	626	19200	3.45302	0.0681986	0.00784827	0.00772278
GOTERM_BP_5	GO:0051272~positive regulation of cellular component movement	17	10.241	4.61262e-05	EPHA4, ABCC1, SEMA7A, SEMA6A, CSF1, SEMA3C, FBLN1, VSIR, AQP1, SMOC2, CDH5, DAB2, CXCL12, ACKR3, LGR6, JAM2, DDR2	151	645	19200	3.3513	0.0960423	0.010097	0.00993559
GOTERM_BP_5	GO:0072359~circulatory system development	25	15.0602	5.17566e-05	NRP2, SEMA3C, EPAS1, TNFAIP2, AQP1, CDH5, MB, XIRP2, MYH11, CD34, JAG1, SEMA6A, ACE, PRRX1, ARHGEF15, DCN, SMOC2, COL3A1, PTPRB, CXCL12, ITGA7, ACKR3, PI16, FREM2, FBN1	151	1275	19200	2.49318	0.107116	0.0102996	0.0101349
GOTERM_BP_5	GO:0072358~cardiovascular system development	19	11.4458	7.88443e-05	NRP2, JAG1, SEMA6A, ACE, PRRX1, ARHGEF15, SEMA3C, EPAS1, TNFAIP2, DCN, AQP1, SMOC2, CDH5, COL3A1, PTPRB, CXCL12, ACKR3, ITGA7, CD34	151	824	19200	2.93191	0.158523	0.0132762	0.0130639
GOTERM_BP_5	GO:0001944~vasculature development	19	11.4458	7.88443e-05	NRP2, JAG1, SEMA6A, ACE, PRRX1, ARHGEF15, SEMA3C, EPAS1, TNFAIP2, DCN, AQP1, SMOC2, CDH5, COL3A1, PTPRB, CXCL12, ACKR3, ITGA7, CD34	151	824	19200	2.93191	0.158523	0.0132762	0.0130639
GOTERM_BP_5	GO:0048251~elastic fiber assembly	4	2.40964	0.00012621	COL3A1, TNXB, LTBP4, MYH11	151	13	19200	39.1238	0.241408	0.0186176	0.0183199
GOTERM_BP_5	GO:0001568~blood vessel development	18	10.8434	0.000127576	NRP2, JAG1, SEMA6A, ACE, PRRX1, SEMA3C, EPAS1, TNFAIP2, DCN, AQP1, SMOC2, CDH5, COL3A1, PTPRB, CXCL12, ACKR3, ITGA7, CD34	151	779	19200	2.93805	0.243673	0.0186176	0.0183199
GOTERM_BP_5	GO:0051271~negative regulation of cellular component movement	12	7.22892	0.000145838	EPHA4, COL3A1, SEMA7A, JAG1, SEMA6A, CXCL12, SEMA3C, LIMCH1, FBLN1, CYGB, DCN, CD200	151	366	19200	4.16893	0.273316	0.0199525	0.0196335
GOTERM_BP_5	GO:1902284~neuron projection extension involved in neuron projection guidance	5	3.01205	0.000193402	SEMA7A, NRP2, SEMA6A, CXCL12, SEMA3C	151	37	19200	17.1827	0.345182	0.0249034	0.0245052
GOTERM_BP_5	GO:0071634~regulation of transforming growth factor beta production	5	3.01205	0.000262801	LUM, FBLN1, ITGB6, CD34, CD200	151	40	19200	15.894	0.43749	0.0319595	0.0314485
GOTERM_BP_5	GO:0010721~negative regulation of cell development	12	7.22892	0.000347973	RAP1GAP2, EPHA4, COL3A1, SEMA7A, DAB2, JAG1, SEMA6A, SEMA3C, RFLNB, FBLN1, PI16, FBN1	151	405	19200	3.76748	0.533195	0.0381424	0.0375325
GOTERM_BP_5	GO:0050919~negative chemotaxis	5	3.01205	0.000348491	SEMA7A, NRP2, SEMA6A, SEMA3C, LRTM1	151	43	19200	14.7852	0.533725	0.0381424	0.0375325
GOTERM_BP_5	GO:0001666~response to hypoxia	11	6.62651	0.00039034	EPHA4, ALAS2, CXCL12, KCND2, FNDC1, MB, EPAS1, UCP3, CD34, CYGB, AQP1	151	345	19200	4.05413	0.574555	0.0406883	0.0400377
GOTERM_BP_5	GO:0007167~enzyme linked receptor protein signaling pathway	19	11.4458	0.000597694	CYFIP2, TRIM72, EPHA4, NRP2, SEMA6A, CSF1, HTRA3, LTBP4, HTRA1, VSIR, DCN, SMOC2, CDH5, DAB2, COL3A1, AXL, ITGB6, FBN1, DDR2	151	973	19200	2.48293	0.729841	0.0571242	0.0562109
GOTERM_BP_5	GO:0048675~axon extension	7	4.21687	0.000600209	SEMA7A, NRP2, SEMA6A, CXCL12, SEMA3C, MYO5B, MAPT	151	132	19200	6.74293	0.731325	0.0571242	0.0562109
GOTERM_BP_5	GO:0007179~transforming growth factor beta receptor signaling pathway	8	4.81928	0.000892962	CDH5, COL3A1, DAB2, HTRA3, HTRA1, LTBP4, ITGB6, FBN1	151	196	19200	5.18989	0.858516	0.0781878	0.0769376
GOTERM_BP_5	GO:1990138~neuron projection extension	8	4.81928	0.000892962	CYFIP2, SEMA7A, NRP2, SEMA6A, CXCL12, SEMA3C, MYO5B, MAPT	151	196	19200	5.18989	0.858516	0.0781878	0.0769376
GOTERM_BP_5	GO:0030099~myeloid cell differentiation	12	7.22892	0.00099691	ITPKB, ALAS2, DAB2, JAG1, CSF1, MB, EPAS1, TESC, HBA-A2, ITGB6, CLEC2D, FBN1	151	460	19200	3.31702	0.887334	0.0839322	0.0825902
GOTERM_BP_5	GO:0048588~developmental cell growth	9	5.42169	0.00136282	CYFIP2, SEMA7A, NRP2, SEMA6A, CXCL12, SEMA3C, MYO5B, MAPT, PI16	151	272	19200	4.20725	0.949473	0.110489	0.108723
GOTERM_BP_5	GO:0001525~angiogenesis	13	7.83133	0.00170406	NRP2, SEMA6A, ACE, EPAS1, TNFAIP2, DCN, AQP1, SMOC2, CDH5, PTPRB, CXCL12, ACKR3, CD34	151	568	19200	2.91018	0.976088	0.133221	0.131091
GOTERM_BP_5	GO:0030097~hemopoiesis	19	11.4458	0.00184556	ALAS2, SAMD9L, JAG1, ACE, CSF1, EPAS1, TESC, HBA-A2, VSIR, MFAP5, SPTA1, ITPKB, DAB2, MB, AXL, ITGB6, CD34, CLEC2D, FBN1	151	1075	19200	2.24734	0.982467	0.138256	0.136045
GOTERM_BP_5	GO:0008361~regulation of cell size	8	4.81928	0.00192609	RAP1GAP2, SEMA7A, SEMA6A, CXCL12, SEMA3C, MYO5B, MAPT, AQP1	151	224	19200	4.54115	0.985306	0.138256	0.136045
GOTERM_BP_5	GO:0060284~regulation of cell development	20	12.0482	0.0020477	RAP1GAP2, EPHA4, SEMA7A, JAG1, SEMA6A, ACE, CSF1, PRRX1, SEMA3C, RFLNB, FBLN1, CDH5, DAB2, COL3A1, CXCL12, MYO5B, MAPT, PI16, LIMS2, FBN1	151	1175	19200	2.16429	0.988746	0.138256	0.136045
GOTERM_BP_5	GO:0032102~negative regulation of response to external stimulus	10	6.0241	0.00208333	THBD, CDH5, EPHA4, SEMA7A, SEMA6A, SEMA3C, HTRA1, SERPING1, PLA2G5, CD34	151	359	19200	3.54185	0.989592	0.138256	0.136045
GOTERM_BP_5	GO:0030516~regulation of axon extension	6	3.61446	0.00209751	SEMA7A, SEMA6A, CXCL12, SEMA3C, MYO5B, MAPT	151	115	19200	6.63403	0.989911	0.138256	0.136045
GOTERM_BP_5	GO:0048841~regulation of axon extension involved in axon guidance	4	2.40964	0.00214742	SEMA7A, SEMA6A, CXCL12, SEMA3C	151	33	19200	15.4124	0.990957	0.138256	0.136045
GOTERM_BP_5	GO:0010769~regulation of cell morphogenesis involved in differentiation	10	6.0241	0.00228668	EPHA4, SEMA7A, DAB2, SEMA6A, CXCL12, SEMA3C, MYO5B, FBLN1, MAPT, LIMS2	151	364	19200	3.4932	0.993338	0.138549	0.136334
GOTERM_BP_5	GO:0002520~immune system development	20	12.0482	0.00229554	PARP3, ALAS2, SAMD9L, JAG1, ACE, CSF1, EPAS1, TESC, HBA-A2, VSIR, MFAP5, SPTA1, ITPKB, DAB2, MB, AXL, ITGB6, CD34, CLEC2D, FBN1	151	1187	19200	2.14241	0.993466	0.138549	0.136334
GOTERM_BP_5	GO:0016339~calcium-dependent cell-cell adhesion via plasma membrane cell adhesion molecules	4	2.40964	0.00234185	CDH5, PCDH12, PCDH1, PCDH18	151	34	19200	14.9591	0.994097	0.138549	0.136334
GOTERM_BP_5	GO:0048762~mesenchymal cell differentiation	8	4.81928	0.00270597	EPHA4, SEMA7A, NRP2, DAB2, JAG1, SEMA6A, SEMA3C, RFLNB	151	238	19200	4.27403	0.997345	0.152248	0.149814
GOTERM_BP_5	GO:0007229~integrin-mediated signaling pathway	6	3.61446	0.00271251	COL3A1, SEMA7A, DAB2, ITGA7, ITGB6, LIMS2	151	122	19200	6.25339	0.997383	0.152248	0.149814
GOTERM_BP_5	GO:0006941~striated muscle contraction	7	4.21687	0.00293442	SMTN, KCNE1, DMPK, MB, HRC, MYH14, ATP1A2	151	180	19200	4.94481	0.998392	0.160586	0.158019
GOTERM_BP_5	GO:0048534~hematopoietic or lymphoid organ development	19	11.4458	0.00301309	ALAS2, SAMD9L, JAG1, ACE, CSF1, EPAS1, TESC, HBA-A2, VSIR, MFAP5, SPTA1, ITPKB, DAB2, MB, AXL, ITGB6, CD34, CLEC2D, FBN1	151	1125	19200	2.14746	0.998647	0.16087	0.158297
GOTERM_BP_5	GO:0051961~negative regulation of nervous system development	10	6.0241	0.00309915	RAP1GAP2, EPHA4, COL3A1, SEMA7A, DAB2, JAG1, SEMA6A, ARHGEF15, SEMA3C, JAM2	151	381	19200	3.33733	0.99888	0.161525	0.158942
GOTERM_BP_5	GO:0045597~positive regulation of cell differentiation	20	12.0482	0.0035246	EPHA4, SEMA7A, JAG1, SEMA6A, ACE, CSF1, SEMA3C, TESC, PLA2G5, VSIR, ITPKB, CDH5, DAB2, CXCL12, AXL, MYO5B, MAPT, CD34, LIMS2, DDR2	151	1234	19200	2.06082	0.99956	0.177334	0.174499
GOTERM_BP_5	GO:0061387~regulation of extent of cell growth	6	3.61446	0.0035645	SEMA7A, SEMA6A, CXCL12, SEMA3C, MYO5B, MAPT	151	130	19200	5.86857	0.999597	0.177334	0.174499
GOTERM_BP_5	GO:0001667~ameboidal-type cell migration	11	6.62651	0.00367725	CDH5, SMOC2, SEMA7A, NRP2, SEMA6A, CXCL12, SEMA3C, CYGB, DCN, AQP1, DDR2	151	466	19200	3.00145	0.999685	0.178878	0.176018
GOTERM_BP_5	GO:0010770~positive regulation of cell morphogenesis involved in differentiation	7	4.21687	0.00444847	EPHA4, SEMA7A, DAB2, CXCL12, MYO5B, MAPT, LIMS2	151	196	19200	4.54115	0.999942	0.204714	0.201441
GOTERM_BP_5	GO:2000146~negative regulation of cell motility	9	5.42169	0.00455192	EPHA4, COL3A1, JAG1, CXCL12, LIMCH1, FBLN1, CYGB, DCN, CD200	151	331	19200	3.45731	0.999954	0.204714	0.201441
GOTERM_BP_5	GO:0085029~extracellular matrix assembly	4	2.40964	0.00458865	COL3A1, TNXB, LTBP4, MYH11	151	43	19200	11.8281	0.999958	0.204714	0.201441
GOTERM_BP_5	GO:0071526~semaphorin-plexin signaling pathway	4	2.40964	0.00458865	SEMA7A, NRP2, SEMA6A, SEMA3C	151	43	19200	11.8281	0.999958	0.204714	0.201441
GOTERM_BP_5	GO:0002262~myeloid cell homeostasis	7	4.21687	0.00467597	ITPKB, ALAS2, CSF1, MB, AXL, EPAS1, HBA-A2	151	198	19200	4.49528	0.999965	0.204714	0.201441
GOTERM_BP_5	GO:0070371~ERK1 and ERK2 cascade	9	5.42169	0.00497474	EPHA4, SEMA7A, DAB2, SEMA6A, CXCL12, ACKR3, FBLN1, PLA2G5, DDR2	151	336	19200	3.40587	0.999982	0.213524	0.21011
GOTERM_BP_5	GO:0050801~ion homeostasis	16	9.63855	0.00511756	ALAS2, STEAP4, ACE, DMPK, EPAS1, TESC, ATP1A2, DCN, CDH5, GPAM, HRC, ACKR3, SCN7A, ALPL, ITGB6, ANK	151	910	19200	2.23565	0.999987	0.21543	0.211985
GOTERM_BP_5	GO:0009887~animal organ morphogenesis	19	11.4458	0.0053092	NRP2, JAG1, INTU, CSF1, PRRX1, SEMA3C, HTRA1, RFLNB, AQP1, MFAP5, DAB2, COL3A1, XIRP2, ALPL, ITGB6, CD34, ANK, LIMS2, FBN1	151	1188	19200	2.03358	0.999991	0.219012	0.215511
GOTERM_BP_5	GO:0014032~neural crest cell development	5	3.01205	0.00543783	SEMA7A, NRP2, JAG1, SEMA6A, SEMA3C	151	90	19200	7.06402	0.999993	0.219012	0.215511
GOTERM_BP_5	GO:0071363~cellular response to growth factor stimulus	14	8.43373	0.00556904	CYFIP2, NRP2, SEMA6A, HTRA3, LTBP4, HTRA1, VSIR, DCN, SMOC2, CDH5, DAB2, COL3A1, ITGB6, FBN1	151	743	19200	2.39587	0.999995	0.219012	0.215511
GOTERM_BP_5	GO:0071559~response to transforming growth factor beta	8	4.81928	0.00560288	CDH5, COL3A1, DAB2, HTRA3, HTRA1, LTBP4, ITGB6, FBN1	151	272	19200	3.73977	0.999995	0.219012	0.215511
GOTERM_BP_5	GO:0042476~odontogenesis	6	3.61446	0.0059898	CSF1, HTRA1, ALPL, ITGB6, CD34, ANK	151	147	19200	5.18989	0.999998	0.230029	0.226351
GOTERM_BP_5	GO:1902667~regulation of axon guidance	4	2.40964	0.00625116	SEMA7A, SEMA6A, CXCL12, SEMA3C	151	48	19200	10.596	0.999999	0.235266	0.231504
GOTERM_BP_5	GO:0007166~cell surface receptor signaling pathway	35	21.0843	0.0063411	CYFIP2, TRIM72, SEMA7A, NRP2, INTU, CSF1, SEMA3C, HTRA3, HTRA1, LTBP4, VSIR, CDH5, ITGB6, EPHA4, JAG1, SEMA6A, DMPK, PRRX1, KCNB1, OSMR, DCN, ITPKB, SMOC2, DAB2, COL3A1, CXCL12, AXL, CCDC88C, ITGA7, ACKR3, ADGRL4, LGR6, LIMS2, FBN1, DDR2	151	2837	19200	1.56868	0.999999	0.235266	0.231504
GOTERM_BP_5	GO:0000904~cell morphogenesis involved in differentiation	15	9.03614	0.00655984	EPHA4, SEMA7A, NRP2, SEMA6A, SEMA3C, LRTM1, FBLN1, PREX2, DAB2, CXCL12, AXL, MYO5B, CCDC88C, MAPT, LIMS2	151	846	19200	2.25447	0.999999	0.239325	0.235498
GOTERM_BP_5	GO:0014031~mesenchymal cell development	5	3.01205	0.00682051	SEMA7A, NRP2, JAG1, SEMA6A, SEMA3C	151	96	19200	6.62252	1	0.244756	0.240842
GOTERM_BP_5	GO:0007399~nervous system development	33	19.8795	0.00772934	CYFIP2, SEMA7A, NRP2, KCNE1, NFIX, INTU, CSF1, SEMA3C, LRTM1, ATP1A2, PCDH19, PCDH18, AQP1, PREX2, SLC38A3, RXRG, JAM2, RAP1GAP2, EPHA4, RBFOX1, JAG1, SEMA6A, ACE, PRRX1, ARHGEF15, KCNB1, DAB2, COL3A1, CXCL12, AXL, MYO5B, ACKR3, MAPT	151	2659	19200	1.57805	1	0.271922	0.267574
GOTERM_BP_5	GO:0048864~stem cell development	5	3.01205	0.00786087	SEMA7A, NRP2, JAG1, SEMA6A, SEMA3C	151	100	19200	6.35762	1	0.271922	0.267574
GOTERM_BP_5	GO:0051960~regulation of nervous system development	18	10.8434	0.00795021	RAP1GAP2, EPHA4, SEMA7A, JAG1, SEMA6A, ACE, CSF1, PRRX1, ARHGEF15, SEMA3C, LRTM1, DAB2, COL3A1, CXCL12, MYO5B, MAPT, RXRG, JAM2	151	1142	19200	2.00415	1	0.271922	0.267574
GOTERM_BP_5	GO:0008360~regulation of cell shape	6	3.61446	0.0089273	SPTA1, MYO10, PALMD, ITGA7, MYH14, CDC42EP1	151	162	19200	4.70935	1	0.300644	0.295837
GOTERM_BP_5	GO:0045773~positive regulation of axon extension	4	2.40964	0.00911354	SEMA7A, CXCL12, MYO5B, MAPT	151	55	19200	9.24744	1	0.301463	0.296643
GOTERM_BP_5	GO:0030510~regulation of BMP signaling pathway	5	3.01205	0.00930135	CDH5, HTRA3, HTRA1, VSIR, FBN1	151	105	19200	6.05487	1	0.301463	0.296643
GOTERM_BP_5	GO:0048468~cell development	33	19.8795	0.0094731	CYFIP2, ALAS2, SEMA7A, NRP2, KCNE1, CSF1, SEMA3C, EPAS1, LRTM1, FBLN1, HBA-A2, PREX2, CDH5, MYH11, JAM2, RAP1GAP2, EPHA4, JAG1, SEMA6A, ACE, PRRX1, KCNB1, RFLNB, DAB2, COL3A1, CXCL12, AXL, MYO5B, CCDC88C, PI16, MAPT, LIMS2, FBN1	151	2697	19200	1.55581	1	0.301463	0.296643
GOTERM_BP_5	GO:0015669~gas transport	3	1.80723	0.0095025	MB, CYGB, AQP1	151	19	19200	20.0767	1	0.301463	0.296643
GOTERM_BP_5	GO:0060485~mesenchyme development	8	4.81928	0.0101997	EPHA4, SEMA7A, NRP2, DAB2, JAG1, SEMA6A, SEMA3C, RFLNB	151	305	19200	3.33514	1	0.318813	0.313716
GOTERM_BP_5	GO:0002698~negative regulation of immune effector process	6	3.61446	0.0103407	PARP3, AXL, HTRA1, SERPING1, CLEC2D, VSIR	151	168	19200	4.54115	1	0.318813	0.313716
GOTERM_BP_5	GO:0019220~regulation of phosphate metabolic process	25	15.0602	0.0105257	SEMA7A, TNXB, CSF1, FBLN1, PLA2G5, CDH5, EPHA4, SEMA6A, ACE, LIMCH1, ITPKB, DAB2, PTPRB, CXCL12, SLCO3A1, FNDC1, AXL, GPD1, CCDC88C, EEF1A2, HRC, ACKR3, MAPT, FBN1, DDR2	151	1873	19200	1.69717	1	0.320011	0.314894
GOTERM_BP_5	GO:0051174~regulation of phosphorus metabolic process	25	15.0602	0.0108557	SEMA7A, TNXB, CSF1, FBLN1, PLA2G5, CDH5, EPHA4, SEMA6A, ACE, LIMCH1, ITPKB, DAB2, PTPRB, CXCL12, SLCO3A1, FNDC1, AXL, GPD1, CCDC88C, EEF1A2, HRC, ACKR3, MAPT, FBN1, DDR2	151	1878	19200	1.69266	1	0.322546	0.317389
GOTERM_BP_5	GO:0051591~response to cAMP	5	3.01205	0.0109038	THBD, KCNE1, GPD1, PLA2G5, AQP1	151	110	19200	5.77965	1	0.322546	0.317389
GOTERM_BP_5	GO:0030036~actin cytoskeleton organization	13	7.83133	0.0112054	CYFIP2, ARHGEF15, LIMCH1, RFLNB, AQP1, SPTA1, SMTN, ABLIM3, MYO5B, XIRP2, MYH14, CDC42EP1, MYH11	151	722	19200	2.28945	1	0.327047	0.321818
GOTERM_BP_5	GO:0071636~positive regulation of transforming growth factor beta production	3	1.80723	0.0115514	LUM, CD34, CD200	151	21	19200	18.1646	1	0.33271	0.32739
GOTERM_BP_5	GO:0001558~regulation of cell growth	10	6.0241	0.0119846	SEMA7A, DAB2, SEMA6A, CXCL12, SEMA3C, RRAD, MYO5B, IGFBP7, MAPT, PI16	151	472	19200	2.69391	1	0.340706	0.335259
GOTERM_BP_5	GO:0030336~negative regulation of cell migration	8	4.81928	0.0122149	EPHA4, COL3A1, JAG1, CXCL12, LIMCH1, CYGB, DCN, CD200	151	316	19200	3.21905	1	0.341645	0.336183
GOTERM_BP_5	GO:1901571~fatty acid derivative transport	4	2.40964	0.0126289	ABCC1, ACE, SLCO3A1, PLA2G5	151	62	19200	8.20338	1	0.341645	0.336183
GOTERM_BP_5	GO:0071715~icosanoid transport	4	2.40964	0.0126289	ABCC1, ACE, SLCO3A1, PLA2G5	151	62	19200	8.20338	1	0.341645	0.336183
GOTERM_BP_5	GO:1900746~regulation of vascular endothelial growth factor signaling pathway	3	1.80723	0.012642	SMOC2, SEMA6A, DCN	151	22	19200	17.339	1	0.341645	0.336183
GOTERM_BP_5	GO:0001755~neural crest cell migration	4	2.40964	0.0131858	SEMA7A, NRP2, SEMA6A, SEMA3C	151	63	19200	8.07316	1	0.351996	0.346368
GOTERM_BP_5	GO:0009966~regulation of signal transduction	36	21.6867	0.0134564	CYFIP2, TRIM72, SEMA7A, TNXB, INTU, CSF1, HTRA3, HTRA1, FBLN1, PLA2G5, VSIR, CDH5, RGS5, MCF2L, IGFBP7, RAP1GAP2, EPHA4, JAG1, SEMA6A, DMPK, PRRX1, DCN, ITPKB, SMOC2, DAB2, COL3A1, CXCL12, AXL, CCDC88C, HRC, ACKR3, MAPT, LGR6, LIMS2, FBN1, DDR2	151	3095	19200	1.47899	1	0.354893	0.349219
GOTERM_BP_5	GO:0007596~blood coagulation	6	3.61446	0.01398	THBD, AXL, F13A1, SERPING1, FBLN1, CD34	151	181	19200	4.21499	1	0.360968	0.355196
GOTERM_BP_5	GO:0045596~negative regulation of cell differentiation	15	9.03614	0.0140166	RAP1GAP2, TRIM72, EPHA4, SEMA7A, JAG1, SEMA6A, SEMA3C, RFLNB, FBLN1, ITPKB, DAB2, COL3A1, PI16, CLEC2D, FBN1	151	928	19200	2.05526	1	0.360968	0.355196
GOTERM_BP_5	GO:1902903~regulation of supramolecular fiber organization	9	5.42169	0.0144013	SPTA1, CYFIP2, CDH5, TNXB, ARHGEF15, LIMCH1, CDC42EP1, MAPT, TRIM54	151	405	19200	2.82561	1	0.365683	0.359836
GOTERM_BP_5	GO:1902547~regulation of cellular response to vascular endothelial growth factor stimulus	3	1.80723	0.0149518	SMOC2, SEMA6A, DCN	151	24	19200	15.894	1	0.365683	0.359836
GOTERM_BP_5	GO:0031344~regulation of cell projection organization	14	8.43373	0.0149955	RAP1GAP2, EPHA4, SEMA7A, SEMA6A, INTU, MYO10, PRRX1, SEMA3C, AQP1, DAB2, CXCL12, MYO5B, CDC42EP1, MAPT	151	843	19200	2.11166	1	0.365683	0.359836
GOTERM_BP_5	GO:0036294~cellular response to decreased oxygen levels	6	3.61446	0.0151717	EPHA4, KCND2, FNDC1, EPAS1, CD34, AQP1	151	185	19200	4.12386	1	0.365683	0.359836
GOTERM_BP_5	GO:0001764~neuron migration	6	3.61446	0.0151717	COL3A1, NRP2, SEMA6A, CXCL12, AXL, MAPT	151	185	19200	4.12386	1	0.365683	0.359836
GOTERM_BP_5	GO:0010977~negative regulation of neuron projection development	6	3.61446	0.0153878	RAP1GAP2, EPHA4, SEMA7A, DAB2, SEMA6A, SEMA3C	151	186	19200	4.10169	1	0.365683	0.359836
GOTERM_BP_5	GO:0007411~axon guidance	7	4.21687	0.0154329	EPHA4, SEMA7A, NRP2, SEMA6A, CXCL12, SEMA3C, LRTM1	151	256	19200	3.47682	1	0.365683	0.359836
GOTERM_BP_5	GO:2000401~regulation of lymphocyte migration	4	2.40964	0.0155522	STK10, CXCL12, CD200, JAM2	151	67	19200	7.59118	1	0.365683	0.359836
GOTERM_BP_5	GO:0097485~neuron projection guidance	7	4.21687	0.0157032	EPHA4, SEMA7A, NRP2, SEMA6A, CXCL12, SEMA3C, LRTM1	151	257	19200	3.46329	1	0.365683	0.359836
GOTERM_BP_5	GO:0007178~transmembrane receptor protein serine/threonine kinase signaling pathway	9	5.42169	0.0164409	CDH5, COL3A1, DAB2, HTRA3, HTRA1, LTBP4, ITGB6, VSIR, FBN1	151	415	19200	2.75752	1	0.378833	0.372776
GOTERM_BP_5	GO:0042908~xenobiotic transport	3	1.80723	0.0174282	ABCC1, ABCA8A, ABCA8B	151	26	19200	14.6714	1	0.395927	0.389596
GOTERM_BP_5	GO:0008654~phospholipid biosynthetic process	6	3.61446	0.0175445	ABCA8A, GPAM, ABCA8B, FITM2, CHPT1, PLA2G5	151	192	19200	3.97351	1	0.395927	0.389596
GOTERM_BP_5	GO:0001776~leukocyte homeostasis	5	3.01205	0.0185749	ITPKB, SPTA1, CSF1, GPAM, AXL	151	129	19200	4.92838	1	0.414079	0.407458
GOTERM_BP_5	GO:0048843~negative regulation of axon extension involved in axon guidance	3	1.80723	0.0187272	SEMA7A, SEMA6A, SEMA3C	151	27	19200	14.128	1	0.414079	0.407458
GOTERM_BP_5	GO:0045665~negative regulation of neuron differentiation	7	4.21687	0.0198376	RAP1GAP2, EPHA4, SEMA7A, DAB2, JAG1, SEMA6A, SEMA3C	151	271	19200	3.28438	1	0.434245	0.427302
GOTERM_BP_5	GO:1902668~negative regulation of axon guidance	3	1.80723	0.0200657	SEMA7A, SEMA6A, SEMA3C	151	28	19200	13.6235	1	0.434889	0.427936
GOTERM_BP_5	GO:1903522~regulation of blood circulation	7	4.21687	0.0208115	SMTN, KCNE1, ACE, DMPK, EPAS1, HRC, ATP1A2	151	274	19200	3.24842	1	0.436931	0.429945
GOTERM_BP_5	GO:0050768~negative regulation of neurogenesis	8	4.81928	0.0208176	RAP1GAP2, EPHA4, COL3A1, SEMA7A, DAB2, JAG1, SEMA6A, SEMA3C	151	352	19200	2.88983	1	0.436931	0.429945
GOTERM_BP_5	GO:0051926~negative regulation of calcium ion transport	4	2.40964	0.0209583	ACE, RRAD, HRC, ATP1A2	151	75	19200	6.78146	1	0.436931	0.429945
GOTERM_BP_5	GO:0021885~forebrain cell migration	4	2.40964	0.0209583	COL3A1, NRP2, CXCL12, AXL	151	75	19200	6.78146	1	0.436931	0.429945
GOTERM_BP_5	GO:0008016~regulation of heart contraction	6	3.61446	0.0213283	SMTN, KCNE1, DMPK, EPAS1, HRC, ATP1A2	151	202	19200	3.7768	1	0.440449	0.433406
GOTERM_BP_5	GO:0030308~negative regulation of cell growth	6	3.61446	0.0229725	SEMA7A, DAB2, SEMA6A, SEMA3C, RRAD, PI16	151	206	19200	3.70347	1	0.46997	0.462456
GOTERM_BP_5	GO:0010720~positive regulation of cell development	12	7.22892	0.0236908	CDH5, EPHA4, SEMA7A, DAB2, SEMA6A, CXCL12, ACE, CSF1, SEMA3C, MYO5B, MAPT, LIMS2	151	710	19200	2.14905	1	0.476117	0.468504
GOTERM_BP_5	GO:0009967~positive regulation of signal transduction	22	13.253	0.0237079	CYFIP2, EPHA4, SEMA7A, JAG1, INTU, CSF1, PRRX1, PLA2G5, VSIR, DCN, ITPKB, SMOC2, CDH5, DAB2, COL3A1, CXCL12, AXL, MCF2L, ACKR3, LGR6, LIMS2, DDR2	151	1699	19200	1.64647	1	0.476117	0.468504
GOTERM_BP_5	GO:0010811~positive regulation of cell-substrate adhesion	5	3.01205	0.0253846	SMOC2, DAB2, CSF1, FBLN1, LIMS2	151	142	19200	4.47719	1	0.504971	0.496897
GOTERM_BP_5	GO:0051057~positive regulation of small GTPase mediated signal transduction	4	2.40964	0.0256061	ITPKB, COL3A1, CSF1, MCF2L	151	81	19200	6.27913	1	0.504971	0.496897
GOTERM_BP_5	GO:0001822~kidney development	8	4.81928	0.0267477	EPHA4, JAG1, ACE, CD34, FREM2, DCN, AQP1, FBN1	151	371	19200	2.74183	1	0.522775	0.514416
GOTERM_BP_5	GO:0050777~negative regulation of immune response	6	3.61446	0.027933	PARP3, COL3A1, AXL, SERPING1, CLEC2D, VSIR	151	217	19200	3.51573	1	0.54111	0.532458
GOTERM_BP_5	GO:0015850~organic hydroxy compound transport	7	4.21687	0.028957	DAB2, CXCL12, ABCA8A, KCNB1, ABCA8B, AQP1, TTC39B	151	296	19200	3.00698	1	0.556025	0.547134
GOTERM_BP_5	GO:1903034~regulation of response to wounding	6	3.61446	0.0293877	THBD, SMOC2, EPHA4, SERPING1, CD34, DDR2	151	220	19200	3.46779	1	0.559389	0.550445
GOTERM_BP_5	GO:0034505~tooth mineralization	3	1.80723	0.0304857	ALPL, ITGB6, ANK	151	35	19200	10.8988	1	0.570911	0.561783
GOTERM_BP_5	GO:0016310~phosphorylation	28	16.8675	0.0307641	SEMA7A, TNXB, CSF1, FBLN1, PLA2G5, STK10, CDH5, EPHA4, SEMA6A, ACE, DMPK, LIMCH1, ITPKB, DAB2, PTPRB, CXCL12, SLCO3A1, FNDC1, AXL, GPD1, CCDC88C, EEF1A2, HRC, ACKR3, MAPT, COQ8A, FBN1, DDR2	151	2392	19200	1.48841	1	0.570911	0.561783
GOTERM_BP_5	GO:0048639~positive regulation of developmental growth	6	3.61446	0.030903	SEMA7A, CXCL12, CSF1, GPAM, MYO5B, MAPT	151	223	19200	3.42114	1	0.570911	0.561783
GOTERM_BP_5	GO:0072001~renal system development	8	4.81928	0.0310363	EPHA4, JAG1, ACE, CD34, FREM2, DCN, AQP1, FBN1	151	383	19200	2.65592	1	0.570911	0.561783
GOTERM_BP_5	GO:0032990~cell part morphogenesis	12	7.22892	0.0318312	CYFIP2, PREX2, EPHA4, SEMA7A, NRP2, SEMA6A, CXCL12, SEMA3C, MYO5B, LRTM1, MYH14, MAPT	151	744	19200	2.05084	1	0.580654	0.57137
GOTERM_BP_5	GO:0051246~regulation of protein metabolic process	34	20.4819	0.0335432	CYFIP2, ITIH5, SEMA7A, SAMD9L, TNXB, CSF1, EPAS1, PAPLN, LTBP4, FBLN1, PLA2G5, VSIR, AQP1, CDH5, EPHA4, HHATL, SEMA6A, ACE, LIMCH1, ITPKB, RNF144A, DAB2, PTPRB, CXCL12, SLCO3A1, FNDC1, CCDC88C, HRC, SERPING1, ACKR3, PI16, MAPT, FBN1, DDR2	151	3080	19200	1.40363	1	0.606827	0.597124
GOTERM_BP_5	GO:0031345~negative regulation of cell projection organization	6	3.61446	0.034067	RAP1GAP2, EPHA4, SEMA7A, DAB2, SEMA6A, SEMA3C	151	229	19200	3.3315	1	0.611251	0.601478
GOTERM_BP_5	GO:0060047~heart contraction	6	3.61446	0.0346131	SMTN, KCNE1, ACE, EPAS1, HRC, ATP1A2	151	230	19200	3.31702	1	0.616001	0.606152
GOTERM_BP_5	GO:0045937~positive regulation of phosphate metabolic process	17	10.241	0.0360892	EPHA4, SEMA7A, ACE, CSF1, LIMCH1, PLA2G5, CDH5, DAB2, CXCL12, FNDC1, SLCO3A1, AXL, GPD1, EEF1A2, ACKR3, FBN1, DDR2	151	1254	19200	1.72376	1	0.631994	0.621889
GOTERM_BP_5	GO:0010562~positive regulation of phosphorus metabolic process	17	10.241	0.0360892	EPHA4, SEMA7A, ACE, CSF1, LIMCH1, PLA2G5, CDH5, DAB2, CXCL12, FNDC1, SLCO3A1, AXL, GPD1, EEF1A2, ACKR3, FBN1, DDR2	151	1254	19200	1.72376	1	0.631994	0.621889
GOTERM_BP_5	GO:0032268~regulation of cellular protein metabolic process	32	19.2771	0.0382933	CYFIP2, ITIH5, SEMA7A, TNXB, CSF1, EPAS1, PAPLN, FBLN1, PLA2G5, VSIR, AQP1, CDH5, EPHA4, HHATL, SEMA6A, ACE, LIMCH1, ITPKB, RNF144A, DAB2, PTPRB, CXCL12, SLCO3A1, FNDC1, CCDC88C, HRC, SERPING1, ACKR3, PI16, MAPT, FBN1, DDR2	151	2887	19200	1.40938	1	0.652642	0.642207
GOTERM_BP_5	GO:1903035~negative regulation of response to wounding	4	2.40964	0.0384191	THBD, EPHA4, SERPING1, CD34	151	95	19200	5.35378	1	0.652642	0.642207
GOTERM_BP_5	GO:1900034~regulation of cellular response to heat	2	1.20482	0.0384608	MAPT, CD34	151	5	19200	50.8609	1	0.652642	0.642207
GOTERM_BP_5	GO:0006663~platelet activating factor biosynthetic process	2	1.20482	0.0384608	CHPT1, PLA2G5	151	5	19200	50.8609	1	0.652642	0.642207
GOTERM_BP_5	GO:1903706~regulation of hemopoiesis	9	5.42169	0.0388052	ITPKB, JAG1, ACE, CSF1, AXL, TESC, CLEC2D, VSIR, FBN1	151	490	19200	2.33545	1	0.65342	0.642972
GOTERM_BP_5	GO:0031399~regulation of protein modification process	24	14.4578	0.0392927	EPHA4, HHATL, SEMA7A, SEMA6A, TNXB, ACE, CSF1, LIMCH1, EPAS1, FBLN1, PLA2G5, ITPKB, CDH5, DAB2, PTPRB, CXCL12, FNDC1, SLCO3A1, CCDC88C, HRC, ACKR3, MAPT, FBN1, DDR2	151	2008	19200	1.51975	1	0.656578	0.64608
GOTERM_BP_5	GO:0050920~regulation of chemotaxis	6	3.61446	0.040374	SMOC2, SEMA7A, SEMA6A, CXCL12, CSF1, SEMA3C	151	240	19200	3.17881	1	0.669536	0.658831
GOTERM_BP_5	GO:1901214~regulation of neuron death	8	4.81928	0.0409518	ABCC1, CSF1, KCNB1, AXL, MAPT, CD34, CD200, DDR2	151	407	19200	2.49931	1	0.669904	0.659193
GOTERM_BP_5	GO:0007169~transmembrane receptor protein tyrosine kinase signaling pathway	10	6.0241	0.0411287	CYFIP2, TRIM72, SMOC2, EPHA4, NRP2, SEMA6A, CSF1, AXL, DCN, DDR2	151	587	19200	2.16614	1	0.669904	0.659193
GOTERM_BP_5	GO:0045637~regulation of myeloid cell differentiation	6	3.61446	0.0415921	ITPKB, JAG1, CSF1, TESC, CLEC2D, FBN1	151	242	19200	3.15254	1	0.669904	0.659193
GOTERM_BP_5	GO:0006464~cellular protein modification process	41	24.6988	0.0416335	TRIM72, SEMA7A, TNXB, CSF1, GALNT15, EPAS1, ASB14, F13A1, FBLN1, PLA2G5, ART1, STK10, CDH5, TRIM7, ST8SIA4, EPHA4, HHATL, PARP3, SEMA6A, ACE, DMPK, LIMCH1, DCN, ITPKB, RNF144A, DAB2, COL3A1, PTPRB, CXCL12, P4HA1, SLCO3A1, FNDC1, AXL, CCDC88C, HRC, ACKR3, MAPT, COQ8A, TRIM54, FBN1, DDR2	151	3941	19200	1.32282	1	0.669904	0.659193
GOTERM_BP_5	GO:0036211~protein modification process	41	24.6988	0.0419264	TRIM72, SEMA7A, TNXB, CSF1, GALNT15, EPAS1, ASB14, F13A1, FBLN1, PLA2G5, ART1, STK10, CDH5, TRIM7, ST8SIA4, EPHA4, HHATL, PARP3, SEMA6A, ACE, DMPK, LIMCH1, DCN, ITPKB, RNF144A, DAB2, COL3A1, PTPRB, CXCL12, P4HA1, SLCO3A1, FNDC1, AXL, CCDC88C, HRC, ACKR3, MAPT, COQ8A, TRIM54, FBN1, DDR2	151	3943	19200	1.32215	1	0.669904	0.659193
GOTERM_BP_5	GO:0051129~negative regulation of cellular component organization	13	7.83133	0.0451261	RAP1GAP2, EPHA4, SEMA7A, SEMA6A, ACE, ARHGEF15, SEMA3C, FBLN1, SPTA1, CDH5, DAB2, MAPT, TRIM54	151	886	19200	1.86567	1	0.715804	0.704359
GOTERM_BP_5	GO:0008285~negative regulation of cell proliferation	12	7.22892	0.0457898	CDH5, RGS5, DAB2, CXCL12, INTU, TESC, ACKR3, DPT, FBLN1, VSIR, CD200, LIMS2	151	790	19200	1.93143	1	0.718754	0.707262
GOTERM_BP_5	GO:0030509~BMP signaling pathway	5	3.01205	0.0461169	CDH5, HTRA3, HTRA1, VSIR, FBN1	151	172	19200	3.69629	1	0.718754	0.707262
GOTERM_BP_5	GO:0048812~neuron projection morphogenesis	11	6.62651	0.0463026	CYFIP2, PREX2, EPHA4, SEMA7A, NRP2, SEMA6A, CXCL12, SEMA3C, MYO5B, LRTM1, MAPT	151	695	19200	2.01248	1	0.718754	0.707262
GOTERM_BP_5	GO:0007507~heart development	11	6.62651	0.046674	COL3A1, NRP2, JAG1, ACE, SEMA3C, MB, XIRP2, MYH11, PI16, FREM2, FBN1	151	696	19200	2.00959	1	0.718754	0.707262
GOTERM_BP_5	GO:0050772~positive regulation of axonogenesis	4	2.40964	0.0469538	SEMA7A, CXCL12, MYO5B, MAPT	151	103	19200	4.93795	1	0.718754	0.707262
GOTERM_BP_5	GO:0030324~lung development	6	3.61446	0.0480146	ADAMTS2, COL3A1, ACE, EPAS1, CRISPLD2, ITGB6	151	252	19200	3.02744	1	0.723189	0.711626
GOTERM_BP_5	GO:0010771~negative regulation of cell morphogenesis involved in differentiation	4	2.40964	0.0480811	SEMA7A, SEMA6A, SEMA3C, FBLN1	151	104	19200	4.89047	1	0.723189	0.711626
GOTERM_BP_5	GO:0003009~skeletal muscle contraction	3	1.80723	0.0482346	DMPK, MB, MYH14	151	45	19200	8.47682	1	0.723189	0.711626
GOTERM_BP_5	GO:0007156~homophilic cell adhesion via plasma membrane adhesion molecules	5	3.01205	0.0488784	CDH5, PCDH12, PCDH19, PCDH1, PCDH18	151	175	19200	3.63292	1	0.725473	0.713874
GOTERM_BP_5	GO:0043269~regulation of ion transport	12	7.22892	0.049307	KCNE1, CXCL12, ACE, DMPK, KCND2, KCNB1, RRAD, TESC, HRC, SCN7A, ATP1A2, SLC38A3	151	800	19200	1.90728	1	0.725473	0.713874

## Sheet: miR-382-5p-KEGG
Category	Term	Count	%	PValue	Genes	List Total	Pop Hits	Pop Total	Fold Enrichment	Bonferroni	Benjamini	FDR
KEGG_PATHWAY	mmu04512:ECM-receptor interaction	5	3.01205	0.00557835	TNXB, COL6A3, ITGA7, ITGB6, FREM2	74	88	8992	6.90418	0.540475	0.541996	0.541996
KEGG_PATHWAY	mmu04810:Regulation of actin cytoskeleton	7	4.21687	0.00872574	CYFIP2, CXCL12, ITGA7, MYH14, MYH11, ITGB6, MYLK4	74	220	8992	3.86634	0.704238	0.541996	0.541996
KEGG_PATHWAY	mmu04964:Proximal tubule bicarbonate reclamation	3	1.80723	0.0135209	ATP1A2, SLC38A3, AQP1	74	22	8992	16.57	0.849264	0.541996	0.541996
KEGG_PATHWAY	mmu04360:Axon guidance	6	3.61446	0.015597	EPHA4, SEMA7A, SEMA6A, CXCL12, ABLIM3, SEMA3C	74	181	8992	4.02807	0.88753	0.541996	0.541996
KEGG_PATHWAY	mmu00564:Glycerophospholipid metabolism	4	2.40964	0.0451465	GPAM, GPD1, CHPT1, PLA2G5	74	98	8992	4.95974	0.998374	1	1
KEGG_PATHWAY	mmu04530:Tight junction	5	3.01205	0.0465	MYH14, MYH11, TUBA4A, JAM2, TUBA8	74	167	8992	3.63813	0.998665	1	1
