# Supplementary material for: Genome-wide profiling of miRNA-gene regulatory networks in mouse postnatal heart development—implications for cardiac regeneration
Source: Front Cardiovasc Med. 2023 May 22;10:1148618. doi: 10.3389/fcvm.2023.1148618 (PMC10241105; doi:10.3389/fcvm.2023.1148618)
Supplement: Supplementary file 7 [file Table7.xlsx]

## Sheet: miR-130b-3p-GO
Category	Term	Count	%	PValue	Genes	List Total	Pop Hits	Pop Total	Fold Enrichment	Bonferroni	Benjamini	FDR
GOTERM_BP_5	GO:0043436~oxoacid metabolic process	22	19.469	4.44674e-07	PFKFB2, EGLN1, MCCC2, MID1IP1, MGST3, TECR, PRUNE2, F13A1, OGDHL, NR1D1, BPGM, HK2, PER2, ALDH4A1, C3, ALDH6A1, IVD, ACSS1, PPARA, LPIN1, ACAD11, TUBA8	107	1069	18826	3.62092	0.000863185	0.000523536	0.000510057
GOTERM_BP_5	GO:0019752~carboxylic acid metabolic process	21	18.5841	5.39172e-07	PFKFB2, EGLN1, MCCC2, MID1IP1, MGST3, TECR, F13A1, OGDHL, NR1D1, BPGM, HK2, PER2, ALDH4A1, C3, ALDH6A1, IVD, ACSS1, PPARA, LPIN1, ACAD11, TUBA8	107	987	18826	3.74349	0.00104652	0.000523536	0.000510057
GOTERM_BP_5	GO:0043269~regulation of ion transport	17	15.0442	7.91287e-06	KCND2, SPHK2, WFS1, CACNA2D1, TACO1, ATP1A2, NOL3, PER2, WNK2, STC2, NPPA, APOE, CASQ1, TMEM38A, SLC38A3, SGK1, KCNJ3	107	785	18826	3.81025	0.0152494	0.00512226	0.00499038
GOTERM_BP_5	GO:0055086~nucleobase-containing small molecule metabolic process	15	13.2743	1.95498e-05	PFKFB2, MCCC2, SPHK2, ATP1A2, BPGM, HK2, NPPB, ALDH6A1, NOCT, NPPA, NAMPT, PDE4A, PPARA, XDH, SLC25A13	107	659	18826	4.00479	0.0372544	0.00929604	0.0090567
GOTERM_BP_5	GO:0001666~response to hypoxia	11	9.73451	2.39342e-05	EGLN1, KCND2, STC2, NPPA, NOL3, PPARA, APOLD1, HK2, KCNK3, AQP1, FOSL2	107	343	18826	5.64252	0.0454171	0.00929604	0.0090567
GOTERM_BP_5	GO:0009117~nucleotide metabolic process	14	12.3894	4.3157e-05	PFKFB2, MCCC2, SPHK2, ATP1A2, BPGM, HK2, NPPB, NOCT, NPPA, NAMPT, PDE4A, PPARA, XDH, SLC25A13	107	617	18826	3.99224	0.0803965	0.0134387	0.0130927
GOTERM_BP_5	GO:0006753~nucleoside phosphate metabolic process	14	12.3894	4.84403e-05	PFKFB2, MCCC2, SPHK2, ATP1A2, BPGM, HK2, NPPB, NOCT, NPPA, NAMPT, PDE4A, PPARA, XDH, SLC25A13	107	624	18826	3.94746	0.089784	0.0134387	0.0130927
GOTERM_BP_5	GO:0034220~ion transmembrane transport	17	15.0442	8.31532e-05	SLC16A1, KCND2, SPHK2, CACNA2D1, TACO1, SLC41A1, ATP1A2, NOL3, AQP1, WNK2, NPPA, CASQ1, TMEM38A, SLC38A3, KCNK3, KCNJ3, SLC25A13	107	953	18826	3.13856	0.149125	0.016114	0.0156991
GOTERM_BP_5	GO:0006812~cation transport	19	16.8142	8.32366e-05	KCND2, SPHK2, WFS1, CACNA2D1, TACO1, SLC41A1, ATP1A2, NOL3, CP, AQP1, WNK2, STC2, NPPA, CASQ1, TMEM38A, SLC38A3, SGK1, KCNK3, KCNJ3	107	1165	18826	2.86947	0.149263	0.016114	0.0156991
GOTERM_BP_5	GO:1902532~negative regulation of intracellular signal transduction	13	11.5044	9.02556e-05	EGLN1, WFS1, FBLN1, NR1D1, NOL3, NDRG2, WNK2, NPPA, CMYA5, TIMP3, APOE, PPARA, XDH	107	572	18826	3.99873	0.160782	0.016114	0.0156991
GOTERM_BP_5	GO:0006163~purine nucleotide metabolic process	12	10.6195	9.26117e-05	PFKFB2, MCCC2, NPPB, SPHK2, NPPA, PDE4A, ATP1A2, BPGM, PPARA, XDH, HK2, SLC25A13	107	486	18826	4.34429	0.164613	0.016114	0.0156991
GOTERM_BP_5	GO:0009259~ribonucleotide metabolic process	12	10.6195	9.95714e-05	PFKFB2, MCCC2, NPPB, SPHK2, NPPA, PDE4A, ATP1A2, BPGM, PPARA, XDH, HK2, SLC25A13	107	490	18826	4.30883	0.175829	0.016114	0.0156991
GOTERM_BP_5	GO:0045834~positive regulation of lipid metabolic process	8	7.07965	0.000125574	SPHK2, MID1IP1, EEF1A2, APOE, SORBS1, NR1D1, PPARA, PNPLA2	107	197	18826	7.14493	0.216418	0.0183202	0.0178485
GOTERM_BP_5	GO:0019693~ribose phosphate metabolic process	12	10.6195	0.000132072	PFKFB2, MCCC2, NPPB, SPHK2, NPPA, PDE4A, ATP1A2, BPGM, PPARA, XDH, HK2, SLC25A13	107	506	18826	4.17258	0.226245	0.0183202	0.0178485
GOTERM_BP_5	GO:0055082~cellular chemical homeostasis	16	14.1593	0.000175257	EGLN1, WFS1, CACNA2D1, SLC41A1, ATP1A2, NR1D1, NOL3, HK2, AQP1, OXCT1, STC2, APOE, CASQ1, TMEM38A, SGK1, KCNK3	107	911	18826	3.09012	0.2885	0.02269	0.0221058
GOTERM_BP_5	GO:0046890~regulation of lipid biosynthetic process	8	7.07965	0.0002152	C3, SPHK2, MID1IP1, APOE, SORBS1, NR1D1, PPARA, LPIN1	107	215	18826	6.54675	0.341613	0.0261198	0.0254473
GOTERM_BP_5	GO:0010959~regulation of metal ion transport	11	9.73451	0.000256601	SPHK2, WFS1, CACNA2D1, WNK2, STC2, NPPA, ATP1A2, CASQ1, TMEM38A, NOL3, SGK1	107	457	18826	4.23497	0.392487	0.0293129	0.0285581
GOTERM_BP_5	GO:0006631~fatty acid metabolic process	11	9.73451	0.000337168	PER2, C3, IVD, MID1IP1, MGST3, TECR, ACSS1, PPARA, LPIN1, ACAD11, TUBA8	107	473	18826	4.09172	0.480501	0.0354657	0.0345526
GOTERM_BP_5	GO:0046889~positive regulation of lipid biosynthetic process	6	5.30973	0.000346987	SPHK2, MID1IP1, APOE, SORBS1, NR1D1, PPARA	107	107	18826	9.86601	0.490316	0.0354657	0.0345526
GOTERM_BP_5	GO:0010563~negative regulation of phosphorus metabolic process	12	10.6195	0.000438241	JUN, WNK2, PKIA, NPPA, CMYA5, TIMP3, FBLN1, APOE, NDRG2, PPARA, LPIN1, XDH	107	582	18826	3.62771	0.573119	0.0400214	0.0389909
GOTERM_BP_5	GO:0045936~negative regulation of phosphate metabolic process	12	10.6195	0.000438241	JUN, WNK2, PKIA, NPPA, CMYA5, TIMP3, FBLN1, APOE, NDRG2, PPARA, LPIN1, XDH	107	582	18826	3.62771	0.573119	0.0400214	0.0389909
GOTERM_BP_5	GO:0008285~negative regulation of cell proliferation	14	12.3894	0.00048081	RBM38, CSF1R, BTG2, JUN, AGTPBP1, INTU, FBLN1, NDRG2, PER2, NPPB, WNK2, KLF9, APOE, XDH	107	788	18826	3.12591	0.607005	0.0400214	0.0389909
GOTERM_BP_5	GO:0050801~ion homeostasis	15	13.2743	0.000513033	EGLN1, WFS1, CACNA2D1, SLC41A1, ATP1A2, NOL3, CP, NPPB, WNK2, STC2, APOE, CASQ1, TMEM38A, SGK1, KCNK3	107	899	18826	2.93566	0.630855	0.0400214	0.0389909
GOTERM_BP_5	GO:0019932~second-messenger-mediated signaling	9	7.9646	0.000514066	EGLN1, NPPB, 3425401B19RIK, NPPA, CMYA5, CASQ1, TMEM38A, APOE, AQP1	107	326	18826	4.85735	0.631595	0.0400214	0.0389909
GOTERM_BP_5	GO:0019216~regulation of lipid metabolic process	10	8.84956	0.000515208	C3, SPHK2, MID1IP1, EEF1A2, APOE, SORBS1, NR1D1, PPARA, LPIN1, PNPLA2	107	410	18826	4.29132	0.632412	0.0400214	0.0389909
GOTERM_BP_5	GO:0006733~oxidoreduction coenzyme metabolic process	7	6.19469	0.00054389	PFKFB2, NOCT, NAMPT, BPGM, PPARA, COQ10A, HK2	107	180	18826	6.84226	0.652337	0.0406244	0.0395785
GOTERM_BP_5	GO:0034765~regulation of ion transmembrane transport	11	9.73451	0.000588918	KCND2, SPHK2, CACNA2D1, WNK2, TACO1, NPPA, ATP1A2, CASQ1, TMEM38A, NOL3, KCNJ3	107	508	18826	3.80981	0.681463	0.0411522	0.0400926
GOTERM_BP_5	GO:0036294~cellular response to decreased oxygen levels	7	6.19469	0.000593337	EGLN1, KCND2, STC2, NAMPT, NOL3, KCNK3, AQP1	107	183	18826	6.7301	0.684186	0.0411522	0.0400926
GOTERM_BP_5	GO:0032922~circadian regulation of gene expression	5	4.42478	0.000727946	PER2, NOCT, NAMPT, NR1D1, PPARA	107	72	18826	12.2183	0.756877	0.0483878	0.047142
GOTERM_BP_5	GO:0034762~regulation of transmembrane transport	11	9.73451	0.000747494	KCND2, SPHK2, CACNA2D1, WNK2, TACO1, NPPA, ATP1A2, CASQ1, TMEM38A, NOL3, KCNJ3	107	524	18826	3.69348	0.76594	0.0483878	0.047142
GOTERM_BP_5	GO:0043270~positive regulation of ion transport	9	7.9646	0.000912067	SPHK2, WFS1, CACNA2D1, WNK2, NPPA, CASQ1, APOE, SLC38A3, SGK1	107	356	18826	4.44802	0.830015	0.0571366	0.0556655
GOTERM_BP_5	GO:0031400~negative regulation of protein modification process	12	10.6195	0.000983761	PER2, JUN, SPHK2, WNK2, PKIA, NPPA, CMYA5, TIMP3, FBLN1, APOE, NDRG2, XDH	107	642	18826	3.28867	0.852127	0.0581705	0.0566728
GOTERM_BP_5	GO:0071804~cellular potassium ion transport	7	6.19469	0.00101843	KCND2, WNK2, NPPA, ATP1A2, TMEM38A, KCNK3, KCNJ3	107	203	18826	6.06703	0.861766	0.0581705	0.0566728
GOTERM_BP_5	GO:0071805~potassium ion transmembrane transport	7	6.19469	0.00101843	KCND2, WNK2, NPPA, ATP1A2, TMEM38A, KCNK3, KCNJ3	107	203	18826	6.06703	0.861766	0.0581705	0.0566728
GOTERM_BP_5	GO:0051246~regulation of protein metabolic process	31	27.4336	0.00114808	CSF1R, BTG2, CSF1, SYNPO2, TACO1, FBLN1, ASB11, NOL3, NDRG2, AQP1, C3, NPPA, CMYA5, TIMP3, APOE, XDH, CTSC, EGLN1, JUN, AGTPBP1, LIMCH1, SPHK2, WFS1, PER2, YEATS2, SLCO3A1, PKIA, WNK2, SERPING1, LPIN1, TRABD2B	107	3048	18826	1.78946	0.892564	0.0637022	0.0620621
GOTERM_BP_5	GO:0031399~regulation of protein modification process	23	20.354	0.00135431	CSF1R, JUN, AGTPBP1, CSF1, LIMCH1, SPHK2, WFS1, SYNPO2, FBLN1, NDRG2, PER2, C3, YEATS2, SLCO3A1, PKIA, WNK2, NPPA, CMYA5, TIMP3, APOE, LPIN1, XDH, TRABD2B	107	1979	18826	2.04483	0.928056	0.0730577	0.0711767
GOTERM_BP_5	GO:0035556~intracellular signal transduction	28	24.7788	0.00153515	CSF1R, CSF1, ASB14, FBLN1, ASB11, NOL3, NDRG2, AQP1, C3, NPPB, NPPA, CMYA5, PDE4A, TIMP3, APOE, TMEM38A, XDH, EGLN1, RBM38, JUN, SPHK2, WFS1, NR1D1, WNK2, 3425401B19RIK, CASQ1, PPARA, SGK1	107	2678	18826	1.83959	0.949387	0.0805746	0.0785001
GOTERM_BP_5	GO:0032268~regulation of cellular protein metabolic process	29	25.6637	0.00189844	CSF1R, BTG2, CSF1, SYNPO2, TACO1, FBLN1, NOL3, NDRG2, AQP1, C3, NPPA, CMYA5, TIMP3, APOE, XDH, CTSC, JUN, AGTPBP1, LIMCH1, SPHK2, WFS1, PER2, YEATS2, SLCO3A1, PKIA, WNK2, SERPING1, LPIN1, TRABD2B	107	2858	18826	1.7853	0.975035	0.0967492	0.0942582
GOTERM_BP_5	GO:0001774~microglial cell activation	4	3.53982	0.00194295	JUN, NAMPT, NR1D1, CTSC	107	44	18826	15.9949	0.977106	0.0967492	0.0942582
GOTERM_BP_5	GO:0046395~carboxylic acid catabolic process	7	6.19469	0.00228418	ALDH4A1, MCCC2, ALDH6A1, IVD, LPIN1, ACAD11, TUBA8	107	238	18826	5.17482	0.988215	0.106148	0.103415
GOTERM_BP_5	GO:0016054~organic acid catabolic process	7	6.19469	0.00228418	ALDH4A1, MCCC2, ALDH6A1, IVD, LPIN1, ACAD11, TUBA8	107	238	18826	5.17482	0.988215	0.106148	0.103415
GOTERM_BP_5	GO:0019362~pyridine nucleotide metabolic process	6	5.30973	0.00229569	PFKFB2, NOCT, NAMPT, BPGM, PPARA, HK2	107	163	18826	6.47646	0.988476	0.106148	0.103415
GOTERM_BP_5	GO:0006873~cellular ion homeostasis	12	10.6195	0.00243739	EGLN1, WFS1, CACNA2D1, STC2, SLC41A1, ATP1A2, CASQ1, TMEM38A, APOE, NOL3, SGK1, KCNK3	107	720	18826	2.9324	0.991254	0.110079	0.107245
GOTERM_BP_5	GO:0070371~ERK1 and ERK2 cascade	8	7.07965	0.00287397	C3, CSF1R, JUN, WNK2, TIMP3, FBLN1, APOE, NDRG2	107	335	18826	4.20165	0.996262	0.126846	0.123581
GOTERM_BP_5	GO:0032269~negative regulation of cellular protein metabolic process	16	14.1593	0.00310881	BTG2, JUN, SPHK2, FBLN1, NOL3, NDRG2, AQP1, PER2, PKIA, WNK2, NPPA, CMYA5, SERPING1, TIMP3, APOE, XDH	107	1208	18826	2.33038	0.997634	0.131786	0.128393
GOTERM_BP_5	GO:1902531~regulation of intracellular signal transduction	21	18.5841	0.00316425	EGLN1, CSF1R, JUN, CSF1, SPHK2, WFS1, FBLN1, NR1D1, NOL3, NDRG2, C3, NPPB, WNK2, 3425401B19RIK, NPPA, CMYA5, TIMP3, PDE4A, APOE, PPARA, XDH	107	1848	18826	1.99936	0.997877	0.131786	0.128393
GOTERM_BP_5	GO:0009123~nucleoside monophosphate metabolic process	8	7.07965	0.00322162	PFKFB2, SPHK2, ATP1A2, BPGM, PPARA, XDH, HK2, SLC25A13	107	342	18826	4.11565	0.998101	0.131786	0.128393
GOTERM_BP_5	GO:0090207~regulation of triglyceride metabolic process	4	3.53982	0.00331315	C3, APOE, LPIN1, PNPLA2	107	53	18826	13.2788	0.998411	0.131786	0.128393
GOTERM_BP_5	GO:0019220~regulation of phosphate metabolic process	21	18.5841	0.00332518	PFKFB2, CSF1R, JUN, CSF1, LIMCH1, SPHK2, SYNPO2, FBLN1, NDRG2, C3, SLCO3A1, PKIA, WNK2, NPPA, CMYA5, EEF1A2, TIMP3, APOE, PPARA, LPIN1, XDH	107	1856	18826	1.99074	0.998448	0.131786	0.128393
GOTERM_BP_5	GO:0051174~regulation of phosphorus metabolic process	21	18.5841	0.00342923	PFKFB2, CSF1R, JUN, CSF1, LIMCH1, SPHK2, SYNPO2, FBLN1, NDRG2, C3, SLCO3A1, PKIA, WNK2, NPPA, CMYA5, EEF1A2, TIMP3, APOE, PPARA, LPIN1, XDH	107	1861	18826	1.9854	0.998733	0.133191	0.129762
GOTERM_BP_5	GO:0006941~striated muscle contraction	6	5.30973	0.0035183	CACNA2D1, NPPA, MYH14, ATP1A2, CASQ1, TMEM38A	107	180	18826	5.8648	0.998935	0.133971	0.130522
GOTERM_BP_5	GO:0051050~positive regulation of transport	15	13.2743	0.00373652	PFKFB2, SPHK2, WFS1, CACNA2D1, SORBS1, AQP1, C3, NPPB, OXCT1, WNK2, NPPA, APOE, CASQ1, SLC38A3, SGK1	107	1110	18826	2.37762	0.999304	0.139545	0.135952
GOTERM_BP_5	GO:1901652~response to peptide	10	8.84956	0.0038783	ZFP106, BTG2, CACNA2D1, STC2, NPPA, NAMPT, SORBS1, PPARA, LPIN1, SGK1	107	550	18826	3.19898	0.999472	0.139637	0.136042
GOTERM_BP_5	GO:0036211~protein modification process	35	30.9735	0.0039755	CSF1R, BTG2, CSF1, SYNPO2, ASB14, F13A1, FBLN1, TMTC1, ASB11, DUSP18, NDRG2, C3, TRIM7, NPPA, CMYA5, TIMP3, APOE, XDH, ST3GAL3, EGLN1, JUN, AGTPBP1, LIMCH1, SPHK2, WFS1, PER2, PDP2, YEATS2, SLCO3A1, PKIA, WNK2, LPIN1, SGK1, TRIM54, TRABD2B	107	3898	18826	1.57979	0.999563	0.139637	0.136042
GOTERM_BP_5	GO:0006464~cellular protein modification process	35	30.9735	0.0039755	CSF1R, BTG2, CSF1, SYNPO2, ASB14, F13A1, FBLN1, TMTC1, ASB11, DUSP18, NDRG2, C3, TRIM7, NPPA, CMYA5, TIMP3, APOE, XDH, ST3GAL3, EGLN1, JUN, AGTPBP1, LIMCH1, SPHK2, WFS1, PER2, PDP2, YEATS2, SLCO3A1, PKIA, WNK2, LPIN1, SGK1, TRIM54, TRABD2B	107	3898	18826	1.57979	0.999563	0.139637	0.136042
GOTERM_BP_5	GO:0014808~release of sequestered calcium ion into cytosol by sarcoplasmic reticulum	3	2.65487	0.00404179	CASQ1, TMEM38A, NOL3	107	17	18826	31.0489	0.999616	0.139637	0.136042
GOTERM_BP_5	GO:0090257~regulation of muscle system process	7	6.19469	0.00409851	NPPA, CMYA5, ATP1A2, CASQ1, TMEM38A, NOL3, PPARA	107	268	18826	4.59555	0.999656	0.139637	0.136042
GOTERM_BP_5	GO:0044267~cellular protein metabolic process	43	38.0531	0.00447549	CSF1R, BTG2, CSF1, SYNPO2, TACO1, ASB14, F13A1, FBLN1, TMTC1, ASB11, DUSP18, NOL3, NDRG2, AQP1, C3, TRIM7, NPPA, CMYA5, TIMP3, APOE, XDH, CTSC, ST3GAL3, EGLN1, JUN, AGTPBP1, LIMCH1, SPHK2, WFS1, NR1D1, PER2, PDP2, YEATS2, SLCO3A1, PKIA, WNK2, PSME4, EEF1A2, SERPING1, LPIN1, SGK1, TRIM54, TRABD2B	107	5177	18826	1.46138	0.999835	0.149118	0.145279
GOTERM_BP_5	GO:1903514~calcium ion transport from endoplasmic reticulum to cytosol	3	2.65487	0.00453038	CASQ1, TMEM38A, NOL3	107	18	18826	29.324	0.999852	0.149118	0.145279
GOTERM_BP_5	GO:0043409~negative regulation of MAPK cascade	6	5.30973	0.00483031	WNK2, NPPA, TIMP3, FBLN1, APOE, NDRG2	107	194	18826	5.44156	0.999918	0.156341	0.152316
GOTERM_BP_5	GO:0032412~regulation of ion transmembrane transporter activity	7	6.19469	0.00497711	SPHK2, CACNA2D1, WNK2, TACO1, NPPA, ATP1A2, CASQ1	107	279	18826	4.41436	0.999938	0.158452	0.154372
GOTERM_BP_5	GO:0051248~negative regulation of protein metabolic process	16	14.1593	0.00516761	BTG2, JUN, SPHK2, FBLN1, NOL3, NDRG2, AQP1, PER2, PKIA, WNK2, NPPA, CMYA5, SERPING1, TIMP3, APOE, XDH	107	1276	18826	2.20619	0.999957	0.161863	0.157695
GOTERM_BP_5	GO:0022898~regulation of transmembrane transporter activity	7	6.19469	0.00598714	SPHK2, CACNA2D1, WNK2, TACO1, NPPA, ATP1A2, CASQ1	107	290	18826	4.24692	0.999991	0.183749	0.179018
GOTERM_BP_5	GO:0044724~single-organism carbohydrate catabolic process	5	4.42478	0.00610251	PFKFB2, PYGB, BPGM, PPARA, HK2	107	129	18826	6.81953	0.999993	0.183749	0.179018
GOTERM_BP_5	GO:0009083~branched-chain amino acid catabolic process	3	2.65487	0.0061502	MCCC2, ALDH6A1, IVD	107	21	18826	25.1348	0.999994	0.183749	0.179018
GOTERM_BP_5	GO:0090407~organophosphate biosynthetic process	9	7.9646	0.00696158	NPPB, PPIP5K1, SPHK2, NPPA, NAMPT, PPARA, LPIN1, AGPAT2, SLC25A13	107	496	18826	3.19253	0.999999	0.204839	0.199565
GOTERM_BP_5	GO:0032409~regulation of transporter activity	7	6.19469	0.00736507	SPHK2, CACNA2D1, WNK2, TACO1, NPPA, ATP1A2, CASQ1	107	303	18826	4.06471	0.999999	0.213477	0.207981
GOTERM_BP_5	GO:0051346~negative regulation of hydrolase activity	8	7.07965	0.00747748	EGLN1, SPHK2, CMYA5, SERPING1, TIMP3, NOL3, LPIN1, AQP1	107	400	18826	3.51888	1	0.213548	0.20805
GOTERM_BP_5	GO:0048146~positive regulation of fibroblast proliferation	4	3.53982	0.00780962	JUN, FBLN1, AQP1, FOSL2	107	72	18826	9.77466	1	0.219801	0.214142
GOTERM_BP_5	GO:0010880~regulation of release of sequestered calcium ion into cytosol by sarcoplasmic reticulum	3	2.65487	0.00799489	CASQ1, TMEM38A, NOL3	107	24	18826	21.993	1	0.221801	0.21609
GOTERM_BP_5	GO:0005977~glycogen metabolic process	4	3.53982	0.00842008	PER2, PYGB, SORBS1, NR1D1	107	74	18826	9.51048	1	0.227108	0.221261
GOTERM_BP_5	GO:0006073~cellular glucan metabolic process	4	3.53982	0.00842008	PER2, PYGB, SORBS1, NR1D1	107	74	18826	9.51048	1	0.227108	0.221261
GOTERM_BP_5	GO:0009081~branched-chain amino acid metabolic process	3	2.65487	0.00865839	MCCC2, ALDH6A1, IVD	107	25	18826	21.1133	1	0.229249	0.223347
GOTERM_BP_5	GO:0044042~glucan metabolic process	4	3.53982	0.00873554	PER2, PYGB, SORBS1, NR1D1	107	75	18826	9.38368	1	0.229249	0.223347
GOTERM_BP_5	GO:0044242~cellular lipid catabolic process	6	5.30973	0.0109867	IVD, LPIN1, GPCPD1, ACAD11, TUBA8, PNPLA2	107	237	18826	4.45428	1	0.27605	0.268942
GOTERM_BP_5	GO:0006096~glycolytic process	4	3.53982	0.0111376	PFKFB2, BPGM, PPARA, HK2	107	82	18826	8.58263	1	0.27605	0.268942
GOTERM_BP_5	GO:1990183~lymphatic vascular process in circulatory system	2	1.76991	0.0112296	NPPB, NPPA	107	2	18826	175.944	1	0.27605	0.268942
GOTERM_BP_5	GO:1990192~collecting lymphatic vessel constriction	2	1.76991	0.0112296	NPPB, NPPA	107	2	18826	175.944	1	0.27605	0.268942
GOTERM_BP_5	GO:1903814~regulation of collecting lymphatic vessel constriction	2	1.76991	0.0112296	NPPB, NPPA	107	2	18826	175.944	1	0.27605	0.268942
GOTERM_BP_5	GO:0009141~nucleoside triphosphate metabolic process	7	6.19469	0.0117151	PFKFB2, SPHK2, ATP1A2, BPGM, PPARA, HK2, SLC25A13	107	335	18826	3.67644	1	0.284383	0.277061
GOTERM_BP_5	GO:0009165~nucleotide biosynthetic process	6	5.30973	0.0133727	NPPB, SPHK2, NPPA, NAMPT, PPARA, SLC25A13	107	249	18826	4.23961	1	0.320615	0.312361
GOTERM_BP_5	GO:0009968~negative regulation of signal transduction	15	13.2743	0.0142085	EGLN1, WFS1, HTRA3, FBLN1, NR1D1, NOL3, NDRG2, WNK2, NPPA, CMYA5, TIMP3, APOE, PPARA, XDH, TRABD2B	107	1300	18826	2.03012	1	0.336499	0.327835
GOTERM_BP_5	GO:1901293~nucleoside phosphate biosynthetic process	6	5.30973	0.0144627	NPPB, SPHK2, NPPA, NAMPT, PPARA, SLC25A13	107	254	18826	4.15616	1	0.338393	0.329681
GOTERM_BP_5	GO:0006112~energy reserve metabolic process	4	3.53982	0.0151698	PER2, PYGB, SORBS1, NR1D1	107	92	18826	7.64974	1	0.35071	0.341681
GOTERM_BP_5	GO:1901606~alpha-amino acid catabolic process	4	3.53982	0.0160625	ALDH4A1, MCCC2, ALDH6A1, IVD	107	94	18826	7.48698	1	0.36698	0.357532
GOTERM_BP_5	GO:0002274~myeloid leukocyte activation	6	5.30973	0.0165725	JUN, SPHK2, NPPA, NAMPT, NR1D1, CTSC	107	263	18826	4.01393	1	0.374231	0.364595
GOTERM_BP_5	GO:1901215~negative regulation of neuron death	6	5.30973	0.0170677	BTG2, JUN, CSF1, WFS1, APOE, PPARA	107	265	18826	3.98364	1	0.377701	0.367977
GOTERM_BP_5	GO:0050680~negative regulation of epithelial cell proliferation	5	4.42478	0.0172132	NPPB, INTU, KLF9, APOE, XDH	107	175	18826	5.02697	1	0.377701	0.367977
GOTERM_BP_5	GO:0043434~response to peptide hormone	8	7.07965	0.0173351	ZFP106, BTG2, STC2, NPPA, SORBS1, PPARA, LPIN1, SGK1	107	472	18826	2.9821	1	0.377701	0.367977
GOTERM_BP_5	GO:0007596~blood coagulation	5	4.42478	0.0175392	C3, F13A1, SERPING1, FBLN1, APOE	107	176	18826	4.99841	1	0.377701	0.367977
GOTERM_BP_5	GO:0014706~striated muscle tissue development	8	7.07965	0.0176987	EGLN1, BTG2, NPPA, XIRP2, MYH14, CASQ1, PPARA, GPCPD1	107	474	18826	2.96952	1	0.377701	0.367977
GOTERM_BP_5	GO:0044264~cellular polysaccharide metabolic process	4	3.53982	0.0184214	PER2, PYGB, SORBS1, NR1D1	107	99	18826	7.10885	1	0.385616	0.375688
GOTERM_BP_5	GO:0009966~regulation of signal transduction	27	23.8938	0.0184667	CSF1R, INTU, CSF1, HTRA3, FBLN1, NOL3, NDRG2, C3, NPPB, NPPA, CMYA5, PDE4A, TIMP3, APOE, XDH, CTSC, EGLN1, JUN, SPHK2, WFS1, NR1D1, SORBS1, SMOC2, WNK2, 3425401B19RIK, PPARA, TRABD2B	107	3065	18826	1.54991	1	0.385616	0.375688
GOTERM_BP_5	GO:0032870~cellular response to hormone stimulus	9	7.9646	0.0198663	ZFP106, KLF9, ATP1A2, SORBS1, NR1D1, PPARA, LPIN1, SGK1, AQP1	107	599	18826	2.64356	1	0.410429	0.399861
GOTERM_BP_5	GO:0005978~glycogen biosynthetic process	3	2.65487	0.0203227	PER2, SORBS1, NR1D1	107	39	18826	13.5341	1	0.41544	0.404743
GOTERM_BP_5	GO:0046486~glycerolipid metabolic process	7	6.19469	0.0207688	C3, CSF1R, APOE, LPIN1, GPCPD1, AGPAT2, PNPLA2	107	381	18826	3.23257	1	0.420136	0.409319
GOTERM_BP_5	GO:0016310~phosphorylation	22	19.469	0.0212669	PFKFB2, CSF1R, JUN, CSF1, LIMCH1, SPHK2, SYNPO2, FBLN1, BPGM, NDRG2, HK2, C3, SLCO3A1, PKIA, WNK2, NPPA, EEF1A2, TIMP3, APOE, PPARA, SGK1, XDH	107	2356	18826	1.64294	1	0.425776	0.414814
GOTERM_BP_5	GO:0048524~positive regulation of viral process	4	3.53982	0.0214928	CSF1R, JUN, APOE, PPARA	107	105	18826	6.70263	1	0.425909	0.414944
GOTERM_BP_5	GO:0019935~cyclic-nucleotide-mediated signaling	4	3.53982	0.0220304	NPPB, NPPA, APOE, AQP1	107	106	18826	6.63939	1	0.430658	0.41957
GOTERM_BP_5	GO:0051365~cellular response to potassium ion starvation	2	1.76991	0.0223343	JUN, SLC38A3	107	4	18826	87.972	1	0.430658	0.41957
GOTERM_BP_5	GO:0031325~positive regulation of cellular metabolic process	30	26.5487	0.0227804	PFKFB2, CSF1R, BTG2, CSF1, HK2, C3, NAMPT, APOE, SLC38A3, XDH, CTSC, EGLN1, JUN, AGTPBP1, LIMCH1, SPHK2, WFS1, MID1IP1, NR1D1, SORBS1, FOSL2, SMOC2, SLCO3A1, TEF, KLF9, EEF1A2, PPARA, LPIN1, TRABD2B, PNPLA2	107	3582	18826	1.47357	1	0.430658	0.41957
GOTERM_BP_5	GO:0009062~fatty acid catabolic process	4	3.53982	0.0231274	IVD, LPIN1, ACAD11, TUBA8	107	108	18826	6.51644	1	0.430658	0.41957
GOTERM_BP_5	GO:0009063~cellular amino acid catabolic process	4	3.53982	0.0231274	ALDH4A1, MCCC2, ALDH6A1, IVD	107	108	18826	6.51644	1	0.430658	0.41957
GOTERM_BP_5	GO:0046879~hormone secretion	7	6.19469	0.0232311	PFKFB2, PER2, SLC16A1, OXCT1, NPPA, NR1D1, AQP1	107	391	18826	3.14989	1	0.430658	0.41957
GOTERM_BP_5	GO:0048660~regulation of smooth muscle cell proliferation	5	4.42478	0.0232848	NPPB, JUN, NAMPT, APOE, NDRG2	107	192	18826	4.58187	1	0.430658	0.41957
GOTERM_BP_5	GO:0048145~regulation of fibroblast proliferation	4	3.53982	0.0242537	JUN, FBLN1, AQP1, FOSL2	107	110	18826	6.39796	1	0.444346	0.432906
GOTERM_BP_5	GO:0043502~regulation of muscle adaptation	4	3.53982	0.0248278	CMYA5, CASQ1, NOL3, PPARA	107	111	18826	6.34032	1	0.450614	0.439012
GOTERM_BP_5	GO:0032868~response to insulin	6	5.30973	0.0253793	ZFP106, NPPA, SORBS1, PPARA, LPIN1, SGK1	107	294	18826	3.59069	1	0.456271	0.444524
GOTERM_BP_5	GO:1901214~regulation of neuron death	7	6.19469	0.0256094	EGLN1, BTG2, JUN, CSF1, WFS1, APOE, PPARA	107	400	18826	3.07902	1	0.456271	0.444524
GOTERM_BP_5	GO:0009914~hormone transport	7	6.19469	0.0261593	PFKFB2, PER2, SLC16A1, OXCT1, NPPA, NR1D1, AQP1	107	402	18826	3.0637	1	0.458076	0.446282
GOTERM_BP_5	GO:0072359~circulatory system development	14	12.3894	0.0261825	EGLN1, JUN, SPHK2, HK2, APOLD1, AQP1, C3, SMOC2, OXCT1, NPPA, XIRP2, APOE, PPARA, XDH	107	1271	18826	1.93801	1	0.458076	0.446282
GOTERM_BP_5	GO:0000226~microtubule cytoskeleton organization	9	7.9646	0.0265339	SLC16A1, MID1IP1, CLIP4, TACC2, SGK1, TUBB4B, TRIM54, TUBA4A, TUBA8	107	633	18826	2.50157	1	0.460079	0.448233
GOTERM_BP_5	GO:0009250~glucan biosynthetic process	3	2.65487	0.0276745	PER2, SORBS1, NR1D1	107	46	18826	11.4746	1	0.47561	0.463364
GOTERM_BP_5	GO:0016053~organic acid biosynthetic process	6	5.30973	0.0284069	PER2, MID1IP1, MGST3, TECR, NR1D1, ACSS1	107	303	18826	3.48404	1	0.475893	0.46364
GOTERM_BP_5	GO:0046394~carboxylic acid biosynthetic process	6	5.30973	0.0284069	PER2, MID1IP1, MGST3, TECR, NR1D1, ACSS1	107	303	18826	3.48404	1	0.475893	0.46364
GOTERM_BP_5	GO:0019395~fatty acid oxidation	4	3.53982	0.0284261	IVD, PPARA, ACAD11, TUBA8	107	117	18826	6.01518	1	0.475893	0.46364
GOTERM_BP_5	GO:0050678~regulation of epithelial cell proliferation	7	6.19469	0.0287309	NPPB, JUN, INTU, KLF9, APOE, NR1D1, XDH	107	411	18826	2.99661	1	0.476884	0.464606
GOTERM_BP_5	GO:0010107~potassium ion import	3	2.65487	0.0299437	WNK2, ATP1A2, KCNJ3	107	48	18826	10.9965	1	0.490484	0.477856
GOTERM_BP_5	GO:0050796~regulation of insulin secretion	5	4.42478	0.0300554	PFKFB2, PER2, SLC16A1, OXCT1, NR1D1	107	208	18826	4.22942	1	0.490484	0.477856
GOTERM_BP_5	GO:0072522~purine-containing compound biosynthetic process	5	4.42478	0.0305133	NPPB, SPHK2, NPPA, PPARA, SLC25A13	107	209	18826	4.20918	1	0.493807	0.481094
GOTERM_BP_5	GO:0043408~regulation of MAPK cascade	10	8.84956	0.0314022	C3, CSF1R, JUN, WNK2, NPPA, TIMP3, FBLN1, APOE, NDRG2, XDH	107	778	18826	2.26149	1	0.500488	0.487602
GOTERM_BP_5	GO:0019722~calcium-mediated signaling	5	4.42478	0.0314415	EGLN1, 3425401B19RIK, CMYA5, CASQ1, TMEM38A	107	211	18826	4.16929	1	0.500488	0.487602
GOTERM_BP_5	GO:0010648~negative regulation of cell communication	15	13.2743	0.0322515	EGLN1, WFS1, HTRA3, FBLN1, NR1D1, NOL3, NDRG2, WNK2, NPPA, CMYA5, TIMP3, APOE, PPARA, XDH, TRABD2B	107	1447	18826	1.82388	1	0.507211	0.494152
GOTERM_BP_5	GO:1901605~alpha-amino acid metabolic process	5	4.42478	0.0323863	EGLN1, ALDH4A1, MCCC2, ALDH6A1, IVD	107	213	18826	4.13014	1	0.507211	0.494152
GOTERM_BP_5	GO:0034440~lipid oxidation	4	3.53982	0.0329555	IVD, PPARA, ACAD11, TUBA8	107	124	18826	5.67561	1	0.509438	0.496321
GOTERM_BP_5	GO:0010891~negative regulation of sequestering of triglyceride	2	1.76991	0.0333154	PPARA, PNPLA2	107	6	18826	58.648	1	0.509438	0.496321
GOTERM_BP_5	GO:0038145~macrophage colony-stimulating factor signaling pathway	2	1.76991	0.0333154	CSF1R, CSF1	107	6	18826	58.648	1	0.509438	0.496321
GOTERM_BP_5	GO:0021537~telencephalon development	6	5.30973	0.0339456	CSF1R, BTG2, AGTPBP1, ATP1A2, TACC2, AQP1	107	318	18826	3.3197	1	0.515018	0.501758
GOTERM_BP_5	GO:0009132~nucleoside diphosphate metabolic process	4	3.53982	0.0343147	PFKFB2, BPGM, PPARA, HK2	107	126	18826	5.58552	1	0.516582	0.503282
GOTERM_BP_5	GO:0002888~positive regulation of myeloid leukocyte mediated immunity	3	2.65487	0.0346946	C3, SPHK2, NPPA	107	52	18826	10.1506	1	0.518283	0.504939
GOTERM_BP_5	GO:0046883~regulation of hormone secretion	6	5.30973	0.0363367	PFKFB2, PER2, SLC16A1, OXCT1, NPPA, NR1D1	107	324	18826	3.25822	1	0.533544	0.519807
GOTERM_BP_5	GO:0032414~positive regulation of ion transmembrane transporter activity	4	3.53982	0.0364075	CACNA2D1, WNK2, NPPA, CASQ1	107	129	18826	5.45563	1	0.533544	0.519807
GOTERM_BP_5	GO:0051046~regulation of secretion	10	8.84956	0.0365403	PFKFB2, PER2, NPPB, SLC16A1, OXCT1, SPHK2, NPPA, APOE, NR1D1, AQP1	107	800	18826	2.1993	1	0.533544	0.519807
GOTERM_BP_5	GO:0007019~microtubule depolymerization	3	2.65487	0.0371726	MID1IP1, SGK1, TRIM54	107	54	18826	9.77466	1	0.534734	0.520966
GOTERM_BP_5	GO:0021988~olfactory lobe development	3	2.65487	0.0371726	CSF1R, AGTPBP1, ATP1A2	107	54	18826	9.77466	1	0.534734	0.520966
GOTERM_BP_5	GO:0050708~regulation of protein secretion	6	5.30973	0.038407	PFKFB2, PER2, SLC16A1, OXCT1, APOE, NR1D1	107	329	18826	3.2087	1	0.54843	0.53431
GOTERM_BP_5	GO:0008217~regulation of blood pressure	5	4.42478	0.038932	NPPB, NPPA, NAMPT, ATP1A2, PPARA	107	226	18826	3.89256	1	0.551868	0.537659
GOTERM_BP_5	GO:0007517~muscle organ development	7	6.19469	0.0403019	EGLN1, BTG2, XIRP2, MYH14, CASQ1, PPARA, GPCPD1	107	446	18826	2.76145	1	0.563165	0.548665
GOTERM_BP_5	GO:0098732~macromolecule deacylation	4	3.53982	0.0407858	PER2, YEATS2, SPHK2, LPIN1	107	135	18826	5.21315	1	0.563165	0.548665
GOTERM_BP_5	GO:0023014~signal transduction by protein phosphorylation	10	8.84956	0.0408889	C3, CSF1R, JUN, WNK2, NPPA, TIMP3, FBLN1, APOE, NDRG2, XDH	107	817	18826	2.15354	1	0.563165	0.548665
GOTERM_BP_5	GO:0000165~MAPK cascade	10	8.84956	0.0408889	C3, CSF1R, JUN, WNK2, NPPA, TIMP3, FBLN1, APOE, NDRG2, XDH	107	817	18826	2.15354	1	0.563165	0.548665
GOTERM_BP_5	GO:0032411~positive regulation of transporter activity	4	3.53982	0.0415403	CACNA2D1, WNK2, NPPA, CASQ1	107	136	18826	5.17482	1	0.565369	0.550812
GOTERM_BP_5	GO:0007167~enzyme linked receptor protein signaling pathway	11	9.73451	0.0422246	ZFP106, NPPB, CSF1R, SMOC2, JUN, CSF1, HTRA3, NPPA, SORBS1, PPARA, XDH	107	953	18826	2.03083	1	0.565369	0.550812
GOTERM_BP_5	GO:0051851~modification by host of symbiont morphology or physiology	4	3.53982	0.0423019	CSF1R, JUN, APOE, AQP1	107	137	18826	5.13705	1	0.565369	0.550812
GOTERM_BP_5	GO:0001944~vasculature development	10	8.84956	0.0425046	EGLN1, C3, SMOC2, JUN, SPHK2, APOE, XDH, APOLD1, HK2, AQP1	107	823	18826	2.13784	1	0.565369	0.550812
GOTERM_BP_5	GO:0072358~cardiovascular system development	10	8.84956	0.0425046	EGLN1, C3, SMOC2, JUN, SPHK2, APOE, XDH, APOLD1, HK2, AQP1	107	823	18826	2.13784	1	0.565369	0.550812
GOTERM_BP_5	GO:0007611~learning or memory	6	5.30973	0.0441238	BTG2, JUN, TACO1, ATP1A2, APOE, SGK1	107	342	18826	3.08674	1	0.571911	0.557186
GOTERM_BP_5	GO:0046113~nucleobase catabolic process	2	1.76991	0.0441744	ALDH6A1, XDH	107	8	18826	43.986	1	0.571911	0.557186
GOTERM_BP_5	GO:0061518~microglial cell proliferation	2	1.76991	0.0441744	CSF1R, CSF1	107	8	18826	43.986	1	0.571911	0.557186
GOTERM_BP_5	GO:0035795~negative regulation of mitochondrial membrane permeability	2	1.76991	0.0441744	NOL3, HK2	107	8	18826	43.986	1	0.571911	0.557186
GOTERM_BP_5	GO:0044070~regulation of anion transport	4	3.53982	0.0446286	PER2, STC2, APOE, SLC38A3	107	140	18826	5.02697	1	0.573966	0.559188
GOTERM_BP_5	GO:0006639~acylglycerol metabolic process	4	3.53982	0.0454182	C3, APOE, LPIN1, PNPLA2	107	141	18826	4.99132	1	0.580277	0.565337
GOTERM_BP_5	GO:0071417~cellular response to organonitrogen compound	9	7.9646	0.0458277	ZFP106, JUN, CACNA2D1, NAMPT, TMEM38A, SORBS1, LPIN1, SGK1, AQP1	107	706	18826	2.24291	1	0.581683	0.566706
GOTERM_BP_5	GO:0006638~neutral lipid metabolic process	4	3.53982	0.0470181	C3, APOE, LPIN1, PNPLA2	107	143	18826	4.92151	1	0.592917	0.577651
GOTERM_BP_5	GO:0031324~negative regulation of cellular metabolic process	24	21.2389	0.0474524	BTG2, JUN, SPHK2, WFS1, FBLN1, NR1D1, NOL3, NDRG2, HK2, AQP1, PER2, YEATS2, PKIA, WNK2, NPPA, NAMPT, CMYA5, SERPING1, TIMP3, MAFK, APOE, PPARA, LPIN1, XDH	107	2869	18826	1.47182	1	0.594533	0.579226
GOTERM_BP_5	GO:0030036~actin cytoskeleton organization	9	7.9646	0.0493728	CSF1R, LIMCH1, SYNPO2, XIRP2, MYH14, CASQ1, SORBS1, LPIN1, AQP1	107	717	18826	2.2085	1	0.614629	0.598804

## Sheet: miR-130b-3p-KEGG
Category	Term	Count	%	PValue	Genes	List Total	Pop Hits	Pop Total	Fold Enrichment	Bonferroni	Benjamini	FDR
KEGG_PATHWAY	mmu01100:Metabolic pathways	21	18.5841	0.0048234	PFKFB2, MCCC2, PYGB, SPHK2, MGST3, TECR, OGDHL, BPGM, AGPAT2, HK2, ALDH4A1, ALDH6A1, OXCT1, IVD, NAMPT, PDE4A, ACSS1, LPIN1, XDH, PNPLA2, ST3GAL3	63	1619	8977	1.84826	0.612358	0.648088	0.648088
KEGG_PATHWAY	mmu00280:Valine, leucine and isoleucine degradation	4	3.53982	0.00704276	MCCC2, ALDH6A1, OXCT1, IVD	63	57	8977	9.99944	0.749743	0.648088	0.648088
KEGG_PATHWAY	mmu04964:Proximal tubule bicarbonate reclamation	3	2.65487	0.00991971	ATP1A2, SLC38A3, AQP1	63	22	8977	19.4307	0.85829	0.648088	0.648088
KEGG_PATHWAY	mmu04921:Oxytocin signaling pathway	5	4.42478	0.0210811	JUN, CACNA2D1, NPPA, KCNJ3, MYLK4	63	153	8977	4.6566	0.984641	1	1

## Sheet: miR-296-5p-GO
Category	Term	Count	%	PValue	Genes	List Total	Pop Hits	Pop Total	Fold Enrichment	Bonferroni	Benjamini	FDR
GOTERM_BP_5	GO:0043436~oxoacid metabolic process	35	18.8172	1.66505e-10	PFKFB2, ECHS1, MGST3, TECR, PRUNE2, F13A1, LPL, OGDHL, PLA2G5, HK2, C3, MPC1, GPC1, ACSS1, ACAD11, EGLN1, MCCC2, PRKAB2, PHYH, GSTM1, DGAT2, ANGPT1, GOT1, ADHFE1, NR1D1, BPGM, PER2, ALDH4A1, ALDH6A1, IVD, PPARA, LPIN1, ANK, BCAT2, TUBA8	174	1069	18826	3.54241	4.10601e-07	4.10602e-07	3.88789e-07
GOTERM_BP_5	GO:0019752~carboxylic acid metabolic process	31	16.6667	6.69925e-09	PFKFB2, ECHS1, MGST3, TECR, F13A1, LPL, OGDHL, PLA2G5, HK2, C3, MPC1, ACSS1, ACAD11, EGLN1, MCCC2, PRKAB2, PHYH, GSTM1, DGAT2, GOT1, ADHFE1, NR1D1, BPGM, PER2, ALDH4A1, ALDH6A1, IVD, PPARA, LPIN1, BCAT2, TUBA8	174	987	18826	3.39823	1.65202e-05	8.26018e-06	7.82138e-06
GOTERM_BP_5	GO:0010959~regulation of metal ion transport	18	9.67742	1.12914e-06	ACE, DMPK, S100A1, KCNIP2, SPHK2, CACNA2D1, TESC, ATP1A2, NOL3, PER1, WNK2, STC2, NPPA, HRC, SIK1, CASQ1, TMEM38A, SGK1	174	457	18826	4.26153	0.00278059	0.000928154	0.000878848
GOTERM_BP_5	GO:0006812~cation transport	29	15.5914	2.69256e-06	TACO1, SLC41A3, SLC41A1, ATP1A2, NOL3, SLC7A1, AQP1, STC2, NPPA, TMEM38A, SLC38A3, KCNJ3, EPM2A, ACE, DMPK, KCNIP2, S100A1, SPHK2, CACNA2D1, TESC, CP, PER1, PINK1, WNK2, HRC, SIK1, CASQ1, SGK1, KCNK3	174	1165	18826	2.69328	0.00661786	0.00160196	0.00151686
GOTERM_BP_5	GO:0043269~regulation of ion transport	23	12.3656	3.24809e-06	ACE, DMPK, S100A1, KCNIP2, SPHK2, CACNA2D1, TESC, TACO1, ATP1A2, NOL3, PER2, PER1, PINK1, WNK2, STC2, NPPA, HRC, SIK1, CASQ1, TMEM38A, SLC38A3, SGK1, KCNJ3	174	785	18826	3.17006	0.00797782	0.00160196	0.00151686
GOTERM_BP_5	GO:1902532~negative regulation of intracellular signal transduction	19	10.2151	5.69591e-06	EGLN1, EPM2A, DUSP1, FBLN1, NR1D1, NOL3, NDRG2, KLF4, CLU, PER1, PINK1, SMPD1, WNK2, NPPA, CMYA5, TIMP3, PPARA, XDH, BCL2L1	174	572	18826	3.5939	0.013948	0.00207684	0.00196651
GOTERM_BP_5	GO:0035556~intracellular signal transduction	48	25.8065	5.89532e-06	CSF1R, CSF1, TWF2, ASB14, FBLN1, ASB11, PLA2G5, NOL3, NDRG2, SLC7A1, CLU, RHOBTB1, AQP1, C3, ALDH2, ASB10, SMPD1, NPPA, CMYA5, PDE4A, TIMP3, TMEM38A, XDH, EGLN1, EPM2A, JUN, GSN, ANGPT1, DMPK, DUSP1, SPHK2, NR1D1, MT1, KLF4, PER1, PINK1, WNK2, 3425401B19RIK, ID1, HRC, SIK1, CASQ1, MAPT, PPARA, ASB2, SGK1, CRYAB, BCL2L1	174	2678	18826	1.93928	0.0144327	0.00207684	0.00196651
GOTERM_BP_5	GO:0006631~fatty acid metabolic process	17	9.13978	7.91803e-06	PRKAB2, PHYH, GSTM1, ECHS1, DGAT2, MGST3, TECR, LPL, PLA2G5, PER2, C3, IVD, ACSS1, PPARA, LPIN1, ACAD11, TUBA8	174	473	18826	3.88863	0.0193365	0.00214608	0.00203207
GOTERM_BP_5	GO:0010889~regulation of sequestering of triglyceride	5	2.68817	8.68688e-06	PLIN3, LPL, FITM2, PPARA, PNPLA2	174	15	18826	36.0651	0.0211941	0.00214608	0.00203207
GOTERM_BP_5	GO:0055082~cellular chemical homeostasis	24	12.9032	1.06177e-05	EGLN1, DGAT2, DMPK, GOT1, CACNA2D1, TESC, SLC41A1, ATP1A2, PYGM, FITM2, NR1D1, MT1, NOL3, KLF15, HK2, AQP1, ANKRD9, OXCT1, STC2, HRC, CASQ1, TMEM38A, SGK1, KCNK3	174	911	18826	2.85037	0.0258435	0.00214608	0.00203207
GOTERM_BP_5	GO:0055086~nucleobase-containing small molecule metabolic process	20	10.7527	1.07492e-05	PFKFB2, MCCC2, CFH, SPHK2, CHCHD10, ATP1A2, BPGM, COX7A1, COX6A2, HK2, ALDH6A1, PINK1, MPC1, NOCT, NPPA, PDE4A, PPARA, XDH, SLC25A13, BCL2L1	174	659	18826	3.28362	0.0261595	0.00214608	0.00203207
GOTERM_BP_5	GO:0006163~purine nucleotide metabolic process	17	9.13978	1.10964e-05	PFKFB2, MCCC2, CFH, SPHK2, CHCHD10, ATP1A2, BPGM, COX7A1, COX6A2, HK2, PINK1, NPPA, PDE4A, PPARA, XDH, SLC25A13, BCL2L1	174	486	18826	3.78461	0.0269929	0.00214608	0.00203207
GOTERM_BP_5	GO:0009259~ribonucleotide metabolic process	17	9.13978	1.2281e-05	PFKFB2, MCCC2, CFH, SPHK2, CHCHD10, ATP1A2, BPGM, COX7A1, COX6A2, HK2, PINK1, NPPA, PDE4A, PPARA, XDH, SLC25A13, BCL2L1	174	490	18826	3.75372	0.0298311	0.00214608	0.00203207
GOTERM_BP_5	GO:0046395~carboxylic acid catabolic process	12	6.45161	1.3054e-05	ALDH4A1, MCCC2, ALDH6A1, PHYH, ECHS1, GOT1, IVD, ADHFE1, LPIN1, ACAD11, TUBA8, BCAT2	174	238	18826	5.45523	0.0316787	0.00214608	0.00203207
GOTERM_BP_5	GO:0016054~organic acid catabolic process	12	6.45161	1.3054e-05	ALDH4A1, MCCC2, ALDH6A1, PHYH, ECHS1, GOT1, IVD, ADHFE1, LPIN1, ACAD11, TUBA8, BCAT2	174	238	18826	5.45523	0.0316787	0.00214608	0.00203207
GOTERM_BP_5	GO:0009117~nucleotide metabolic process	19	10.2151	1.58878e-05	PFKFB2, MCCC2, CFH, SPHK2, CHCHD10, ATP1A2, BPGM, COX7A1, COX6A2, HK2, PINK1, MPC1, NOCT, NPPA, PDE4A, PPARA, XDH, SLC25A13, BCL2L1	174	617	18826	3.33179	0.038422	0.00234992	0.00222509
GOTERM_BP_5	GO:0009123~nucleoside monophosphate metabolic process	14	7.52688	1.72973e-05	PFKFB2, CFH, SPHK2, CHCHD10, ATP1A2, BPGM, COX7A1, COX6A2, HK2, PINK1, PPARA, XDH, SLC25A13, BCL2L1	174	342	18826	4.42905	0.0417587	0.00234992	0.00222509
GOTERM_BP_5	GO:0019693~ribose phosphate metabolic process	17	9.13978	1.82277e-05	PFKFB2, MCCC2, CFH, SPHK2, CHCHD10, ATP1A2, BPGM, COX7A1, COX6A2, HK2, PINK1, NPPA, PDE4A, PPARA, XDH, SLC25A13, BCL2L1	174	506	18826	3.63502	0.0439547	0.00234992	0.00222509
GOTERM_BP_5	GO:0006753~nucleoside phosphate metabolic process	19	10.2151	1.84647e-05	PFKFB2, MCCC2, CFH, SPHK2, CHCHD10, ATP1A2, BPGM, COX7A1, COX6A2, HK2, PINK1, MPC1, NOCT, NPPA, PDE4A, PPARA, XDH, SLC25A13, BCL2L1	174	624	18826	3.29441	0.0445133	0.00234992	0.00222509
GOTERM_BP_5	GO:0030730~sequestering of triglyceride	5	2.68817	1.90585e-05	PLIN3, LPL, FITM2, PPARA, PNPLA2	174	18	18826	30.0543	0.0459115	0.00234992	0.00222509
GOTERM_BP_5	GO:0010942~positive regulation of cell death	21	11.2903	2.28956e-05	EGLN1, C1QA, TNFAIP8, JUN, GSN, ACE, DUSP1, SPHK2, ZBTB16, CHCHD10, CLU, PINK1, ADAMTSL4, SMPD1, EEF1A2, TIMP3, SIK1, MAPT, XDH, CTSC, BCL2L1	174	759	18826	2.99355	0.0548969	0.0026886	0.00254578
GOTERM_BP_5	GO:0050801~ion homeostasis	23	12.3656	2.70476e-05	EGLN1, DGAT2, ACE, DMPK, GOT1, CACNA2D1, TESC, SLC41A1, ATP1A2, PYGM, MT1, NOL3, CP, ANKRD9, WNK2, STC2, HRC, ALPL, CASQ1, TMEM38A, SGK1, KCNK3, ANK	174	899	18826	2.76807	0.0645244	0.00303179	0.00287073
GOTERM_BP_5	GO:0043065~positive regulation of apoptotic process	19	10.2151	5.89181e-05	EGLN1, TNFAIP8, JUN, GSN, ACE, DUSP1, SPHK2, ZBTB16, CHCHD10, CLU, PINK1, ADAMTSL4, SMPD1, EEF1A2, TIMP3, SIK1, XDH, CTSC, BCL2L1	174	682	18826	3.01424	0.135234	0.00616359	0.00583616
GOTERM_BP_5	GO:0034220~ion transmembrane transport	23	12.3656	6.45734e-05	SLC16A1, S100A1, KCNIP2, SPHK2, CACNA2D1, TESC, TACO1, SLC41A1, ATP1A2, NOL3, SLC7A1, AQP1, PINK1, WNK2, NPPA, HRC, CASQ1, TMEM38A, SLC38A3, KCNK3, ANK, KCNJ3, SLC25A13	174	953	18826	2.61122	0.147211	0.00616359	0.00583616
GOTERM_BP_5	GO:0043068~positive regulation of programmed cell death	19	10.2151	6.46868e-05	EGLN1, TNFAIP8, JUN, GSN, ACE, DUSP1, SPHK2, ZBTB16, CHCHD10, CLU, PINK1, ADAMTSL4, SMPD1, EEF1A2, TIMP3, SIK1, XDH, CTSC, BCL2L1	174	687	18826	2.9923	0.147449	0.00616359	0.00583616
GOTERM_BP_5	GO:0009141~nucleoside triphosphate metabolic process	13	6.98925	6.49851e-05	PFKFB2, CFH, SPHK2, CHCHD10, ATP1A2, BPGM, COX7A1, COX6A2, HK2, PINK1, PPARA, SLC25A13, BCL2L1	174	335	18826	4.19863	0.148077	0.00616359	0.00583616
GOTERM_BP_5	GO:0019220~regulation of phosphate metabolic process	35	18.8172	6.93249e-05	PFKFB2, CSF1R, CSF1, SYNPO2, FBLN1, PLA2G5, NDRG2, COX7A1, CLU, C3, VTN, SMPD1, NPPA, CMYA5, TIMP3, XDH, EPM2A, JUN, ACE, ANGPT1, LIMCH1, DUSP1, SPHK2, KLF4, PER1, PINK1, SLCO3A1, WNK2, ID1, EEF1A2, HRC, MAPT, PPARA, LPIN1, BCL2L1	174	1856	18826	2.04032	0.157146	0.00628943	0.00595532
GOTERM_BP_5	GO:0051174~regulation of phosphorus metabolic process	35	18.8172	7.31191e-05	PFKFB2, CSF1R, CSF1, SYNPO2, FBLN1, PLA2G5, NDRG2, COX7A1, CLU, C3, VTN, SMPD1, NPPA, CMYA5, TIMP3, XDH, EPM2A, JUN, ACE, ANGPT1, LIMCH1, DUSP1, SPHK2, KLF4, PER1, PINK1, SLCO3A1, WNK2, ID1, EEF1A2, HRC, MAPT, PPARA, LPIN1, BCL2L1	174	1861	18826	2.03484	0.164996	0.00628943	0.00595532
GOTERM_BP_5	GO:0010866~regulation of triglyceride biosynthetic process	5	2.68817	7.49274e-05	C3, DGAT2, FITM2, SIK1, LPIN1	174	25	18826	21.6391	0.168711	0.00628943	0.00595532
GOTERM_BP_5	GO:0016310~phosphorylation	41	22.043	7.65137e-05	PFKFB2, CSF1R, CSF1, SYNPO2, FBLN1, PLA2G5, NDRG2, COX7A1, CLU, COX6A2, HK2, C3, CKMT2, VTN, SMPD1, NPPA, TIMP3, XDH, EPM2A, JUN, ACE, ANGPT1, DMPK, LIMCH1, DUSP1, SPHK2, CHCHD10, BPGM, KLF4, PER1, PINK1, SLCO3A1, WNK2, ID1, EEF1A2, HRC, SIK1, MAPT, PPARA, SGK1, CRYAB	174	2356	18826	1.88286	0.171957	0.00628943	0.00595532
GOTERM_BP_5	GO:0001666~response to hypoxia	13	6.98925	8.14012e-05	EGLN1, PYGM, NOL3, HK2, APOLD1, FOSL2, AQP1, PINK1, STC2, NPPA, PPARA, CRYAB, KCNK3	174	343	18826	4.1007	0.181878	0.00630646	0.00597144
GOTERM_BP_5	GO:0051050~positive regulation of transport	25	13.4409	8.18356e-05	PFKFB2, PLA2G5, CLU, AQP1, C3, VTN, OXCT1, SMPD1, NPPA, SLC38A3, ANGPT1, KCNIP2, S100A1, SPHK2, CACNA2D1, TESC, CHCHD10, SORBS1, KLF15, PINK1, WNK2, HRC, CASQ1, SGK1, BCL2L1	174	1110	18826	2.43683	0.182754	0.00630646	0.00597144
GOTERM_BP_5	GO:0031400~negative regulation of protein modification process	18	9.67742	9.16499e-05	EPM2A, JUN, ANGPT1, DUSP1, SPHK2, FBLN1, NDRG2, KLF4, KLF15, PER2, PER1, SMPD1, WNK2, NPPA, CMYA5, TIMP3, MAPT, XDH	174	642	18826	3.03352	0.202297	0.00679906	0.00643787
GOTERM_BP_5	GO:0010563~negative regulation of phosphorus metabolic process	17	9.13978	9.64992e-05	EPM2A, JUN, ANGPT1, DUSP1, FBLN1, NDRG2, KLF4, PER1, SMPD1, WNK2, NPPA, CMYA5, TIMP3, MAPT, PPARA, LPIN1, XDH	174	582	18826	3.16035	0.21178	0.00679906	0.00643787
GOTERM_BP_5	GO:0045936~negative regulation of phosphate metabolic process	17	9.13978	9.64992e-05	EPM2A, JUN, ANGPT1, DUSP1, FBLN1, NDRG2, KLF4, PER1, SMPD1, WNK2, NPPA, CMYA5, TIMP3, MAPT, PPARA, LPIN1, XDH	174	582	18826	3.16035	0.21178	0.00679906	0.00643787
GOTERM_BP_5	GO:0090207~regulation of triglyceride metabolic process	6	3.22581	0.000124216	C3, DGAT2, FITM2, SIK1, LPIN1, PNPLA2	174	53	18826	12.2485	0.263861	0.0085088	0.00805679
GOTERM_BP_5	GO:0006915~apoptotic process	36	19.3548	0.000138021	CSF1R, BTG2, TNFAIP8, MTFP1, PRUNE2, NOL3, CLU, HK2, AQP1, ALDH2, ADAMTSL4, SMPD1, TIMP3, XDH, CTSC, EGLN1, JUN, ACE, GSN, ANGPT1, DMPK, DUSP1, SPHK2, ZBTB16, CHCHD10, MT1, KLF4, PINK1, ID1, EEF1A2, SIK1, MAPT, PPARA, SGK1, CRYAB, BCL2L1	174	2004	18826	1.94363	0.288502	0.0091989	0.00871023
GOTERM_BP_5	GO:0036211~protein modification process	57	30.6452	0.000209114	TRIM72, BTG2, CSF1, F13A1, CLU, ANKRD9, TRIM7, SMPD1, NPPA, TIMP3, EPM2A, PARP3, AGTPBP1, LIMCH1, DUSP1, SPHK2, KLF15, B3GNT8, SIK1, MAPT, SGK1, TRIM54, CRYAB, CSF1R, SYNPO2, ASB14, FBLN1, ASB11, TMTC1, PLA2G5, NDRG2, ART1, C3, VTN, ASB10, CMYA5, XDH, ST3GAL3, EGLN1, JUN, ACE, ANGPT1, DMPK, KLF4, FBXO31, PER2, PER1, PINK1, PDP2, YEATS2, SLCO3A1, TTLL1, WNK2, ID1, HRC, LPIN1, ASB2	174	3898	18826	1.58213	0.402935	0.0132225	0.0125201
GOTERM_BP_5	GO:0006464~cellular protein modification process	57	30.6452	0.000209114	TRIM72, BTG2, CSF1, F13A1, CLU, ANKRD9, TRIM7, SMPD1, NPPA, TIMP3, EPM2A, PARP3, AGTPBP1, LIMCH1, DUSP1, SPHK2, KLF15, B3GNT8, SIK1, MAPT, SGK1, TRIM54, CRYAB, CSF1R, SYNPO2, ASB14, FBLN1, ASB11, TMTC1, PLA2G5, NDRG2, ART1, C3, VTN, ASB10, CMYA5, XDH, ST3GAL3, EGLN1, JUN, ACE, ANGPT1, DMPK, KLF4, FBXO31, PER2, PER1, PINK1, PDP2, YEATS2, SLCO3A1, TTLL1, WNK2, ID1, HRC, LPIN1, ASB2	174	3898	18826	1.58213	0.402935	0.0132225	0.0125201
GOTERM_BP_5	GO:1901606~alpha-amino acid catabolic process	7	3.76344	0.000230411	ALDH4A1, MCCC2, ALDH6A1, GOT1, IVD, ADHFE1, BCAT2	174	94	18826	8.0571	0.433489	0.0142048	0.0134502
GOTERM_BP_5	GO:0034765~regulation of ion transmembrane transport	15	8.06452	0.000259736	S100A1, KCNIP2, SPHK2, CACNA2D1, TESC, TACO1, ATP1A2, NOL3, PINK1, WNK2, NPPA, HRC, CASQ1, TMEM38A, KCNJ3	174	508	18826	3.19475	0.473019	0.0146574	0.0138787
GOTERM_BP_5	GO:0006941~striated muscle contraction	9	4.83871	0.000265156	GSN, DMPK, CACNA2D1, NPPA, TPM1, HRC, ATP1A2, CASQ1, TMEM38A	174	180	18826	5.40977	0.480018	0.0146574	0.0138787
GOTERM_BP_5	GO:0032412~regulation of ion transmembrane transporter activity	11	5.91398	0.000265727	PINK1, S100A1, SPHK2, CACNA2D1, WNK2, TESC, TACO1, NPPA, HRC, ATP1A2, CASQ1	174	279	18826	4.26577	0.48075	0.0146574	0.0138787
GOTERM_BP_5	GO:2000377~regulation of reactive oxygen species metabolic process	10	5.37634	0.000266202	PINK1, ALDH2, SPHK2, MAPT, PPARA, KLF4, XDH, CLU, CRYAB, HK2	174	228	18826	4.74541	0.481358	0.0146574	0.0138787
GOTERM_BP_5	GO:0051248~negative regulation of protein metabolic process	26	13.9785	0.00026747	RTN2, BTG2, FBLN1, NOL3, NDRG2, CLU, AQP1, VTN, SMPD1, NPPA, CMYA5, TIMP3, XDH, EPM2A, JUN, ANGPT1, DUSP1, SPHK2, KLF4, KLF15, PER2, PER1, WNK2, SERPING1, MAPT, CRYAB	174	1276	18826	2.20461	0.482978	0.0146574	0.0138787
GOTERM_BP_5	GO:0044264~cellular polysaccharide metabolic process	7	3.76344	0.000305348	PER2, EPM2A, PYGB, B3GNT8, PYGM, SORBS1, NR1D1	174	99	18826	7.65018	0.529097	0.0163693	0.0154997
GOTERM_BP_5	GO:0051246~regulation of protein metabolic process	47	25.2688	0.00032505	RTN2, CSF1R, BTG2, CFH, CSF1, SYNPO2, TACO1, FBLN1, ASB11, PLA2G5, NOL3, NDRG2, CLU, AQP1, C3, VTN, SMPD1, NPPA, CMYA5, TIMP3, XDH, CTSC, EGLN1, EPM2A, JUN, AGTPBP1, DGAT2, ACE, GSN, ANGPT1, LIMCH1, DUSP1, SPHK2, KLF4, KLF15, PER2, PER1, PINK1, YEATS2, SLCO3A1, WNK2, ID1, HRC, SERPING1, MAPT, LPIN1, CRYAB	174	3048	18826	1.66837	0.551436	0.0170547	0.0161488
GOTERM_BP_5	GO:0010883~regulation of lipid storage	6	3.22581	0.000351388	C3, PLIN3, LPL, FITM2, PPARA, PNPLA2	174	66	18826	9.83595	0.579653	0.017235	0.0163194
GOTERM_BP_5	GO:0044242~cellular lipid catabolic process	10	5.37634	0.00035349	PHYH, ECHS1, IVD, SMPD1, LPL, PLA2G5, LPIN1, ACAD11, TUBA8, PNPLA2	174	237	18826	4.56521	0.581827	0.017235	0.0163194
GOTERM_BP_5	GO:0034762~regulation of transmembrane transport	15	8.06452	0.000355131	S100A1, KCNIP2, SPHK2, CACNA2D1, TESC, TACO1, ATP1A2, NOL3, PINK1, WNK2, NPPA, HRC, CASQ1, TMEM38A, KCNJ3	174	524	18826	3.0972	0.583517	0.017235	0.0163194
GOTERM_BP_5	GO:0022898~regulation of transmembrane transporter activity	11	5.91398	0.000359388	PINK1, S100A1, SPHK2, CACNA2D1, WNK2, TESC, TACO1, NPPA, HRC, ATP1A2, CASQ1	174	290	18826	4.10396	0.587868	0.017235	0.0163194
GOTERM_BP_5	GO:0042981~regulation of apoptotic process	31	16.6667	0.00036343	CSF1R, BTG2, TNFAIP8, NOL3, CLU, AQP1, ALDH2, ADAMTSL4, SMPD1, TIMP3, XDH, CTSC, EGLN1, JUN, ACE, GSN, ANGPT1, DUSP1, SPHK2, ZBTB16, CHCHD10, MT1, KLF4, PINK1, ID1, EEF1A2, SIK1, PPARA, SGK1, CRYAB, BCL2L1	174	1696	18826	1.97763	0.591956	0.017235	0.0163194
GOTERM_BP_5	GO:0043409~negative regulation of MAPK cascade	9	4.83871	0.000436658	PER1, DUSP1, SMPD1, WNK2, NPPA, TIMP3, FBLN1, NDRG2, KLF4	174	194	18826	5.01937	0.659396	0.020317	0.0192377
GOTERM_BP_5	GO:0043067~regulation of programmed cell death	31	16.6667	0.00046007	CSF1R, BTG2, TNFAIP8, NOL3, CLU, AQP1, ALDH2, ADAMTSL4, SMPD1, TIMP3, XDH, CTSC, EGLN1, JUN, ACE, GSN, ANGPT1, DUSP1, SPHK2, ZBTB16, CHCHD10, MT1, KLF4, PINK1, ID1, EEF1A2, SIK1, PPARA, SGK1, CRYAB, BCL2L1	174	1720	18826	1.95003	0.678511	0.0207715	0.019668
GOTERM_BP_5	GO:0043270~positive regulation of ion transport	12	6.45161	0.000467136	PINK1, S100A1, SPHK2, KCNIP2, CACNA2D1, WNK2, TESC, NPPA, HRC, CASQ1, SLC38A3, SGK1	174	356	18826	3.64704	0.684067	0.0207715	0.019668
GOTERM_BP_5	GO:0014808~release of sequestered calcium ion into cytosol by sarcoplasmic reticulum	4	2.15054	0.000471696	HRC, CASQ1, TMEM38A, NOL3	174	17	18826	25.4577	0.687602	0.0207715	0.019668
GOTERM_BP_5	GO:0009063~cellular amino acid catabolic process	7	3.76344	0.000487234	ALDH4A1, MCCC2, ALDH6A1, GOT1, IVD, ADHFE1, BCAT2	174	108	18826	7.01266	0.699351	0.0207721	0.0196687
GOTERM_BP_5	GO:0016053~organic acid biosynthetic process	11	5.91398	0.000505844	PER2, PRKAB2, GSTM1, GOT1, MGST3, TECR, LPL, PLA2G5, NR1D1, ACSS1, BCAT2	174	303	18826	3.92789	0.712843	0.0207721	0.0196687
GOTERM_BP_5	GO:0046394~carboxylic acid biosynthetic process	11	5.91398	0.000505844	PER2, PRKAB2, GSTM1, GOT1, MGST3, TECR, LPL, PLA2G5, NR1D1, ACSS1, BCAT2	174	303	18826	3.92789	0.712843	0.0207721	0.0196687
GOTERM_BP_5	GO:0032409~regulation of transporter activity	11	5.91398	0.000505844	PINK1, S100A1, SPHK2, CACNA2D1, WNK2, TESC, TACO1, NPPA, HRC, ATP1A2, CASQ1	174	303	18826	3.92789	0.712843	0.0207721	0.0196687
GOTERM_BP_5	GO:0031399~regulation of protein modification process	34	18.2796	0.000513828	CSF1R, CSF1, SYNPO2, FBLN1, PLA2G5, NDRG2, CLU, C3, VTN, SMPD1, NPPA, CMYA5, TIMP3, XDH, EPM2A, JUN, AGTPBP1, ACE, ANGPT1, LIMCH1, DUSP1, SPHK2, KLF4, KLF15, PER2, PER1, PINK1, YEATS2, SLCO3A1, WNK2, ID1, HRC, MAPT, LPIN1	174	1979	18826	1.85884	0.718445	0.0207721	0.0196687
GOTERM_BP_5	GO:0032922~circadian regulation of gene expression	6	3.22581	0.000526298	PER2, PER1, NOCT, ID1, NR1D1, PPARA	174	72	18826	9.01628	0.726975	0.0209331	0.0198211
GOTERM_BP_5	GO:1903514~calcium ion transport from endoplasmic reticulum to cytosol	4	2.15054	0.000562223	HRC, CASQ1, TMEM38A, NOL3	174	18	18826	24.0434	0.750134	0.022007	0.020838
GOTERM_BP_5	GO:0006073~cellular glucan metabolic process	6	3.22581	0.000597067	PER2, EPM2A, PYGB, PYGM, SORBS1, NR1D1	174	74	18826	8.7726	0.770719	0.0226518	0.0214485
GOTERM_BP_5	GO:0005977~glycogen metabolic process	6	3.22581	0.000597067	PER2, EPM2A, PYGB, PYGM, SORBS1, NR1D1	174	74	18826	8.7726	0.770719	0.0226518	0.0214485
GOTERM_BP_5	GO:0044042~glucan metabolic process	6	3.22581	0.000635016	PER2, EPM2A, PYGB, PYGM, SORBS1, NR1D1	174	75	18826	8.65563	0.791214	0.0237265	0.0224661
GOTERM_BP_5	GO:0001774~microglial cell activation	5	2.68817	0.000701912	C1QA, JUN, NR1D1, CLU, CTSC	174	44	18826	12.2949	0.822985	0.0250764	0.0237442
GOTERM_BP_5	GO:1902531~regulation of intracellular signal transduction	32	17.2043	0.000706531	CSF1R, CSF1, FBLN1, PLA2G5, NOL3, NDRG2, SLC7A1, CLU, C3, SMPD1, NPPA, CMYA5, PDE4A, TIMP3, XDH, EGLN1, EPM2A, JUN, ANGPT1, DUSP1, SPHK2, NR1D1, KLF4, PER1, PINK1, WNK2, 3425401B19RIK, ID1, HRC, MAPT, PPARA, BCL2L1	174	1848	18826	1.87351	0.824992	0.0250764	0.0237442
GOTERM_BP_5	GO:0009966~regulation of signal transduction	46	24.7312	0.00070713	TRIM72, CSF1R, INTU, CSF1, FBLN1, PLA2G5, NOL3, NDRG2, SLC7A1, CLU, C3, GPC1, SMPD1, ADAMTSL2, NPPA, CMYA5, PDE4A, TIMP3, XDH, CTSC, EGLN1, EPM2A, LYNX1, JUN, GSN, ANGPT1, DMPK, GOT1, DUSP1, SPHK2, CHCHD10, NR1D1, SORBS1, KLF4, KLF15, PER1, SMOC2, PINK1, WNK2, 3425401B19RIK, ID1, HRC, MAPT, PPARA, LGR6, BCL2L1	174	3065	18826	1.62381	0.82525	0.0250764	0.0237442
GOTERM_BP_5	GO:0032269~negative regulation of cellular protein metabolic process	24	12.9032	0.000711819	EPM2A, BTG2, JUN, ANGPT1, DUSP1, SPHK2, FBLN1, NOL3, NDRG2, KLF4, KLF15, AQP1, PER2, VTN, PER1, SMPD1, WNK2, NPPA, CMYA5, SERPING1, TIMP3, MAPT, XDH, CRYAB	174	1208	18826	2.14958	0.82726	0.0250764	0.0237442
GOTERM_BP_5	GO:0019395~fatty acid oxidation	7	3.76344	0.000744167	PHYH, ECHS1, DGAT2, IVD, PPARA, ACAD11, TUBA8	174	117	18826	6.47323	0.840514	0.0258467	0.0244736
GOTERM_BP_5	GO:0090257~regulation of muscle system process	10	5.37634	0.000854067	DMPK, NPPA, CMYA5, HRC, ATP1A2, CASQ1, TMEM38A, NOL3, PPARA, KLF4	174	268	18826	4.03714	0.878401	0.0291636	0.0276143
GOTERM_BP_5	GO:0046890~regulation of lipid biosynthetic process	9	4.83871	0.000863318	C3, DGAT2, SPHK2, FITM2, SIK1, SORBS1, NR1D1, PPARA, LPIN1	174	215	18826	4.52911	0.881146	0.0291636	0.0276143
GOTERM_BP_5	GO:0009083~branched-chain amino acid catabolic process	4	2.15054	0.000897996	MCCC2, ALDH6A1, IVD, BCAT2	174	21	18826	20.6086	0.890896	0.0299251	0.0283354
GOTERM_BP_5	GO:1903522~regulation of blood circulation	10	5.37634	0.000952052	PER2, ACE, DMPK, S100A1, CACNA2D1, NPPA, TPM1, HRC, ATP1A2, TMEM38A	174	272	18826	3.97777	0.904524	0.0313035	0.0296406
GOTERM_BP_5	GO:0016051~carbohydrate biosynthetic process	9	4.83871	0.000967102	PER2, EPM2A, DGAT2, B3GNT8, GOT1, SIK1, SORBS1, NR1D1, PPARA	174	219	18826	4.44639	0.908006	0.0313799	0.0297129
GOTERM_BP_5	GO:0034440~lipid oxidation	7	3.76344	0.001008	PHYH, ECHS1, DGAT2, IVD, PPARA, ACAD11, TUBA8	174	124	18826	6.1078	0.916839	0.0319271	0.0302311
GOTERM_BP_5	GO:0006873~cellular ion homeostasis	17	9.13978	0.00100986	EGLN1, DMPK, GOT1, CACNA2D1, TESC, SLC41A1, ATP1A2, PYGM, MT1, NOL3, ANKRD9, STC2, HRC, CASQ1, TMEM38A, SGK1, KCNK3	174	720	18826	2.55461	0.91722	0.0319271	0.0302311
GOTERM_BP_5	GO:0046463~acylglycerol biosynthetic process	5	2.68817	0.00105717	DGAT2, LPL, SIK1, LPIN1, PNPLA2	174	49	18826	11.0403	0.926345	0.0323627	0.0306435
GOTERM_BP_5	GO:0046460~neutral lipid biosynthetic process	5	2.68817	0.00105717	DGAT2, LPL, SIK1, LPIN1, PNPLA2	174	49	18826	11.0403	0.926345	0.0323627	0.0306435
GOTERM_BP_5	GO:0034637~cellular carbohydrate biosynthetic process	6	3.22581	0.00106301	PER2, EPM2A, B3GNT8, GOT1, SORBS1, NR1D1	174	84	18826	7.72824	0.927399	0.0323627	0.0306435
GOTERM_BP_5	GO:0070371~ERK1 and ERK2 cascade	11	5.91398	0.00109373	C3, CSF1R, JUN, ANGPT1, DUSP1, WNK2, TIMP3, FBLN1, PLA2G5, NDRG2, KLF4	174	335	18826	3.55268	0.9327	0.0328918	0.0311445
GOTERM_BP_5	GO:0010743~regulation of macrophage derived foam cell differentiation	4	2.15054	0.00117973	CSF1, LPL, PLA2G5, PPARA	174	23	18826	18.8166	0.945575	0.0350509	0.0331889
GOTERM_BP_5	GO:0051346~negative regulation of hydrolase activity	12	6.45161	0.00121188	EGLN1, EPM2A, VTN, SPHK2, CMYA5, SERPING1, TIMP3, NOL3, LPIN1, KLF4, CRYAB, AQP1	174	400	18826	3.24586	0.949729	0.0351589	0.0332912
GOTERM_BP_5	GO:1901214~regulation of neuron death	12	6.45161	0.00121188	EGLN1, C1QA, BTG2, JUN, PINK1, ANGPT1, CSF1, MAPT, MT1, PPARA, CLU, BCL2L1	174	400	18826	3.24586	0.949729	0.0351589	0.0332912
GOTERM_BP_5	GO:0032414~positive regulation of ion transmembrane transporter activity	7	3.76344	0.00123664	PINK1, S100A1, CACNA2D1, WNK2, TESC, NPPA, CASQ1	174	129	18826	5.87107	0.95271	0.03546	0.0335763
GOTERM_BP_5	GO:0010880~regulation of release of sequestered calcium ion into cytosol by sarcoplasmic reticulum	4	2.15054	0.00133921	HRC, CASQ1, TMEM38A, NOL3	174	24	18826	18.0326	0.96329	0.0379597	0.0359432
GOTERM_BP_5	GO:0006733~oxidoreduction coenzyme metabolic process	8	4.30108	0.00140277	PFKFB2, MPC1, NOCT, BPGM, PPARA, COQ10B, COQ10A, HK2	174	180	18826	4.80868	0.968622	0.0393095	0.0372213
GOTERM_BP_5	GO:0044267~cellular protein metabolic process	67	36.0215	0.0014399	TRIM72, BTG2, CSF1, TACO1, F13A1, CLU, AQP1, ANKRD9, TRIM7, SMPD1, NPPA, TIMP3, CTSC, EPM2A, PARP3, AGTPBP1, LIMCH1, DUSP1, SPHK2, KLF15, B3GNT8, EEF1A2, SERPING1, SIK1, MAPT, SGK1, TRIM54, CRYAB, CSF1R, SYNPO2, ASB14, FBLN1, ASB11, TMTC1, PLA2G5, NOL3, NDRG2, ART1, C3, VTN, ASB10, CMYA5, XDH, ST3GAL3, EGLN1, JUN, ACE, GSN, ANGPT1, DMPK, NR1D1, KLF4, RPL3L, FBXO31, PER2, PER1, PINK1, PDP2, YEATS2…	174	5177	18826	1.40025	0.971372	0.0398966	0.0377772
GOTERM_BP_5	GO:1904064~positive regulation of cation transmembrane transport	8	4.30108	0.00149133	PINK1, S100A1, KCNIP2, CACNA2D1, WNK2, TESC, NPPA, CASQ1	174	182	18826	4.75584	0.974786	0.0400821	0.0379529
GOTERM_BP_5	GO:0009081~branched-chain amino acid metabolic process	4	2.15054	0.00151161	MCCC2, ALDH6A1, IVD, BCAT2	174	25	18826	17.3113	0.976018	0.0400821	0.0379529
GOTERM_BP_5	GO:0010884~positive regulation of lipid storage	4	2.15054	0.00151161	C3, PLIN3, LPL, FITM2	174	25	18826	17.3113	0.976018	0.0400821	0.0379529
GOTERM_BP_5	GO:1990000~amyloid fibril formation	4	2.15054	0.00151161	GSN, MAPT, CLU, CRYAB	174	25	18826	17.3113	0.976018	0.0400821	0.0379529
GOTERM_BP_5	GO:0098732~macromolecule deacylation	7	3.76344	0.00156117	PER2, PER1, PINK1, YEATS2, SPHK2, MAPT, LPIN1	174	135	18826	5.61013	0.978781	0.0409517	0.0387763
GOTERM_BP_5	GO:0010827~regulation of glucose transport	6	3.22581	0.00159658	RTN2, C3, ACE, SORBS1, KLF15, HK2	174	92	18826	7.05622	0.980558	0.0409517	0.0387763
GOTERM_BP_5	GO:0006112~energy reserve metabolic process	6	3.22581	0.00159658	PER2, EPM2A, PYGB, PYGM, SORBS1, NR1D1	174	92	18826	7.05622	0.980558	0.0409517	0.0387763
GOTERM_BP_5	GO:0032411~positive regulation of transporter activity	7	3.76344	0.00162101	PINK1, S100A1, CACNA2D1, WNK2, TESC, NPPA, CASQ1	174	136	18826	5.56888	0.981696	0.0409517	0.0387763
GOTERM_BP_5	GO:0032868~response to insulin	10	5.37634	0.00162744	ZFP106, TRIM72, GOT1, NPPA, LPL, SORBS1, PPARA, LPIN1, SGK1, KLF15	174	294	18826	3.68012	0.981985	0.0409517	0.0387763
GOTERM_BP_5	GO:1901652~response to peptide	14	7.52688	0.00175226	ZFP106, TRIM72, BTG2, GOT1, CACNA2D1, LPL, SORBS1, KLF4, KLF15, STC2, NPPA, PPARA, LPIN1, SGK1	174	550	18826	2.75406	0.986765	0.0436472	0.0413285
GOTERM_BP_5	GO:0006639~acylglycerol metabolic process	7	3.76344	0.00194411	C3, DGAT2, LPL, FITM2, SIK1, LPIN1, PNPLA2	174	141	18826	5.3714	0.991761	0.0479418	0.045395
GOTERM_BP_5	GO:0032268~regulation of cellular protein metabolic process	42	22.5806	0.00204178	CSF1R, BTG2, CSF1, SYNPO2, TACO1, FBLN1, PLA2G5, NOL3, NDRG2, CLU, AQP1, C3, VTN, SMPD1, NPPA, CMYA5, TIMP3, XDH, CTSC, EPM2A, JUN, AGTPBP1, ACE, GSN, ANGPT1, LIMCH1, DUSP1, SPHK2, KLF4, KLF15, PER2, PER1, PINK1, YEATS2, SLCO3A1, WNK2, ID1, HRC, SERPING1, MAPT, LPIN1, CRYAB	174	2858	18826	1.59	0.993527	0.0498519	0.0472036
GOTERM_BP_5	GO:0006638~neutral lipid metabolic process	7	3.76344	0.00208736	C3, DGAT2, LPL, FITM2, SIK1, LPIN1, PNPLA2	174	143	18826	5.29628	0.994217	0.050465	0.0477842
GOTERM_BP_5	GO:0061518~microglial cell proliferation	3	1.6129	0.00226694	CSF1R, CSF1, CLU	174	8	18826	40.5733	0.99629	0.0542744	0.0513912
GOTERM_BP_5	GO:0090077~foam cell differentiation	4	2.15054	0.00233771	CSF1, LPL, PLA2G5, PPARA	174	29	18826	14.9235	0.996885	0.0554308	0.0524862
GOTERM_BP_5	GO:0034767~positive regulation of ion transmembrane transport	8	4.30108	0.00240113	PINK1, S100A1, KCNIP2, CACNA2D1, WNK2, TESC, NPPA, CASQ1	174	198	18826	4.37153	0.997337	0.0563922	0.0533965
GOTERM_BP_5	GO:0008285~negative regulation of cell proliferation	17	9.13978	0.00253015	CSF1R, BTG2, JUN, AGTPBP1, INTU, DUSP1, TESC, ZBTB16, TPM1, FBLN1, TOB2, NDRG2, KLF4, PER2, WNK2, KLF9, XDH	174	788	18826	2.33416	0.998064	0.0585514	0.055441
GOTERM_BP_5	GO:0008016~regulation of heart contraction	8	4.30108	0.00254055	DMPK, S100A1, CACNA2D1, NPPA, TPM1, HRC, ATP1A2, TMEM38A	174	200	18826	4.32782	0.998113	0.0585514	0.055441
GOTERM_BP_5	GO:0010890~positive regulation of sequestering of triglyceride	3	1.6129	0.00289706	PLIN3, LPL, FITM2	174	9	18826	36.0651	0.999219	0.0659489	0.0624455
GOTERM_BP_5	GO:0034764~positive regulation of transmembrane transport	8	4.30108	0.00291501	PINK1, S100A1, KCNIP2, CACNA2D1, WNK2, TESC, NPPA, CASQ1	174	205	18826	4.22226	0.999253	0.0659489	0.0624455
GOTERM_BP_5	GO:0051129~negative regulation of cellular component organization	18	9.67742	0.00315319	GSN, ACE, DUSP1, SPHK2, TPM1, H2-K1, TWF2, FBLN1, NOL3, CLU, PER2, PINK1, ID1, MAPT, SGK1, TRIM54, CRYAB, BCL2L1	174	881	18826	2.21058	0.999585	0.0706888	0.0669336
GOTERM_BP_5	GO:0009062~fatty acid catabolic process	6	3.22581	0.00321824	PHYH, ECHS1, IVD, LPIN1, ACAD11, TUBA8	174	108	18826	6.01086	0.999647	0.0708966	0.0671304
GOTERM_BP_5	GO:0031333~negative regulation of protein complex assembly	7	3.76344	0.00321996	GSN, TPM1, TWF2, NOL3, SGK1, CLU, CRYAB	174	156	18826	4.85492	0.999648	0.0708966	0.0671304
GOTERM_BP_5	GO:0019932~second-messenger-mediated signaling	10	5.37634	0.00325803	EGLN1, DMPK, 3425401B19RIK, NPPA, CMYA5, HRC, MT1, CASQ1, TMEM38A, AQP1	174	326	18826	3.31888	0.99968	0.0711	0.067323
GOTERM_BP_5	GO:0008643~carbohydrate transport	7	3.76344	0.00333362	RTN2, C3, ACE, SORBS1, KLF15, HK2, AQP1	174	157	18826	4.824	0.999735	0.0721116	0.0682808
GOTERM_BP_5	GO:0051591~response to cAMP	6	3.22581	0.00348223	PER1, JUN, DUSP1, PYGM, PLA2G5, AQP1	174	110	18826	5.90157	0.999816	0.0746711	0.0707044
GOTERM_BP_5	GO:0006551~leucine metabolic process	3	1.6129	0.0035995	MCCC2, IVD, BCAT2	174	10	18826	32.4586	0.999863	0.0762922	0.0722394
GOTERM_BP_5	GO:1901605~alpha-amino acid metabolic process	8	4.30108	0.0036197	EGLN1, ALDH4A1, MCCC2, ALDH6A1, GOT1, IVD, ADHFE1, BCAT2	174	213	18826	4.06368	0.999869	0.0762922	0.0722394
GOTERM_BP_5	GO:0032870~cellular response to hormone stimulus	14	7.52688	0.00365231	ZFP106, TRIM72, GOT1, DUSP1, LPL, ATP1A2, NR1D1, SORBS1, AQP1, PER1, KLF9, PPARA, LPIN1, SGK1	174	599	18826	2.52877	0.999879	0.076327	0.0722723
GOTERM_BP_5	GO:0007006~mitochondrial membrane organization	6	3.22581	0.00376143	PINK1, MTFP1, CHCHD10, NOL3, HK2, BCL2L1	174	112	18826	5.79618	0.999908	0.077947	0.0738062
GOTERM_BP_5	GO:0033692~cellular polysaccharide biosynthetic process	5	2.68817	0.00394114	PER2, EPM2A, B3GNT8, SORBS1, NR1D1	174	70	18826	7.72824	0.999941	0.0809905	0.0766881
GOTERM_BP_5	GO:0042542~response to hydrogen peroxide	7	3.76344	0.003993	JUN, PINK1, DUSP1, NOL3, KLF4, CRYAB, AQP1	174	163	18826	4.64643	0.999948	0.0813779	0.0770549
GOTERM_BP_5	GO:1902903~regulation of supramolecular fiber organization	11	5.91398	0.00411499	GSN, LIMCH1, SYNPO2, TPM1, ID1, TWF2, MAPT, SGK1, CLU, TRIM54, CRYAB	174	402	18826	2.96057	0.999962	0.0831767	0.0787581
GOTERM_BP_5	GO:0006633~fatty acid biosynthetic process	7	3.76344	0.00423897	PRKAB2, GSTM1, MGST3, TECR, LPL, PLA2G5, ACSS1	174	165	18826	4.59011	0.999972	0.0847176	0.0802172
GOTERM_BP_5	GO:0050727~regulation of inflammatory response	11	5.91398	0.00425993	C3, PER1, ACE, CFH, ALDH2, NPPA, SERPING1, LPL, PLA2G5, NR1D1, PPARA	174	404	18826	2.94591	0.999973	0.0847176	0.0802172
GOTERM_BP_5	GO:0043434~response to peptide hormone	12	6.45161	0.00434772	ZFP106, TRIM72, BTG2, GOT1, STC2, NPPA, LPL, SORBS1, PPARA, LPIN1, SGK1, KLF15	174	472	18826	2.75073	0.999978	0.0853306	0.0807977
GOTERM_BP_5	GO:0046324~regulation of glucose import	5	2.68817	0.00435996	RTN2, ACE, SORBS1, KLF15, HK2	174	72	18826	7.51357	0.999979	0.0853306	0.0807977
GOTERM_BP_5	GO:0010605~negative regulation of macromolecule metabolic process	42	22.5806	0.00445055	RTN2, BTG2, FBLN1, NOL3, NDRG2, CLU, AQP1, VTN, DNAJB5, NOCT, SMPD1, STC2, NPPA, CMYA5, TIMP3, XDH, EPM2A, PARP3, JUN, ACE, ANGPT1, GOT1, S100A1, DUSP1, SPHK2, ZBTB16, NR1D1, KLF4, KLF15, PER2, PER1, PINK1, YEATS2, WNK2, ID1, SERPING1, SIK1, MAFK, MAPT, PPARA, LPIN1, CRYAB	174	2982	18826	1.52388	0.999983	0.0864178	0.0818271
GOTERM_BP_5	GO:0008637~apoptotic mitochondrial changes	6	3.22581	0.00469513	JUN, PINK1, CHCHD10, NOL3, HK2, BCL2L1	174	118	18826	5.50146	0.999991	0.0902118	0.0854195
GOTERM_BP_5	GO:0019216~regulation of lipid metabolic process	11	5.91398	0.00471911	C3, DGAT2, SPHK2, EEF1A2, FITM2, SIK1, SORBS1, NR1D1, PPARA, LPIN1, PNPLA2	174	410	18826	2.9028	0.999991	0.0902118	0.0854195
GOTERM_BP_5	GO:0048513~animal organ development	53	28.4946	0.00491411	TRIM72, BTG2, CSF1, H2-K1, CLU, HK2, AQP1, TMEM143, DBP, ADAMTSL2, NPPA, AGTPBP1, DGAT2, SPHK2, TESC, TPM1, BPGM, KLF15, CRISPLD2, SIK1, CASQ1, PPARA, CRYAB, ANK, C1QB, CSF1R, INTU, CFH, ATP1A2, TOB2, C3, VTN, OXCT1, GPC1, STC2, XIRP2, SLC38A3, XDH, EGLN1, JUN, ACE, ANGPT1, ZBTB16, KLF4, FOSL2, TTLL1, ID1, ALPL, TACC2, LPIN1, ASB2, BCL2L1, C1QC	174	4042	18826	1.41869	0.999995	0.0932169	0.088265
GOTERM_BP_5	GO:0015749~monosaccharide transport	6	3.22581	0.00503998	RTN2, C3, ACE, SORBS1, KLF15, HK2	174	120	18826	5.40977	0.999996	0.0948748	0.0898348
GOTERM_BP_5	GO:0060047~heart contraction	8	4.30108	0.00509136	GSN, ACE, CACNA2D1, NPPA, TPM1, HRC, ATP1A2, TMEM38A	174	227	18826	3.81305	0.999997	0.0951159	0.0900631
GOTERM_BP_5	GO:0007399~nervous system development	38	20.4301	0.00517969	C1QA, CSF1R, BTG2, INTU, CFH, CSF1, LRTM1, H2-K1, TWF2, ATP1A2, NDRG2, CLU, AQP1, C3, VTN, OXCT1, GPC1, SLC38A3, CTSC, EPM2A, JUN, AGTPBP1, ACE, GSN, KCNIP2, SPHK2, ZBTB16, KLF4, KLF15, FBXO31, PER2, TTLL1, ID1, MAFK, TACC2, MAPT, LPIN1, SGK1	174	2639	18826	1.55795	0.999997	0.0960385	0.0909367
GOTERM_BP_5	GO:0005978~glycogen biosynthetic process	4	2.15054	0.00546748	PER2, EPM2A, SORBS1, NR1D1	174	39	18826	11.097	0.999999	0.100618	0.0952728
GOTERM_BP_5	GO:0043408~regulation of MAPK cascade	16	8.60215	0.00551118	CSF1R, JUN, ANGPT1, DUSP1, FBLN1, PLA2G5, NDRG2, KLF4, C3, PER1, SMPD1, WNK2, NPPA, ID1, TIMP3, XDH	174	778	18826	2.2251	0.999999	0.100671	0.0953229
GOTERM_BP_5	GO:0000271~polysaccharide biosynthetic process	5	2.68817	0.00579411	PER2, EPM2A, B3GNT8, SORBS1, NR1D1	174	78	18826	6.9356	0.999999	0.105061	0.0994798
GOTERM_BP_5	GO:0048260~positive regulation of receptor-mediated endocytosis	5	2.68817	0.00606019	C3, VTN, ANGPT1, CLU, BCL2L1	174	79	18826	6.84781	1	0.109083	0.103289
GOTERM_BP_5	GO:0010744~positive regulation of macrophage derived foam cell differentiation	3	1.6129	0.0061272	CSF1, LPL, PLA2G5	174	13	18826	24.9682	1	0.10949	0.103674
GOTERM_BP_5	GO:1902904~negative regulation of supramolecular fiber organization	7	3.76344	0.00627798	GSN, TPM1, TWF2, SGK1, CLU, TRIM54, CRYAB	174	179	18826	4.23111	1	0.111378	0.105461
GOTERM_BP_5	GO:0072359~circulatory system development	22	11.828	0.00649109	EGLN1, JUN, ACE, ANGPT1, CFH, S100A1, SPHK2, TPM1, KLF4, HK2, APOLD1, AQP1, C3, SMOC2, OXCT1, NPPA, ID1, XIRP2, SIK1, PPARA, ASB2, XDH	174	1271	18826	1.87278	1	0.114002	0.107946
GOTERM_BP_5	GO:0030036~actin cytoskeleton organization	15	8.06452	0.00651839	CSF1R, GSN, LIMCH1, SYNPO2, TPM1, TWF2, SORBS1, RHOBTB1, AQP1, ID1, XIRP2, CASQ1, LPIN1, ASB2, MSRB1	174	717	18826	2.2635	1	0.114002	0.107946
GOTERM_BP_5	GO:0014074~response to purine-containing compound	7	3.76344	0.00680023	PER1, JUN, DUSP1, PYGM, PLA2G5, TMEM38A, AQP1	174	182	18826	4.16136	1	0.116656	0.110459
GOTERM_BP_5	GO:0031324~negative regulation of cellular metabolic process	40	21.5054	0.00681204	RTN2, BTG2, FBLN1, NOL3, NDRG2, CLU, HK2, AQP1, VTN, DNAJB5, SMPD1, NPPA, CMYA5, TIMP3, XDH, EPM2A, PARP3, JUN, DGAT2, ANGPT1, S100A1, DUSP1, SPHK2, ZBTB16, NR1D1, KLF4, KLF15, PER2, PER1, PINK1, YEATS2, WNK2, ID1, SERPING1, SIK1, MAFK, MAPT, PPARA, LPIN1, CRYAB	174	2869	18826	1.50848	1	0.116656	0.110459
GOTERM_BP_5	GO:0044724~single-organism carbohydrate catabolic process	6	3.22581	0.00681622	PFKFB2, PYGB, PYGM, BPGM, PPARA, HK2	174	129	18826	5.03234	1	0.116656	0.110459
GOTERM_BP_5	GO:0046942~carboxylic acid transport	10	5.37634	0.00685935	PER2, EPM2A, SLC16A1, ACE, SLCO3A1, MPC1, PLA2G5, SLC38A3, SLC7A1, SLC25A13	174	366	18826	2.95616	1	0.116656	0.110459
GOTERM_BP_5	GO:0032507~maintenance of protein location in cell	5	2.68817	0.00720561	PINK1, GSN, TWF2, CHCHD10, HK2	174	83	18826	6.5178	1	0.120287	0.113897
GOTERM_BP_5	GO:0051130~positive regulation of cellular component organization	25	13.4409	0.00721776	SYNPO2, LRTM1, TWF2, PLA2G5, CLU, HK2, AQP1, C3, VTN, SMPD1, JUN, GSN, ANGPT1, LIMCH1, SPHK2, TPM1, CHCHD10, SORBS1, FBXO31, PINK1, ID1, MAPT, LPIN1, SGK1, BCL2L1	174	1536	18826	1.76099	1	0.120287	0.113897
GOTERM_BP_5	GO:0015849~organic acid transport	10	5.37634	0.00721918	PER2, EPM2A, SLC16A1, ACE, SLCO3A1, MPC1, PLA2G5, SLC38A3, SLC7A1, SLC25A13	174	369	18826	2.93212	1	0.120287	0.113897
GOTERM_BP_5	GO:1901653~cellular response to peptide	10	5.37634	0.00746699	ZFP106, TRIM72, GOT1, CACNA2D1, LPL, SORBS1, LPIN1, KLF4, SGK1, KLF15	174	371	18826	2.91632	1	0.123581	0.117016
GOTERM_BP_5	GO:0008631~intrinsic apoptotic signaling pathway in response to oxidative stress	4	2.15054	0.00766282	PINK1, ALDH2, MAPT, NOL3	174	44	18826	9.83595	1	0.125977	0.119285
GOTERM_BP_5	GO:2001259~positive regulation of cation channel activity	5	2.68817	0.00782838	PINK1, S100A1, CACNA2D1, NPPA, CASQ1	174	85	18826	6.36444	1	0.127846	0.121055
GOTERM_BP_5	GO:0009968~negative regulation of signal transduction	22	11.828	0.00830508	EGLN1, EPM2A, TRIM72, DUSP1, FBLN1, NR1D1, NOL3, NDRG2, KLF4, CLU, PER1, PINK1, GPC1, SMPD1, WNK2, ADAMTSL2, NPPA, CMYA5, TIMP3, PPARA, XDH, BCL2L1	174	1300	18826	1.831	1	0.133282	0.126202
GOTERM_BP_5	GO:0007517~muscle organ development	11	5.91398	0.00835086	EGLN1, TRIM72, BTG2, ANGPT1, GPC1, TPM1, XIRP2, CASQ1, PPARA, ASB2, CRYAB	174	446	18826	2.6685	1	0.133282	0.126202
GOTERM_BP_5	GO:0007584~response to nutrient	7	3.76344	0.00848165	SLC16A1, GSN, OXCT1, STC2, LPL, ALPL, MAPT	174	191	18826	3.96528	1	0.133282	0.126202
GOTERM_BP_5	GO:0000165~MAPK cascade	16	8.60215	0.00848521	CSF1R, JUN, ANGPT1, DUSP1, FBLN1, PLA2G5, NDRG2, KLF4, C3, PER1, SMPD1, WNK2, NPPA, TIMP3, XDH, CRYAB	174	817	18826	2.11888	1	0.133282	0.126202
GOTERM_BP_5	GO:0023014~signal transduction by protein phosphorylation	16	8.60215	0.00848521	CSF1R, JUN, ANGPT1, DUSP1, FBLN1, PLA2G5, NDRG2, KLF4, C3, PER1, SMPD1, WNK2, NPPA, TIMP3, XDH, CRYAB	174	817	18826	2.11888	1	0.133282	0.126202
GOTERM_BP_5	GO:0043242~negative regulation of protein complex disassembly	5	2.68817	0.00848553	PER2, GSN, TPM1, TWF2, TRIM54	174	87	18826	6.21813	1	0.133282	0.126202
GOTERM_BP_5	GO:0000266~mitochondrial fission	4	2.15054	0.00866649	PINK1, MTFP1, MAPT, LPIN1	174	46	18826	9.4083	1	0.134412	0.127272
GOTERM_BP_5	GO:0009250~glucan biosynthetic process	4	2.15054	0.00866649	PER2, EPM2A, SORBS1, NR1D1	174	46	18826	9.4083	1	0.134412	0.127272
GOTERM_BP_5	GO:0045444~fat cell differentiation	8	4.30108	0.00882572	PER2, FNDC5, ALDH6A1, NOCT, ZBTB16, LPL, LPIN1, KLF4	174	252	18826	3.43477	1	0.136026	0.1288
GOTERM_BP_5	GO:0045333~cellular respiration	7	3.76344	0.00938107	PINK1, OGDHL, COX7A1, COQ10B, COX6A2, COQ10A, SLC25A13	174	195	18826	3.88394	1	0.143688	0.136055
GOTERM_BP_5	GO:0045834~positive regulation of lipid metabolic process	7	3.76344	0.00987903	DGAT2, SPHK2, EEF1A2, SORBS1, NR1D1, PPARA, PNPLA2	174	197	18826	3.84451	1	0.150381	0.142392
GOTERM_BP_5	GO:0014889~muscle atrophy	3	1.6129	0.0104292	GSN, NOL3, ASB2	174	17	18826	19.0933	1	0.157781	0.1494
GOTERM_BP_5	GO:0002761~regulation of myeloid leukocyte differentiation	6	3.22581	0.0106629	CSF1R, JUN, CSF1, TESC, TOB2, C1QC	174	144	18826	4.50814	1	0.160333	0.151816
GOTERM_BP_5	GO:0045807~positive regulation of endocytosis	7	3.76344	0.0110309	C3, VTN, ANGPT1, SMPD1, PLA2G5, CLU, BCL2L1	174	202	18826	3.74935	1	0.164861	0.156103
GOTERM_BP_5	GO:0010639~negative regulation of organelle organization	11	5.91398	0.0111368	PINK1, GSN, DUSP1, SPHK2, TPM1, TWF2, MAPT, NOL3, SGK1, TRIM54, BCL2L1	174	466	18826	2.55397	1	0.165441	0.156653
GOTERM_BP_5	GO:0071805~potassium ion transmembrane transport	7	3.76344	0.0112995	KCNIP2, WNK2, NPPA, ATP1A2, TMEM38A, KCNK3, KCNJ3	174	203	18826	3.73088	1	0.165861	0.15705
GOTERM_BP_5	GO:0071804~cellular potassium ion transport	7	3.76344	0.0112995	KCNIP2, WNK2, NPPA, ATP1A2, TMEM38A, KCNK3, KCNJ3	174	203	18826	3.73088	1	0.165861	0.15705
GOTERM_BP_5	GO:0072376~protein activation cascade	8	4.30108	0.0114377	C1QB, C3, C1QA, CFH, F13A1, SERPING1, FBLN1, C1QC	174	265	18826	3.26628	1	0.165915	0.157101
GOTERM_BP_5	GO:1901215~negative regulation of neuron death	8	4.30108	0.0114377	BTG2, JUN, PINK1, ANGPT1, CSF1, MT1, PPARA, BCL2L1	174	265	18826	3.26628	1	0.165915	0.157101
GOTERM_BP_5	GO:0030162~regulation of proteolysis	15	8.06452	0.0121207	EPM2A, AGTPBP1, GSN, CFH, NOL3, KLF4, CLU, AQP1, C3, VTN, SERPING1, TIMP3, XDH, CRYAB, CTSC	174	773	18826	2.09952	1	0.174793	0.165507
GOTERM_BP_5	GO:1903317~regulation of protein maturation	5	2.68817	0.0123118	C3, GSN, CFH, SERPING1, NOL3	174	97	18826	5.57708	1	0.176517	0.16714
GOTERM_BP_5	GO:0014706~striated muscle tissue development	11	5.91398	0.0124301	EGLN1, BTG2, ANGPT1, GPC1, NPPA, TPM1, XIRP2, SIK1, CASQ1, PPARA, ASB2	174	474	18826	2.51086	1	0.177182	0.16777
GOTERM_BP_5	GO:0045598~regulation of fat cell differentiation	6	3.22581	0.0128804	FNDC5, NOCT, ZBTB16, LPL, NR1D1, LPIN1	174	151	18826	4.29916	1	0.182547	0.172849
GOTERM_BP_5	GO:0048738~cardiac muscle tissue development	8	4.30108	0.013325	EGLN1, ANGPT1, NPPA, TPM1, XIRP2, SIK1, PPARA, ASB2	174	273	18826	3.17056	1	0.187768	0.177794
GOTERM_BP_5	GO:0019722~calcium-mediated signaling	7	3.76344	0.01348	EGLN1, DMPK, 3425401B19RIK, CMYA5, HRC, CASQ1, TMEM38A	174	211	18826	3.58942	1	0.18781	0.177833
GOTERM_BP_5	GO:0010648~negative regulation of cell communication	23	12.3656	0.0134803	EGLN1, EPM2A, TRIM72, DUSP1, FBLN1, NR1D1, NOL3, NDRG2, KLF4, CLU, PER1, PINK1, GPC1, SMPD1, WNK2, ADAMTSL2, NPPA, CMYA5, TIMP3, MAPT, PPARA, XDH, BCL2L1	174	1447	18826	1.71976	1	0.18781	0.177833
GOTERM_BP_5	GO:0071417~cellular response to organonitrogen compound	14	7.52688	0.013594	ZFP106, TRIM72, JUN, GOT1, CACNA2D1, LPL, SORBS1, KLF4, KLF15, AQP1, TMEM38A, LPIN1, SGK1, BCL2L1	174	706	18826	2.14552	1	0.188331	0.178326
GOTERM_BP_5	GO:0031325~positive regulation of cellular metabolic process	46	24.7312	0.0144091	PFKFB2, CSF1R, BTG2, CSF1, HSPB8, PLA2G5, CLU, HK2, C3, VTN, DBP, SMPD1, SLC38A3, XDH, CTSC, EGLN1, EPM2A, PARP3, JUN, AGTPBP1, DGAT2, ACE, GSN, ANGPT1, LIMCH1, SPHK2, TESC, ZBTB16, CHCHD10, NR1D1, SORBS1, KLF4, KLF15, FOSL2, PER1, SMOC2, PINK1, SLCO3A1, TEF, KLF9, EEF1A2, MAPT, PPARA, LPIN1, BCL2L1, PNPLA2	174	3582	18826	1.38944	1	0.198508	0.187962
GOTERM_BP_5	GO:0014888~striated muscle adaptation	4	2.15054	0.0155257	GSN, NPPA, ASB2, KLF15	174	57	18826	7.59266	1	0.212701	0.201402
GOTERM_BP_5	GO:0032387~negative regulation of intracellular transport	5	2.68817	0.0160594	ANGPT1, HRC, MAPT, NOL3, CRYAB	174	105	18826	5.15216	1	0.218798	0.207175
GOTERM_BP_5	GO:0046889~positive regulation of lipid biosynthetic process	5	2.68817	0.0170962	DGAT2, SPHK2, SORBS1, NR1D1, PPARA	174	107	18826	5.05586	1	0.231645	0.219339
GOTERM_BP_5	GO:0019362~pyridine nucleotide metabolic process	6	3.22581	0.0174055	PFKFB2, MPC1, NOCT, BPGM, PPARA, HK2	174	163	18826	3.98265	1	0.234547	0.222087
GOTERM_BP_5	GO:0046902~regulation of mitochondrial membrane permeability	4	2.15054	0.0177997	CHCHD10, NOL3, HK2, BCL2L1	174	60	18826	7.21303	1	0.238554	0.225882
GOTERM_BP_5	GO:0010821~regulation of mitochondrion organization	6	3.22581	0.0182569	PINK1, CHCHD10, MAPT, NOL3, HK2, BCL2L1	174	165	18826	3.93438	1	0.243359	0.230432
GOTERM_BP_5	GO:0050848~regulation of calcium-mediated signaling	5	2.68817	0.0187285	EGLN1, 3425401B19RIK, CMYA5, HRC, MAPT	174	110	18826	4.91797	1	0.248303	0.235113
GOTERM_BP_5	GO:0042692~muscle cell differentiation	11	5.91398	0.0189929	C3, TRIM72, CFH, DMPK, NPPA, TPM1, SIK1, CASQ1, NOL3, PPARA, ASB2	174	507	18826	2.34743	1	0.250463	0.237158
GOTERM_BP_5	GO:0043502~regulation of muscle adaptation	5	2.68817	0.0192933	CMYA5, CASQ1, NOL3, PPARA, KLF4	174	111	18826	4.87367	1	0.25307	0.239627
GOTERM_BP_5	GO:0043241~protein complex disassembly	6	3.22581	0.0195046	PER2, GSN, TPM1, TWF2, SGK1, TRIM54	174	168	18826	3.86412	1	0.254489	0.24097
GOTERM_BP_5	GO:0001944~vasculature development	15	8.06452	0.0198033	EGLN1, JUN, ACE, ANGPT1, CFH, S100A1, SPHK2, KLF4, HK2, APOLD1, AQP1, C3, SMOC2, ID1, XDH	174	823	18826	1.97197	1	0.25568	0.242098
GOTERM_BP_5	GO:0072358~cardiovascular system development	15	8.06452	0.0198033	EGLN1, JUN, ACE, ANGPT1, CFH, S100A1, SPHK2, KLF4, HK2, APOLD1, AQP1, C3, SMOC2, ID1, XDH	174	823	18826	1.97197	1	0.25568	0.242098
GOTERM_BP_5	GO:0010823~negative regulation of mitochondrion organization	4	2.15054	0.0202494	PINK1, MAPT, NOL3, BCL2L1	174	63	18826	6.86955	1	0.25873	0.244986
GOTERM_BP_5	GO:0046686~response to cadmium ion	4	2.15054	0.0202494	JUN, GSN, GOT1, MT1	174	63	18826	6.86955	1	0.25873	0.244986
GOTERM_BP_5	GO:0006937~regulation of muscle contraction	6	3.22581	0.02047	DMPK, NPPA, HRC, ATP1A2, CASQ1, TMEM38A	174	170	18826	3.81866	1	0.260201	0.246379
GOTERM_BP_5	GO:0030449~regulation of complement activation	3	1.6129	0.0219288	C3, CFH, SERPING1	174	25	18826	12.9834	1	0.277314	0.262583
GOTERM_BP_5	GO:0033043~regulation of organelle organization	22	11.828	0.0221449	CSF1R, PARP3, GSN, LIMCH1, DUSP1, SPHK2, SYNPO2, TPM1, TWF2, CHCHD10, PLA2G5, NOL3, RHOBTB1, HK2, PINK1, YEATS2, ID1, MAPT, LPIN1, SGK1, TRIM54, BCL2L1	174	1430	18826	1.66454	1	0.278619	0.263818
GOTERM_BP_5	GO:0043623~cellular protein complex assembly	13	6.98925	0.0226886	GSN, ANGPT1, TACO1, TPM1, TWF2, COX7A1, CLU, VTN, MAPT, CASQ1, SGK1, CRYAB, MSRB1	174	677	18826	2.07761	1	0.28347	0.268412
GOTERM_BP_5	GO:0051493~regulation of cytoskeleton organization	12	6.45161	0.0227729	CSF1R, PARP3, GSN, LIMCH1, SYNPO2, TPM1, ID1, TWF2, MAPT, SGK1, TRIM54, RHOBTB1	174	599	18826	2.16752	1	0.28347	0.268412
GOTERM_BP_5	GO:0001836~release of cytochrome c from mitochondria	4	2.15054	0.0228753	JUN, PINK1, NOL3, BCL2L1	174	66	18826	6.5573	1	0.28347	0.268412
GOTERM_BP_5	GO:1903747~regulation of establishment of protein localization to mitochondrion	3	1.6129	0.0236147	PINK1, MAPT, NOL3	174	26	18826	12.4841	1	0.290207	0.27479
GOTERM_BP_5	GO:0045637~regulation of myeloid cell differentiation	7	3.76344	0.0236543	CSF1R, JUN, CSF1, TESC, ZBTB16, TOB2, C1QC	174	240	18826	3.1557	1	0.290207	0.27479
GOTERM_BP_5	GO:1901342~regulation of vasculature development	9	4.83871	0.0241455	EGLN1, C3, SMOC2, S100A1, ID1, KLF4, XDH, HK2, AQP1	174	379	18826	2.56928	1	0.294767	0.279108
GOTERM_BP_5	GO:0034614~cellular response to reactive oxygen species	6	3.22581	0.0244362	JUN, PINK1, TPM1, NOL3, KLF4, AQP1	174	178	18826	3.64704	1	0.296845	0.281076
GOTERM_BP_5	GO:0071300~cellular response to retinoic acid	4	2.15054	0.024724	TESC, TWF2, KLF4, AQP1	174	68	18826	6.36444	1	0.298502	0.282645
GOTERM_BP_5	GO:0046486~glycerolipid metabolic process	9	4.83871	0.0248146	C3, CSF1R, DGAT2, LPL, FITM2, SIK1, PLA2G5, LPIN1, PNPLA2	174	381	18826	2.5558	1	0.298502	0.282645
GOTERM_BP_5	GO:0045017~glycerolipid biosynthetic process	6	3.22581	0.0249546	DGAT2, LPL, SIK1, PLA2G5, LPIN1, PNPLA2	174	179	18826	3.62666	1	0.298728	0.282859
GOTERM_BP_5	GO:2000257~regulation of protein activation cascade	3	1.6129	0.0253522	C3, CFH, SERPING1	174	27	18826	12.0217	1	0.30115	0.285152
GOTERM_BP_5	GO:0071396~cellular response to lipid	14	7.52688	0.0254278	DGAT2, CFH, SPHK2, TESC, TWF2, LPL, ATP1A2, NR1D1, KLF4, CLU, AQP1, PER1, KLF9, SGK1	174	769	18826	1.96975	1	0.30115	0.285152
GOTERM_BP_5	GO:0043244~regulation of protein complex disassembly	5	2.68817	0.0255232	PER2, GSN, TPM1, TWF2, TRIM54	174	121	18826	4.47088	1	0.30115	0.285152
GOTERM_BP_5	GO:0032233~positive regulation of actin filament bundle assembly	4	2.15054	0.0256777	LIMCH1, SYNPO2, TPM1, ID1	174	69	18826	6.2722	1	0.30153	0.285512
GOTERM_BP_5	GO:0055088~lipid homeostasis	6	3.22581	0.0265973	DGAT2, GOT1, LPL, FITM2, NR1D1, PNPLA2	174	182	18826	3.56688	1	0.308551	0.29216
GOTERM_BP_5	GO:0007015~actin filament organization	10	5.37634	0.0266003	GSN, LIMCH1, SYNPO2, TPM1, ID1, TWF2, XIRP2, SORBS1, RHOBTB1, MSRB1	174	460	18826	2.35207	1	0.308551	0.29216
GOTERM_BP_5	GO:0045600~positive regulation of fat cell differentiation	4	2.15054	0.026651	FNDC5, NOCT, ZBTB16, LPL	174	70	18826	6.18259	1	0.308551	0.29216
GOTERM_BP_5	GO:0036294~cellular response to decreased oxygen levels	6	3.22581	0.0271195	EGLN1, PINK1, STC2, NOL3, KCNK3, AQP1	174	183	18826	3.54739	1	0.311871	0.295303
GOTERM_BP_5	GO:1902304~positive regulation of potassium ion export	2	1.07527	0.0273171	KCNIP2, NPPA	174	3	18826	72.1303	1	0.311871	0.295303
GOTERM_BP_5	GO:1903766~positive regulation of potassium ion export across plasma membrane	2	1.07527	0.0273171	KCNIP2, NPPA	174	3	18826	72.1303	1	0.311871	0.295303
GOTERM_BP_5	GO:0055008~cardiac muscle tissue morphogenesis	4	2.15054	0.0286562	EGLN1, ANGPT1, TPM1, XIRP2	174	72	18826	6.01086	1	0.324156	0.306936
GOTERM_BP_5	GO:0048146~positive regulation of fibroblast proliferation	4	2.15054	0.0286562	JUN, FBLN1, AQP1, FOSL2	174	72	18826	6.01086	1	0.324156	0.306936
GOTERM_BP_5	GO:2001235~positive regulation of apoptotic signaling pathway	6	3.22581	0.030644	PINK1, GSN, TIMP3, CHCHD10, CLU, CTSC	174	189	18826	3.43477	1	0.343633	0.325378
GOTERM_BP_5	GO:0022604~regulation of cell morphogenesis	11	5.91398	0.0306566	CSF1R, TPM1, ID1, TWF2, FBLN1, FITM2, MAPT, SGK1, MYL12A, RHOBTB1, FBXO31	174	549	18826	2.16785	1	0.343633	0.325378
GOTERM_BP_5	GO:0043153~entrainment of circadian clock by photoperiod	3	1.6129	0.0308627	PER2, PER1, SIK1	174	30	18826	10.8195	1	0.344378	0.326084
GOTERM_BP_5	GO:0043524~negative regulation of neuron apoptotic process	6	3.22581	0.0316116	BTG2, JUN, PINK1, ANGPT1, MT1, BCL2L1	174	191	18826	3.39881	1	0.346706	0.328288
GOTERM_BP_5	GO:2000145~regulation of cell motility	17	9.13978	0.0316421	IGSF8, CSF1R, JUN, ACE, ANGPT1, CSF1, LIMCH1, DUSP1, SYNPO2, TPM1, FBLN1, KLF4, FBXO31, AQP1, VTN, SMOC2, LGR6	174	1046	18826	1.75843	1	0.346706	0.328288
GOTERM_BP_5	GO:0019318~hexose metabolic process	7	3.76344	0.0317051	PFKFB2, PER2, DGAT2, SIK1, SORBS1, PPARA, HK2	174	257	18826	2.94696	1	0.346706	0.328288
GOTERM_BP_5	GO:0032835~glomerulus development	4	2.15054	0.0318099	ANGPT1, CFH, KLF15, AQP1	174	75	18826	5.77042	1	0.346706	0.328288
GOTERM_BP_5	GO:0002763~positive regulation of myeloid leukocyte differentiation	4	2.15054	0.0318099	CSF1R, JUN, CSF1, TESC	174	75	18826	5.77042	1	0.346706	0.328288
GOTERM_BP_5	GO:0006820~anion transport	12	6.45161	0.0319576	PER2, EPM2A, SLC16A1, ACE, SLCO3A1, MPC1, STC2, PLA2G5, SLC38A3, SLC7A1, ANK, SLC25A13	174	632	18826	2.05434	1	0.346706	0.328288
GOTERM_BP_5	GO:0032526~response to retinoic acid	5	2.68817	0.0320556	DUSP1, TESC, TWF2, KLF4, AQP1	174	130	18826	4.16136	1	0.346706	0.328288
GOTERM_BP_5	GO:0031331~positive regulation of cellular catabolic process	9	4.83871	0.0322338	EPM2A, BTG2, PINK1, AGTPBP1, HSPB8, CLU, CTSC, HK2, PNPLA2	174	401	18826	2.42833	1	0.347112	0.328672
GOTERM_BP_5	GO:0045117~azole transport	3	1.6129	0.0327955	NPPA, SLC38A3, SLC7A1	174	31	18826	10.4705	1	0.347625	0.329158
GOTERM_BP_5	GO:0010460~positive regulation of heart rate	3	1.6129	0.0327955	NPPA, TPM1, HRC	174	31	18826	10.4705	1	0.347625	0.329158
GOTERM_BP_5	GO:0010155~regulation of proton transport	3	1.6129	0.0327955	SPHK2, TESC, TACO1	174	31	18826	10.4705	1	0.347625	0.329158
GOTERM_BP_5	GO:0009896~positive regulation of catabolic process	10	5.37634	0.0328454	EPM2A, BTG2, PINK1, AGTPBP1, HSPB8, ASB11, CLU, CTSC, HK2, PNPLA2	174	478	18826	2.2635	1	0.347625	0.329158
GOTERM_BP_5	GO:0022008~neurogenesis	27	14.5161	0.0330452	C1QA, CSF1R, BTG2, CFH, CSF1, LRTM1, H2-K1, TWF2, CLU, C3, VTN, GPC1, EPM2A, JUN, AGTPBP1, ACE, GSN, KCNIP2, KLF4, KLF15, FBXO31, PER2, TTLL1, ID1, TACC2, MAPT, SGK1	174	1947	18826	1.5004	1	0.348246	0.329746
GOTERM_BP_5	GO:2000378~negative regulation of reactive oxygen species metabolic process	4	2.15054	0.0340093	PINK1, PPARA, CRYAB, HK2	174	77	18826	5.62054	1	0.356881	0.337923
GOTERM_BP_5	GO:0048259~regulation of receptor-mediated endocytosis	5	2.68817	0.0344314	C3, VTN, ANGPT1, CLU, BCL2L1	174	133	18826	4.0675	1	0.358261	0.339229
GOTERM_BP_5	GO:1901216~positive regulation of neuron death	5	2.68817	0.0344314	EGLN1, C1QA, JUN, MAPT, CLU	174	133	18826	4.0675	1	0.358261	0.339229
GOTERM_BP_5	GO:0002274~myeloid leukocyte activation	7	3.76344	0.0349821	C1QA, JUN, SPHK2, NPPA, NR1D1, CLU, CTSC	174	263	18826	2.87973	1	0.362462	0.343207
GOTERM_BP_5	GO:0010868~negative regulation of triglyceride biosynthetic process	2	1.07527	0.0362569	SIK1, LPIN1	174	4	18826	54.0977	1	0.37254	0.35275
GOTERM_BP_5	GO:0051365~cellular response to potassium ion starvation	2	1.07527	0.0362569	JUN, SLC38A3	174	4	18826	54.0977	1	0.37254	0.35275
GOTERM_BP_5	GO:0001525~angiogenesis	11	5.91398	0.0365805	C3, SMOC2, JUN, ACE, ANGPT1, CFH, S100A1, KLF4, APOLD1, HK2, AQP1	174	566	18826	2.10274	1	0.374305	0.354421
GOTERM_BP_5	GO:0009648~photoperiodism	3	1.6129	0.0367988	PER2, PER1, SIK1	174	33	18826	9.83595	1	0.374871	0.354957
GOTERM_BP_5	GO:0030258~lipid modification	7	3.76344	0.0369399	PHYH, ECHS1, DGAT2, IVD, PPARA, ACAD11, TUBA8	174	267	18826	2.83658	1	0.374871	0.354957
GOTERM_BP_5	GO:0010676~positive regulation of cellular carbohydrate metabolic process	4	2.15054	0.0374527	PFKFB2, DGAT2, SORBS1, PPARA	174	80	18826	5.40977	1	0.375278	0.355342
GOTERM_BP_5	GO:0015711~organic anion transport	10	5.37634	0.0375351	PER2, EPM2A, SLC16A1, ACE, SLCO3A1, MPC1, PLA2G5, SLC38A3, SLC7A1, SLC25A13	174	490	18826	2.20807	1	0.375278	0.355342
GOTERM_BP_5	GO:0031960~response to corticosteroid	6	3.22581	0.0375886	GOT1, DUSP1, KLF9, ALPL, SGK1, AQP1	174	200	18826	3.24586	1	0.375278	0.355342
GOTERM_BP_5	GO:0045766~positive regulation of angiogenesis	6	3.22581	0.0375886	C3, SMOC2, S100A1, KLF4, HK2, AQP1	174	200	18826	3.24586	1	0.375278	0.355342
GOTERM_BP_5	GO:0043066~negative regulation of apoptotic process	17	9.13978	0.0380098	CSF1R, BTG2, JUN, ANGPT1, DUSP1, MT1, NOL3, KLF4, CLU, AQP1, PINK1, ALDH2, ID1, PPARA, SGK1, CRYAB, BCL2L1	174	1071	18826	1.71739	1	0.377257	0.357216
GOTERM_BP_5	GO:0030334~regulation of cell migration	16	8.60215	0.0380929	CSF1R, JUN, ACE, ANGPT1, CSF1, LIMCH1, DUSP1, SYNPO2, TPM1, FBLN1, KLF4, FBXO31, AQP1, VTN, SMOC2, LGR6	174	985	18826	1.75749	1	0.377257	0.357216
GOTERM_BP_5	GO:0070252~actin-mediated cell contraction	4	2.15054	0.0386387	GSN, LIMCH1, CACNA2D1, TPM1	174	81	18826	5.34298	1	0.381132	0.360885
GOTERM_BP_5	GO:0045765~regulation of angiogenesis	8	4.30108	0.0389482	EGLN1, C3, SMOC2, S100A1, ID1, KLF4, HK2, AQP1	174	342	18826	2.53089	1	0.381136	0.360889
GOTERM_BP_5	GO:0051146~striated muscle cell differentiation	8	4.30108	0.0389482	TRIM72, DMPK, NPPA, TPM1, SIK1, CASQ1, PPARA, ASB2	174	342	18826	2.53089	1	0.381136	0.360889
GOTERM_BP_5	GO:0006096~glycolytic process	4	2.15054	0.0398437	PFKFB2, BPGM, PPARA, HK2	174	82	18826	5.27782	1	0.386829	0.36628
GOTERM_BP_5	GO:1901880~negative regulation of protein depolymerization	4	2.15054	0.0398437	GSN, TPM1, TWF2, TRIM54	174	82	18826	5.27782	1	0.386829	0.36628
GOTERM_BP_5	GO:0090407~organophosphate biosynthetic process	10	5.37634	0.0400441	CKMT2, PPIP5K1, SPHK2, NPPA, FITM2, PLA2G5, PPARA, LPIN1, BCL2L1, SLC25A13	174	496	18826	2.18136	1	0.38725	0.366679
GOTERM_BP_5	GO:0034505~tooth mineralization	3	1.6129	0.0409792	ALPL, PPARA, ANK	174	35	18826	9.27389	1	0.392651	0.371792
GOTERM_BP_5	GO:0072595~maintenance of protein localization in organelle	3	1.6129	0.0409792	PINK1, CHCHD10, HK2	174	35	18826	9.27389	1	0.392651	0.371792
GOTERM_BP_5	GO:0010001~glial cell differentiation	7	3.76344	0.0410803	VTN, CSF1R, C1QA, GSN, GPC1, KLF15, CLU	174	274	18826	2.76412	1	0.392651	0.371792
GOTERM_BP_5	GO:0032272~negative regulation of protein polymerization	4	2.15054	0.0435719	GSN, TPM1, TWF2, SGK1	174	85	18826	5.09155	1	0.414859	0.39282
GOTERM_BP_5	GO:0043069~negative regulation of programmed cell death	17	9.13978	0.0440424	CSF1R, BTG2, JUN, ANGPT1, DUSP1, MT1, NOL3, KLF4, CLU, AQP1, PINK1, ALDH2, ID1, PPARA, SGK1, CRYAB, BCL2L1	174	1092	18826	1.68436	1	0.417726	0.395535
GOTERM_BP_5	GO:0010906~regulation of glucose metabolic process	5	2.68817	0.0447887	PFKFB2, DGAT2, SIK1, SORBS1, PPARA	174	145	18826	3.73088	1	0.419826	0.397523
GOTERM_BP_5	GO:0051279~regulation of release of sequestered calcium ion into cytosol	4	2.15054	0.0448522	HRC, CASQ1, TMEM38A, NOL3	174	86	18826	5.03234	1	0.419826	0.397523
GOTERM_BP_5	GO:0060415~muscle tissue morphogenesis	4	2.15054	0.0448522	EGLN1, ANGPT1, TPM1, XIRP2	174	86	18826	5.03234	1	0.419826	0.397523
GOTERM_BP_5	GO:0001905~activation of membrane attack complex	2	1.07527	0.0451151	C3, CFH	174	5	18826	43.2782	1	0.419826	0.397523
GOTERM_BP_5	GO:0046898~response to cycloheximide	2	1.07527	0.0451151	KLF4, BCL2L1	174	5	18826	43.2782	1	0.419826	0.397523
GOTERM_BP_5	GO:0046688~response to copper ion	3	1.6129	0.045329	MT1, CP, AQP1	174	37	18826	8.7726	1	0.42023	0.397907
GOTERM_BP_5	GO:0046364~monosaccharide biosynthetic process	4	2.15054	0.046151	PER2, DGAT2, SIK1, PPARA	174	87	18826	4.9745	1	0.426248	0.403605
GOTERM_BP_5	GO:0048545~response to steroid hormone	8	4.30108	0.0483728	PER1, GOT1, DUSP1, KLF9, ALPL, ATP1A2, SGK1, AQP1	174	359	18826	2.41104	1	0.445102	0.421457
GOTERM_BP_5	GO:0043254~regulation of protein complex assembly	10	5.37634	0.0487357	JUN, PINK1, GSN, TPM1, TWF2, MAPT, NOL3, SGK1, CLU, CRYAB	174	515	18826	2.10088	1	0.446774	0.42304
GOTERM_BP_5	GO:0030335~positive regulation of cell migration	11	5.91398	0.0498087	VTN, CSF1R, SMOC2, JUN, ANGPT1, CSF1, SYNPO2, FBLN1, LGR6, AQP1, FBXO31	174	598	18826	1.99022	1	0.454919	0.430753

## Sheet: miR-296-5p-KEGG
Category	Term	Count	%	PValue	Genes	List Total	Pop Hits	Pop Total	Fold Enrichment	Bonferroni	Benjamini	FDR
KEGG_PATHWAY	mmu04610:Complement and coagulation cascades	9	4.83871	9.6741e-06	C1QB, C3, VTN, C1QA, CFH, F13A1, SERPING1, CLU, C1QC	103	93	8977	8.43439	0.00238666	0.0023895	0.00233146
KEGG_PATHWAY	mmu00280:Valine, leucine and isoleucine degradation	7	3.76344	4.21392e-05	MCCC2, ALDH6A1, ECHS1, ALDH2, OXCT1, IVD, BCAT2	103	57	8977	10.7033	0.0103546	0.00520419	0.00507777
KEGG_PATHWAY	mmu04936:Alcoholic liver disease	8	4.30108	0.00108347	C1QB, C3, C1QA, PRKAB2, ALDH2, PPARA, LPIN1, C1QC	103	141	8977	4.94498	0.234911	0.087676	0.0855462
KEGG_PATHWAY	mmu01100:Metabolic pathways	32	17.2043	0.00156926	PFKFB2, PYGB, ECHS1, MGST3, TECR, OGDHL, PYGM, PLA2G5, COX7A1, COX6A2, HK2, CKMT2, ALDH2, OXCT1, SMPD1, PDE4A, ACSS1, XDH, ST3GAL3, MCCC2, GSTM1, DGAT2, GOT1, SPHK2, BPGM, ALDH4A1, ALDH6A1, IVD, ALPL, LPIN1, BCAT2, PNPLA2	103	1619	8977	1.72265	0.321527	0.087676	0.0855462
KEGG_PATHWAY	mmu05133:Pertussis	6	3.22581	0.00177482	C1QB, C3, C1QA, JUN, SERPING1, C1QC	103	77	8977	6.79133	0.355171	0.087676	0.0855462
KEGG_PATHWAY	mmu04260:Cardiac muscle contraction	6	3.22581	0.00303591	CACNA2D1, TPM1, HRC, ATP1A2, COX7A1, COX6A2	103	87	8977	6.01071	0.52811	0.124978	0.121942
KEGG_PATHWAY	mmu04710:Circadian rhythm	4	2.15054	0.0046279	PER2, PER1, PRKAB2, NR1D1	103	30	8977	11.6207	0.682013	0.163299	0.159332
KEGG_PATHWAY	mmu00561:Glycerolipid metabolism	5	2.68817	0.00529205	DGAT2, ALDH2, LPL, LPIN1, PNPLA2	103	62	8977	7.02866	0.730343	0.163392	0.159423
KEGG_PATHWAY	mmu05142:Chagas disease	6	3.22581	0.00623857	C1QB, C3, C1QA, JUN, ACE, C1QC	103	103	8977	5.07701	0.786849	0.171214	0.167055
KEGG_PATHWAY	mmu01200:Carbon metabolism	6	3.22581	0.0120786	ALDH6A1, ECHS1, GOT1, OGDHL, ACSS1, HK2	103	121	8977	4.32175	0.950292	0.298342	0.291095
KEGG_PATHWAY	mmu05171:Coronavirus disease - COVID-19	8	4.30108	0.0221628	C1QB, C3, C1QA, JUN, ACE, F13A1, RPL3L, C1QC	103	247	8977	2.82285	0.996057	0.470007	0.45859
KEGG_PATHWAY	mmu00330:Arginine and proline metabolism	4	2.15054	0.0232503	CKMT2, ALDH4A1, ALDH2, GOT1	103	54	8977	6.45595	0.997004	0.470007	0.45859
KEGG_PATHWAY	mmu04964:Proximal tubule bicarbonate reclamation	3	1.6129	0.0254737	ATP1A2, SLC38A3, AQP1	103	22	8977	11.8848	0.998294	0.470007	0.45859
KEGG_PATHWAY	mmu04921:Oxytocin signaling pathway	6	3.22581	0.0299828	PRKAB2, JUN, CACNA2D1, NPPA, KCNJ3, MYLK4	103	153	8977	3.41786	0.999457	0.470007	0.45859
KEGG_PATHWAY	mmu05012:Parkinson disease	8	4.30108	0.0304271	PINK1, DUSP1, MAPT, TUBB4B, COX7A1, COX6A2, BCL2L1, TUBA8	103	264	8977	2.64107	0.999515	0.470007	0.45859
KEGG_PATHWAY	mmu04922:Glucagon signaling pathway	5	2.68817	0.0304458	PYGB, PRKAB2, SIK1, PYGM, PPARA	103	104	8977	4.19016	0.999518	0.470007	0.45859
KEGG_PATHWAY	mmu00010:Glycolysis / Gluconeogenesis	4	2.15054	0.0404325	ALDH2, BPGM, ACSS1, HK2	103	67	8977	5.2033	0.999963	0.58746	0.57319
KEGG_PATHWAY	mmu00640:Propanoate metabolism	3	1.6129	0.0480179	ALDH6A1, ECHS1, ACSS1	103	31	8977	8.43439	0.999995	0.658913	0.642907

## Sheet: miR-379-5p-GO
Category	Term	Count	%	PValue	Genes	List Total	Pop Hits	Pop Total	Fold Enrichment	Bonferroni	Benjamini	FDR
GOTERM_BP_5	GO:1902532~negative regulation of intracellular signal transduction	12	14.1176	2.27652e-05	PER1, DUSP1, WFS1, SMPD1, WNK2, CMYA5, TIMP3, FBLN1, APOE, PPARA, CLU, MYOZ2	79	572	18826	4.99938	0.0362522	0.0220696	0.0218791
GOTERM_BP_5	GO:0031400~negative regulation of protein modification process	12	14.1176	6.49683e-05	PER2, PER1, DUSP1, SPHK2, SMPD1, WNK2, CMYA5, TIMP3, FBLN1, MAPT, APOE, KLF15	79	642	18826	4.45428	0.100019	0.0220696	0.0218791
GOTERM_BP_5	GO:0050801~ion homeostasis	14	16.4706	7.60261e-05	ACE, DMPK, WFS1, SLC41A1, PYGM, MT1, CP, WNK2, HRC, ALPL, APOE, TMEM38A, SGK1, ANK	79	899	18826	3.71107	0.116018	0.0220696	0.0218791
GOTERM_BP_5	GO:0009083~branched-chain amino acid catabolic process	4	4.70588	8.62345e-05	MCCC2, ALDH6A1, ACADSB, BCAT2	79	21	18826	45.3912	0.130536	0.0220696	0.0218791
GOTERM_BP_5	GO:0010959~regulation of metal ion transport	10	11.7647	0.000111933	PER1, ACE, DMPK, SPHK2, WFS1, KCNIP2, WNK2, HRC, TMEM38A, SGK1	79	457	18826	5.21453	0.166036	0.0220696	0.0218791
GOTERM_BP_5	GO:0031399~regulation of protein modification process	21	24.7059	0.000120547	AGTPBP1, ACE, LIMCH1, DUSP1, SPHK2, WFS1, SYNPO2, FBLN1, KLF15, CLU, PER2, PER1, SLCO3A1, SMPD1, WNK2, CMYA5, HRC, TIMP3, MAPT, APOE, LPIN1	79	1979	18826	2.52874	0.177609	0.0220696	0.0218791
GOTERM_BP_5	GO:0010563~negative regulation of phosphorus metabolic process	11	12.9412	0.000140292	PER1, DUSP1, SMPD1, WNK2, CMYA5, TIMP3, FBLN1, MAPT, APOE, LPIN1, PPARA	79	582	18826	4.50402	0.203533	0.0220696	0.0218791
GOTERM_BP_5	GO:0045936~negative regulation of phosphate metabolic process	11	12.9412	0.000140292	PER1, DUSP1, SMPD1, WNK2, CMYA5, TIMP3, FBLN1, MAPT, APOE, LPIN1, PPARA	79	582	18826	4.50402	0.203533	0.0220696	0.0218791
GOTERM_BP_5	GO:0009081~branched-chain amino acid metabolic process	4	4.70588	0.000147358	MCCC2, ALDH6A1, ACADSB, BCAT2	79	25	18826	38.1286	0.212611	0.0220696	0.0218791
GOTERM_BP_5	GO:0043409~negative regulation of MAPK cascade	7	8.23529	0.000153764	PER1, DUSP1, SMPD1, WNK2, TIMP3, FBLN1, APOE	79	194	18826	8.59859	0.220751	0.0220696	0.0218791
GOTERM_BP_5	GO:0019220~regulation of phosphate metabolic process	20	23.5294	0.000157619	PFKFB2, ACE, LIMCH1, DUSP1, SPHK2, SYNPO2, FBLN1, CLU, PER1, SLCO3A1, SMPD1, WNK2, CMYA5, EEF1A2, HRC, TIMP3, MAPT, APOE, LPIN1, PPARA	79	1856	18826	2.56793	0.225608	0.0220696	0.0218791
GOTERM_BP_5	GO:0051174~regulation of phosphorus metabolic process	20	23.5294	0.000163277	PFKFB2, ACE, LIMCH1, DUSP1, SPHK2, SYNPO2, FBLN1, CLU, PER1, SLCO3A1, SMPD1, WNK2, CMYA5, EEF1A2, HRC, TIMP3, MAPT, APOE, LPIN1, PPARA	79	1861	18826	2.56103	0.232684	0.0220696	0.0218791
GOTERM_BP_5	GO:0043269~regulation of ion transport	12	14.1176	0.000375105	PER2, PER1, ACE, DMPK, SPHK2, WFS1, KCNIP2, WNK2, HRC, TMEM38A, APOE, SGK1	79	785	18826	3.64286	0.455852	0.0423488	0.0419833
GOTERM_BP_5	GO:0035556~intracellular signal transduction	24	28.2353	0.000379581	DMPK, DUSP1, SPHK2, WFS1, FBLN1, ASB11, MT1, SLC7A1, CLU, RHOBTB1, PER1, ALDH2, SMPD1, WNK2, 3425401B19RIK, CMYA5, HRC, TIMP3, MAPT, APOE, TMEM38A, PPARA, SGK1, MYOZ2	79	2678	18826	2.13566	0.45979	0.0423488	0.0419833
GOTERM_BP_5	GO:0019932~second-messenger-mediated signaling	8	9.41176	0.000403704	DMPK, 3425401B19RIK, CMYA5, HRC, MT1, TMEM38A, APOE, MYOZ2	79	326	18826	5.84795	0.480527	0.0423488	0.0419833
GOTERM_BP_5	GO:0043436~oxoacid metabolic process	14	16.4706	0.000417744	PFKFB2, MCCC2, GSTM2, ECHS1, MID1IP1, PRUNE2, ACADSB, PER2, ALDH6A1, ACSS1, LPIN1, PPARA, ANK, BCAT2	79	1069	18826	3.12091	0.492228	0.0423488	0.0419833
GOTERM_BP_5	GO:0010942~positive regulation of cell death	11	12.9412	0.0011289	ACE, DUSP1, SPHK2, ADAMTSL4, SMPD1, ZBTB16, EEF1A2, TIMP3, MAPT, APOE, CLU	79	759	18826	3.45368	0.839925	0.099901	0.0990387
GOTERM_BP_5	GO:0050848~regulation of calcium-mediated signaling	5	5.88235	0.0011289	3425401B19RIK, CMYA5, HRC, MAPT, MYOZ2	79	110	18826	10.832	0.839926	0.099901	0.0990387
GOTERM_BP_5	GO:0006915~apoptotic process	19	22.3529	0.00117023	BTG2, ACE, DMPK, DUSP1, SPHK2, WFS1, ZBTB16, PRUNE2, MT1, CLU, ALDH2, ADAMTSL4, SMPD1, EEF1A2, TIMP3, MAPT, APOE, PPARA, SGK1	79	2004	18826	2.25937	0.850316	0.099901	0.0990387
GOTERM_BP_5	GO:0045834~positive regulation of lipid metabolic process	6	7.05882	0.00135664	SPHK2, MID1IP1, EEF1A2, APOE, PPARA, PNPLA2	79	197	18826	7.25798	0.889414	0.110023	0.109074
GOTERM_BP_5	GO:0019722~calcium-mediated signaling	6	7.05882	0.00183469	DMPK, 3425401B19RIK, CMYA5, HRC, TMEM38A, MYOZ2	79	211	18826	6.77641	0.949136	0.141708	0.140485
GOTERM_BP_5	GO:0051248~negative regulation of protein metabolic process	14	16.4706	0.00212439	BTG2, DUSP1, SPHK2, FBLN1, KLF15, CLU, PER2, PER1, SMPD1, WNK2, CMYA5, TIMP3, MAPT, APOE	79	1276	18826	2.61462	0.968236	0.156576	0.155225
GOTERM_BP_5	GO:0051246~regulation of protein metabolic process	24	28.2353	0.0023109	BTG2, AGTPBP1, ACE, CFH, LIMCH1, DUSP1, SPHK2, WFS1, SYNPO2, FBLN1, ASB11, KLF15, CLU, PER2, PER1, SLCO3A1, SMPD1, WNK2, CMYA5, HRC, TIMP3, MAPT, APOE, LPIN1	79	3048	18826	1.87641	0.976544	0.156576	0.155225
GOTERM_BP_5	GO:0098732~macromolecule deacylation	5	5.88235	0.00239371	PER2, PER1, SPHK2, MAPT, LPIN1	79	135	18826	8.82607	0.979498	0.156576	0.155225
GOTERM_BP_5	GO:0019752~carboxylic acid metabolic process	12	14.1176	0.00241332	PFKFB2, PER2, MCCC2, ALDH6A1, GSTM2, ECHS1, MID1IP1, ACSS1, LPIN1, PPARA, ACADSB, BCAT2	79	987	18826	2.89731	0.980142	0.156576	0.155225
GOTERM_BP_5	GO:0006812~cation transport	13	15.2941	0.00291889	ACE, DMPK, KCNIP2, SPHK2, WFS1, SLC41A1, CP, SLC7A1, PER1, WNK2, HRC, TMEM38A, SGK1	79	1165	18826	2.65918	0.991273	0.172806	0.171315
GOTERM_BP_5	GO:0016310~phosphorylation	20	23.5294	0.00294528	PFKFB2, ACE, DMPK, LIMCH1, DUSP1, SPHK2, SYNPO2, FBLN1, CLU, PER1, SLCO3A1, SMPD1, WNK2, EEF1A2, HRC, TIMP3, MAPT, APOE, PPARA, SGK1	79	2356	18826	2.02295	0.99164	0.172806	0.171315
GOTERM_BP_5	GO:0016054~organic acid catabolic process	6	7.05882	0.00308963	MCCC2, ALDH6A1, ECHS1, LPIN1, ACADSB, BCAT2	79	238	18826	6.00766	0.99339	0.172806	0.171315
GOTERM_BP_5	GO:0046395~carboxylic acid catabolic process	6	7.05882	0.00308963	MCCC2, ALDH6A1, ECHS1, LPIN1, ACADSB, BCAT2	79	238	18826	6.00766	0.99339	0.172806	0.171315
GOTERM_BP_5	GO:1902531~regulation of intracellular signal transduction	17	20	0.00334555	DUSP1, SPHK2, WFS1, FBLN1, SLC7A1, CLU, PER1, SMPD1, WNK2, 3425401B19RIK, CMYA5, HRC, TIMP3, MAPT, APOE, PPARA, MYOZ2	79	1848	18826	2.19219	0.995641	0.179933	0.17838
GOTERM_BP_5	GO:0006631~fatty acid metabolic process	8	9.41176	0.00343891	PER2, GSTM2, ECHS1, MID1IP1, ACSS1, LPIN1, PPARA, ACADSB	79	473	18826	4.03051	0.996256	0.179933	0.17838
GOTERM_BP_5	GO:0043270~positive regulation of ion transport	7	8.23529	0.00358955	SPHK2, WFS1, KCNIP2, WNK2, HRC, APOE, SGK1	79	356	18826	4.68575	0.99707	0.181945	0.180375
GOTERM_BP_5	GO:0042981~regulation of apoptotic process	16	18.8235	0.00373618	BTG2, ACE, DUSP1, SPHK2, WFS1, ZBTB16, MT1, CLU, ALDH2, ADAMTSL4, SMPD1, EEF1A2, TIMP3, APOE, PPARA, SGK1	79	1696	18826	2.24815	0.997692	0.182427	0.180852
GOTERM_BP_5	GO:0032269~negative regulation of cellular protein metabolic process	13	15.2941	0.00391565	BTG2, DUSP1, SPHK2, FBLN1, KLF15, PER2, PER1, SMPD1, WNK2, CMYA5, TIMP3, MAPT, APOE	79	1208	18826	2.56453	0.998277	0.182427	0.180852
GOTERM_BP_5	GO:0046942~carboxylic acid transport	7	8.23529	0.00410802	PER2, SLC16A1, ACE, SLCO3A1, APOE, SLC7A1, SLC25A13	79	366	18826	4.55772	0.99874	0.182427	0.180852
GOTERM_BP_5	GO:0015711~organic anion transport	8	9.41176	0.00417073	PER2, SLC16A1, ACE, SLCO3A1, SLCO5A1, APOE, SLC7A1, SLC25A13	79	490	18826	3.89067	0.998863	0.182427	0.180852
GOTERM_BP_5	GO:0043067~regulation of programmed cell death	16	18.8235	0.00426336	BTG2, ACE, DUSP1, SPHK2, WFS1, ZBTB16, MT1, CLU, ALDH2, ADAMTSL4, SMPD1, EEF1A2, TIMP3, APOE, PPARA, SGK1	79	1720	18826	2.21678	0.999022	0.182427	0.180852
GOTERM_BP_5	GO:0015849~organic acid transport	7	8.23529	0.00427387	PER2, SLC16A1, ACE, SLCO3A1, APOE, SLC7A1, SLC25A13	79	369	18826	4.52067	0.999039	0.182427	0.180852
GOTERM_BP_5	GO:0006820~anion transport	9	10.5882	0.0045882	PER2, SLC16A1, ACE, SLCO3A1, SLCO5A1, APOE, SLC7A1, ANK, SLC25A13	79	632	18826	3.39357	0.999424	0.190822	0.189175
GOTERM_BP_5	GO:1990000~amyloid fibril formation	3	3.52941	0.00477948	MAPT, APOE, CLU	79	25	18826	28.5965	0.999578	0.193808	0.192135
GOTERM_BP_5	GO:0008285~negative regulation of cell proliferation	10	11.7647	0.00519688	PER2, BTG2, AGTPBP1, INTU, DUSP1, WNK2, ZBTB16, KLF9, FBLN1, APOE	79	788	18826	3.02416	0.999786	0.20121	0.199473
GOTERM_BP_5	GO:0032268~regulation of cellular protein metabolic process	22	25.8824	0.00521012	BTG2, AGTPBP1, ACE, LIMCH1, DUSP1, SPHK2, WFS1, SYNPO2, FBLN1, KLF15, CLU, PER2, PER1, SLCO3A1, SMPD1, WNK2, CMYA5, HRC, TIMP3, MAPT, APOE, LPIN1	79	2858	18826	1.83439	0.999791	0.20121	0.199473
GOTERM_BP_5	GO:0051050~positive regulation of transport	12	14.1176	0.00586787	PFKFB2, SPHK2, WFS1, KCNIP2, SMPD1, WNK2, MYO5B, HRC, APOE, SGK1, KLF15, CLU	79	1110	18826	2.57626	0.999928	0.217119	0.215245
GOTERM_BP_5	GO:0010648~negative regulation of cell communication	14	16.4706	0.00621232	DUSP1, WFS1, FBLN1, CLU, PER1, SMPD1, WNK2, ADAMTSL2, CMYA5, TIMP3, MAPT, APOE, PPARA, MYOZ2	79	1447	18826	2.30563	0.999959	0.217119	0.215245
GOTERM_BP_5	GO:0036211~protein modification process	27	31.7647	0.00628405	BTG2, SYNPO2, FBLN1, ASB11, CLU, TRIM7, SMPD1, CMYA5, TIMP3, APOE, AGTPBP1, ACE, DMPK, LIMCH1, DUSP1, SPHK2, WFS1, KLF15, PER2, PER1, SLCO3A1, TTLL1, WNK2, HRC, MAPT, LPIN1, SGK1	79	3898	18826	1.65064	0.999964	0.217119	0.215245
GOTERM_BP_5	GO:0006464~cellular protein modification process	27	31.7647	0.00628405	BTG2, SYNPO2, FBLN1, ASB11, CLU, TRIM7, SMPD1, CMYA5, TIMP3, APOE, AGTPBP1, ACE, DMPK, LIMCH1, DUSP1, SPHK2, WFS1, KLF15, PER2, PER1, SLCO3A1, TTLL1, WNK2, HRC, MAPT, LPIN1, SGK1	79	3898	18826	1.65064	0.999964	0.217119	0.215245
GOTERM_BP_5	GO:1901214~regulation of neuron death	7	8.23529	0.00629136	BTG2, WFS1, MAPT, MT1, APOE, PPARA, CLU	79	400	18826	4.17032	0.999964	0.217119	0.215245
GOTERM_BP_5	GO:1902903~regulation of supramolecular fiber organization	7	8.23529	0.00644182	LIMCH1, SYNPO2, MID1IP1, MAPT, APOE, SGK1, CLU	79	402	18826	4.14957	0.999972	0.21768	0.215801
GOTERM_BP_5	GO:0009968~negative regulation of signal transduction	13	15.2941	0.00698008	DUSP1, WFS1, FBLN1, CLU, PER1, SMPD1, WNK2, ADAMTSL2, CMYA5, TIMP3, APOE, PPARA, MYOZ2	79	1300	18826	2.38304	0.999988	0.223848	0.221916
GOTERM_BP_5	GO:1901606~alpha-amino acid catabolic process	4	4.70588	0.00699887	MCCC2, ALDH6A1, ACADSB, BCAT2	79	94	18826	10.1406	0.999989	0.223848	0.221916
GOTERM_BP_5	GO:0019216~regulation of lipid metabolic process	7	8.23529	0.00706999	SPHK2, MID1IP1, EEF1A2, APOE, LPIN1, PPARA, PNPLA2	79	410	18826	4.0686	0.99999	0.223848	0.221916
GOTERM_BP_5	GO:0043065~positive regulation of apoptotic process	9	10.5882	0.00717638	ACE, DUSP1, SPHK2, ADAMTSL4, SMPD1, ZBTB16, EEF1A2, TIMP3, CLU	79	682	18826	3.14477	0.999992	0.223848	0.221916
GOTERM_BP_5	GO:0043068~positive regulation of programmed cell death	9	10.5882	0.00748599	ACE, DUSP1, SPHK2, ADAMTSL4, SMPD1, ZBTB16, EEF1A2, TIMP3, CLU	79	687	18826	3.12188	0.999995	0.2291	0.227122
GOTERM_BP_5	GO:1902998~positive regulation of neurofibrillary tangle assembly	2	2.35294	0.00826947	APOE, CLU	79	2	18826	238.304	0.999999	0.24839	0.246246
GOTERM_BP_5	GO:0034505~tooth mineralization	3	3.52941	0.00922928	ALPL, PPARA, ANK	79	35	18826	20.426	1	0.27218	0.269831
GOTERM_BP_5	GO:0006873~cellular ion homeostasis	9	10.5882	0.00979029	DMPK, WFS1, HRC, SLC41A1, PYGM, MT1, TMEM38A, APOE, SGK1	79	720	18826	2.9788	1	0.283569	0.281121
GOTERM_BP_5	GO:0046889~positive regulation of lipid biosynthetic process	4	4.70588	0.00997432	SPHK2, MID1IP1, APOE, PPARA	79	107	18826	8.90855	1	0.283831	0.281381
GOTERM_BP_5	GO:0009063~cellular amino acid catabolic process	4	4.70588	0.0102292	MCCC2, ALDH6A1, ACADSB, BCAT2	79	108	18826	8.82607	1	0.286064	0.283595
GOTERM_BP_5	GO:0051129~negative regulation of cellular component organization	10	11.7647	0.0104705	PER2, ACE, DUSP1, SPHK2, MID1IP1, FBLN1, MAPT, APOE, SGK1, CLU	79	881	18826	2.70492	1	0.287849	0.285364
GOTERM_BP_5	GO:0009966~regulation of signal transduction	22	25.8824	0.0115313	INTU, DMPK, DUSP1, SPHK2, WFS1, FBLN1, KLF15, SLC7A1, CLU, PER1, SMPD1, WNK2, 3425401B19RIK, ADAMTSL2, CMYA5, HRC, TIMP3, MAPT, APOE, LGR6, PPARA, MYOZ2	79	3065	18826	1.7105	1	0.31173	0.309039
GOTERM_BP_5	GO:0046890~regulation of lipid biosynthetic process	5	5.88235	0.0122222	SPHK2, MID1IP1, APOE, LPIN1, PPARA	79	215	18826	5.54195	1	0.318706	0.315955
GOTERM_BP_5	GO:1902996~regulation of neurofibrillary tangle assembly	2	2.35294	0.0123788	APOE, CLU	79	3	18826	158.869	1	0.318706	0.315955
GOTERM_BP_5	GO:1902988~neurofibrillary tangle assembly	2	2.35294	0.0123788	APOE, CLU	79	3	18826	158.869	1	0.318706	0.315955
GOTERM_BP_5	GO:0055082~cellular chemical homeostasis	10	11.7647	0.012831	DMPK, WFS1, HRC, SLC41A1, PYGM, MT1, TMEM38A, APOE, SGK1, KLF15	79	911	18826	2.61585	1	0.325187	0.32238
GOTERM_BP_5	GO:2000377~regulation of reactive oxygen species metabolic process	5	5.88235	0.0148742	ALDH2, SPHK2, MAPT, PPARA, CLU	79	228	18826	5.22596	1	0.371169	0.367965
GOTERM_BP_5	GO:0043549~regulation of kinase activity	9	10.5882	0.01583	PFKFB2, ACE, DUSP1, SYNPO2, SMPD1, EEF1A2, MAPT, APOE, CLU	79	785	18826	2.73215	1	0.389033	0.385675
GOTERM_BP_5	GO:0034220~ion transmembrane transport	10	11.7647	0.0167795	SLC16A1, SPHK2, KCNIP2, WNK2, HRC, SLC41A1, TMEM38A, SLC7A1, ANK, SLC25A13	79	953	18826	2.50056	1	0.406214	0.402708
GOTERM_BP_5	GO:0010605~negative regulation of macromolecule metabolic process	21	24.7059	0.0172885	BTG2, ACE, DUSP1, SPHK2, WFS1, ZBTB16, FBLN1, KLF15, CLU, PER2, PER1, SMPD1, WNK2, CMYA5, TIMP3, MAFK, MAPT, APOE, LPIN1, PPARA, MYOZ2	79	2982	18826	1.6782	1	0.412382	0.408823
GOTERM_BP_5	GO:0048016~inositol phosphate-mediated signaling	3	3.52941	0.0196581	3425401B19RIK, CMYA5, MYOZ2	79	52	18826	13.7483	1	0.462109	0.45812
GOTERM_BP_5	GO:0090207~regulation of triglyceride metabolic process	3	3.52941	0.0203749	APOE, LPIN1, PNPLA2	79	53	18826	13.4889	1	0.468117	0.464076
GOTERM_BP_5	GO:0045444~fat cell differentiation	5	5.88235	0.0206703	PER2, FNDC5, ALDH6A1, ZBTB16, LPIN1	79	252	18826	4.72825	1	0.468117	0.464076
GOTERM_BP_5	GO:0007399~nervous system development	19	22.3529	0.0207795	BTG2, AGTPBP1, ACE, INTU, CFH, KCNIP2, SPHK2, ZBTB16, LRTM1, KLF15, CLU, PER2, TTLL1, MYO5B, MAFK, MAPT, APOE, LPIN1, SGK1	79	2639	18826	1.71572	1	0.468117	0.464076
GOTERM_BP_5	GO:0045773~positive regulation of axon extension	3	3.52941	0.0225897	MYO5B, MAPT, APOE	79	56	18826	12.7663	1	0.501925	0.497593
GOTERM_BP_5	GO:0031324~negative regulation of cellular metabolic process	20	23.5294	0.023148	BTG2, DUSP1, SPHK2, WFS1, ZBTB16, FBLN1, KLF15, CLU, PER2, PER1, SMPD1, WNK2, CMYA5, TIMP3, MAFK, MAPT, APOE, LPIN1, PPARA, MYOZ2	79	2869	18826	1.66123	1	0.507379	0.503
GOTERM_BP_5	GO:0048468~cell development	19	22.3529	0.0237824	BTG2, AGTPBP1, ACE, CFH, KCNIP2, ZBTB16, LRTM1, FBLN1, CLU, PER2, ADAMTSL4, TTLL1, MYO5B, PSME4, MAPT, APOE, PPARA, SGK1, MYOZ2	79	2678	18826	1.69073	1	0.514333	0.509894
GOTERM_BP_5	GO:1901215~negative regulation of neuron death	5	5.88235	0.0243174	BTG2, WFS1, MT1, APOE, PPARA	79	265	18826	4.4963	1	0.518332	0.513858
GOTERM_BP_5	GO:0010891~negative regulation of sequestering of triglyceride	2	2.35294	0.0246064	PPARA, PNPLA2	79	6	18826	79.4346	1	0.518332	0.513858
GOTERM_BP_5	GO:0090257~regulation of muscle system process	5	5.88235	0.0252111	DMPK, CMYA5, HRC, TMEM38A, PPARA	79	268	18826	4.44597	1	0.524261	0.519736
GOTERM_BP_5	GO:0050727~regulation of inflammatory response	6	7.05882	0.0261571	PER1, ACE, CFH, ALDH2, APOE, PPARA	79	404	18826	3.53917	1	0.529317	0.524748
GOTERM_BP_5	GO:0022604~regulation of cell morphogenesis	7	8.23529	0.0262657	MYO5B, MYH14, FBLN1, MAPT, APOE, SGK1, RHOBTB1	79	549	18826	3.03848	1	0.529317	0.524748
GOTERM_BP_5	GO:1903522~regulation of blood circulation	5	5.88235	0.0264332	PER2, ACE, DMPK, HRC, TMEM38A	79	272	18826	4.38058	1	0.529317	0.524748
GOTERM_BP_5	GO:0050435~beta-amyloid metabolic process	3	3.52941	0.0306423	ACE, APOE, CLU	79	66	18826	10.832	1	0.606119	0.600888
GOTERM_BP_5	GO:1905953~negative regulation of lipid localization	3	3.52941	0.0323707	APOE, PPARA, PNPLA2	79	68	18826	10.5134	1	0.616265	0.610946
GOTERM_BP_5	GO:0090261~positive regulation of inclusion body assembly	2	2.35294	0.0326749	APOE, CLU	79	8	18826	59.5759	1	0.616265	0.610946
GOTERM_BP_5	GO:0006549~isoleucine metabolic process	2	2.35294	0.0326749	ACADSB, BCAT2	79	8	18826	59.5759	1	0.616265	0.610946
GOTERM_BP_5	GO:0006573~valine metabolic process	2	2.35294	0.0326749	ALDH6A1, BCAT2	79	8	18826	59.5759	1	0.616265	0.610946
GOTERM_BP_5	GO:0009755~hormone-mediated signaling pathway	4	4.70588	0.0336231	PER1, KLF9, PPARA, SGK1	79	170	18826	5.60715	1	0.622773	0.617398
GOTERM_BP_5	GO:0032868~response to insulin	5	5.88235	0.0337879	ZFP106, LPIN1, PPARA, SGK1, KLF15	79	294	18826	4.05279	1	0.622773	0.617398
GOTERM_BP_5	GO:0032922~circadian regulation of gene expression	3	3.52941	0.0359397	PER2, PER1, PPARA	79	72	18826	9.92932	1	0.654991	0.649337
GOTERM_BP_5	GO:0046394~carboxylic acid biosynthetic process	5	5.88235	0.0371087	PER2, GSTM2, MID1IP1, ACSS1, BCAT2	79	303	18826	3.93241	1	0.661432	0.655723
GOTERM_BP_5	GO:0016053~organic acid biosynthetic process	5	5.88235	0.0371087	PER2, GSTM2, MID1IP1, ACSS1, BCAT2	79	303	18826	3.93241	1	0.661432	0.655723
GOTERM_BP_5	GO:0032870~cellular response to hormone stimulus	7	8.23529	0.0378283	ZFP106, PER1, DUSP1, KLF9, LPIN1, PPARA, SGK1	79	599	18826	2.78485	1	0.666929	0.661172
GOTERM_BP_5	GO:1902904~negative regulation of supramolecular fiber organization	4	4.70588	0.0382724	MID1IP1, APOE, SGK1, CLU	79	179	18826	5.32522	1	0.667503	0.661742
GOTERM_BP_5	GO:0006941~striated muscle contraction	4	4.70588	0.0388083	DMPK, HRC, MYH14, TMEM38A	79	180	18826	5.29564	1	0.66965	0.66387
GOTERM_BP_5	GO:0031214~biomineral tissue development	4	4.70588	0.0398916	MGP, ALPL, PPARA, ANK	79	182	18826	5.23745	1	0.674002	0.668185
GOTERM_BP_5	GO:0014074~response to purine-containing compound	4	4.70588	0.0398916	PER1, DUSP1, PYGM, TMEM38A	79	182	18826	5.23745	1	0.674002	0.668185
GOTERM_BP_5	GO:0006551~leucine metabolic process	2	2.35294	0.0406776	MCCC2, BCAT2	79	10	18826	47.6608	1	0.680197	0.674326
GOTERM_BP_5	GO:0043271~negative regulation of ion transport	4	4.70588	0.0443776	ACE, WNK2, HRC, APOE	79	190	18826	5.01692	1	0.729176	0.722882
GOTERM_BP_5	GO:0061684~chaperone-mediated autophagy	2	2.35294	0.0446544	SYNPO2, CLU	79	11	18826	43.328	1	0.729176	0.722882
GOTERM_BP_5	GO:0043524~negative regulation of neuron apoptotic process	4	4.70588	0.0449554	BTG2, WFS1, MT1, APOE	79	191	18826	4.99066	1	0.729176	0.722882
GOTERM_BP_5	GO:0001558~regulation of cell growth	6	7.05882	0.0454507	SPHK2, MYO5B, MAPT, APOE, PPARA, SGK1	79	470	18826	3.04218	1	0.729911	0.723611
GOTERM_BP_5	GO:0043434~response to peptide hormone	6	7.05882	0.0461399	ZFP106, BTG2, LPIN1, PPARA, SGK1, KLF15	79	472	18826	3.02929	1	0.733716	0.727383
GOTERM_BP_5	GO:0009896~positive regulation of catabolic process	6	7.05882	0.0482453	BTG2, AGTPBP1, ASB11, APOE, CLU, PNPLA2	79	478	18826	2.99126	1	0.75688	0.750347
GOTERM_BP_5	GO:1905907~negative regulation of amyloid fibril formation	2	2.35294	0.0486149	APOE, CLU	79	12	18826	39.7173	1	0.75688	0.750347
GOTERM_BP_5	GO:0010770~positive regulation of cell morphogenesis involved in differentiation	4	4.70588	0.0491049	MYO5B, MAPT, APOE, SGK1	79	198	18826	4.81422	1	0.75688	0.750347

## Sheet: miR-379-5p-KEGG
Category	Term	Count	%	PValue	Genes	List Total	Pop Hits	Pop Total	Fold Enrichment	Bonferroni	Benjamini	FDR
KEGG_PATHWAY	mmu00280:Valine, leucine and isoleucine degradation	6	7.05882	6.13689e-06	MCCC2, ALDH6A1, ECHS1, ALDH2, ACADSB, BCAT2	43	57	8977	21.9755	0.000693231	0.000693469	0.000693469
KEGG_PATHWAY	mmu00640:Propanoate metabolism	3	3.52941	0.00911903	ALDH6A1, ECHS1, ACSS1	43	31	8977	20.2033	0.644837	0.353741	0.353741
KEGG_PATHWAY	mmu00410:beta-Alanine metabolism	3	3.52941	0.00969831	ALDH6A1, ECHS1, ALDH2	43	32	8977	19.5719	0.667548	0.353741	0.353741
KEGG_PATHWAY	mmu01100:Metabolic pathways	15	17.6471	0.0125218	PFKFB2, MCCC2, GSTM2, ECHS1, SPHK2, PYGM, ACADSB, ALDH6A1, ALDH2, SMPD1, ALPL, ACSS1, LPIN1, BCAT2, PNPLA2	43	1619	8977	1.93423	0.759227	0.353741	0.353741
KEGG_PATHWAY	mmu00071:Fatty acid degradation	3	3.52941	0.0244464	ECHS1, ALDH2, ACADSB	43	52	8977	12.0443	0.938993	0.552488	0.552488
KEGG_PATHWAY	mmu00561:Glycerolipid metabolism	3	3.52941	0.0338571	ALDH2, LPIN1, PNPLA2	43	62	8977	10.1017	0.979598	0.637643	0.637643

## Sheet: miR-322-5p-GO
Category	Term	Count	%	PValue	Genes	List Total	Pop Hits	Pop Total	Fold Enrichment	Bonferroni	Benjamini	FDR
GOTERM_BP_5	GO:0001666~response to hypoxia	11	10.0917	2.02519e-05	ALAS2, KCND2, STC2, SLC2A4, NOL3, PPARA, CRYAB, APOLD1, HK2, KCNK3, AQP1	105	343	18826	5.74999	0.0391696	0.039957	0.0396735
GOTERM_BP_5	GO:0006812~cation transport	19	17.4312	6.43749e-05	EPM2A, DMPK, KCND2, S100A1, KCNIP2, SLC44A2, SPHK2, CACNA2D1, TACO1, SLC41A3, NOL3, CP, SLC7A1, AQP1, STC2, SIK1, SGK1, KCNK3, KCNJ3	105	1165	18826	2.92413	0.11928	0.0488302	0.0484837
GOTERM_BP_5	GO:0043436~oxoacid metabolic process	18	16.5138	7.42476e-05	PFKFB2, MCCC2, GSTM2, MID1IP1, TECR, PRUNE2, LPL, OGDHL, PLA2G5, BPGM, HK2, PER2, C3, MPC1, IVD, PPARA, ACAD11, TUBA8	105	1069	18826	3.019	0.136271	0.0488302	0.0484837
GOTERM_BP_5	GO:0019752~carboxylic acid metabolic process	17	15.5963	9.92039e-05	PFKFB2, MCCC2, GSTM2, MID1IP1, TECR, LPL, OGDHL, PLA2G5, BPGM, HK2, PER2, C3, MPC1, IVD, PPARA, ACAD11, TUBA8	105	987	18826	3.08817	0.177773	0.0489323	0.0485851
GOTERM_BP_5	GO:0009117~nucleotide metabolic process	13	11.9266	0.000152608	PFKFB2, MCCC2, COX8B, SPHK2, BPGM, HK2, MPC1, NAMPT, PDE4A, PPARA, XDH, SLC25A13, BCL2L1	105	617	18826	3.7777	0.26001	0.0557174	0.055322
GOTERM_BP_5	GO:0006753~nucleoside phosphate metabolic process	13	11.9266	0.00016944	PFKFB2, MCCC2, COX8B, SPHK2, BPGM, HK2, MPC1, NAMPT, PDE4A, PPARA, XDH, SLC25A13, BCL2L1	105	624	18826	3.73532	0.284184	0.0557174	0.055322
GOTERM_BP_5	GO:0010743~regulation of macrophage derived foam cell differentiation	4	3.66972	0.00026763	CSF1, LPL, PLA2G5, PPARA	105	23	18826	31.1818	0.410279	0.0633213	0.0628719
GOTERM_BP_5	GO:0055086~nucleobase-containing small molecule metabolic process	13	11.9266	0.000279552	PFKFB2, MCCC2, COX8B, SPHK2, BPGM, HK2, MPC1, NAMPT, PDE4A, PPARA, XDH, SLC25A13, BCL2L1	105	659	18826	3.53693	0.423991	0.0633213	0.0628719
GOTERM_BP_5	GO:0006631~fatty acid metabolic process	11	10.0917	0.000288845	PER2, C3, GSTM2, IVD, MID1IP1, TECR, LPL, PLA2G5, PPARA, ACAD11, TUBA8	105	473	18826	4.16966	0.43446	0.0633213	0.0628719
GOTERM_BP_5	GO:0006163~purine nucleotide metabolic process	11	10.0917	0.000357938	PFKFB2, MCCC2, COX8B, SPHK2, PDE4A, BPGM, PPARA, XDH, HK2, BCL2L1, SLC25A13	105	486	18826	4.05812	0.506552	0.0664721	0.0660004
GOTERM_BP_5	GO:0009259~ribonucleotide metabolic process	11	10.0917	0.000381788	PFKFB2, MCCC2, COX8B, SPHK2, PDE4A, BPGM, PPARA, XDH, HK2, BCL2L1, SLC25A13	105	490	18826	4.025	0.529242	0.0664721	0.0660004
GOTERM_BP_5	GO:0019693~ribose phosphate metabolic process	11	10.0917	0.000490887	PFKFB2, MCCC2, COX8B, SPHK2, PDE4A, BPGM, PPARA, XDH, HK2, BCL2L1, SLC25A13	105	506	18826	3.89772	0.620446	0.0664721	0.0660004
GOTERM_BP_5	GO:0006733~oxidoreduction coenzyme metabolic process	7	6.42202	0.000491439	PFKFB2, MPC1, NAMPT, BPGM, PPARA, COQ10A, HK2	105	180	18826	6.97259	0.620859	0.0664721	0.0660004
GOTERM_BP_5	GO:0035556~intracellular signal transduction	29	26.6055	0.000495793	CSF1, FBLN1, ASB11, PLA2G5, NOL3, SLC7A1, AQP1, C3, ALDH2, ASB10, CMYA5, PDE4A, XDH, MYOZ2, EPM2A, JUN, DMPK, DUSP1, SPHK2, MT1, KLF4, 3425401B19RIK, ID1, SIK1, PPARA, ASB2, SGK1, CRYAB, BCL2L1	105	2678	18826	1.94158	0.624104	0.0664721	0.0660004
GOTERM_BP_5	GO:0036294~cellular response to decreased oxygen levels	7	6.42202	0.000536261	KCND2, STC2, NAMPT, SLC2A4, NOL3, KCNK3, AQP1	105	183	18826	6.85829	0.652964	0.0664721	0.0660004
GOTERM_BP_5	GO:0090077~foam cell differentiation	4	3.66972	0.000539054	CSF1, LPL, PLA2G5, PPARA	105	29	18826	24.7304	0.654872	0.0664721	0.0660004
GOTERM_BP_5	GO:0009123~nucleoside monophosphate metabolic process	9	8.25688	0.000619869	PFKFB2, COX8B, SPHK2, BPGM, PPARA, XDH, HK2, BCL2L1, SLC25A13	105	342	18826	4.7183	0.705767	0.0719413	0.0714308
GOTERM_BP_5	GO:0006915~apoptotic process	23	21.1009	0.0012278	JUN, HSPB6, DMPK, DUSP1, SPHK2, ZBTB16, PRUNE2, G0S2, MT1, NOL3, KLF4, HK2, AQP1, ALDH2, CCNG1, ID1, SIK1, PPARA, SGK1, XDH, CRYAB, CTSC, BCL2L1	105	2004	18826	2.05778	0.911428	0.13458	0.133625
GOTERM_BP_5	GO:0043269~regulation of ion transport	13	11.9266	0.00130401	DMPK, KCND2, S100A1, KCNIP2, SPHK2, CACNA2D1, TACO1, NOL3, PER2, STC2, SIK1, SGK1, KCNJ3	105	785	18826	2.96922	0.923807	0.135411	0.13445
GOTERM_BP_5	GO:2000377~regulation of reactive oxygen species metabolic process	7	6.42202	0.00167112	ALDH2, SPHK2, PPARA, KLF4, XDH, CRYAB, HK2	105	228	18826	5.50468	0.963112	0.164856	0.163686
GOTERM_BP_5	GO:0016310~phosphorylation	25	22.9358	0.00198827	PFKFB2, CSF1, SYNPO2, FBLN1, PLA2G5, HK2, C3, CKMT2, XDH, EPM2A, JUN, COX8B, DMPK, LIMCH1, DUSP1, SPHK2, BPGM, KLF4, SLCO3A1, ID1, CCNG1, SIK1, PPARA, SGK1, CRYAB	105	2356	18826	1.90254	0.980293	0.178816	0.177547
GOTERM_BP_5	GO:0019362~pyridine nucleotide metabolic process	6	5.50459	0.00211219	PFKFB2, MPC1, NAMPT, BPGM, PPARA, HK2	105	163	18826	6.59982	0.984575	0.178816	0.177547
GOTERM_BP_5	GO:0042542~response to hydrogen peroxide	6	5.50459	0.00211219	JUN, DUSP1, NOL3, KLF4, CRYAB, AQP1	105	163	18826	6.59982	0.984575	0.178816	0.177547
GOTERM_BP_5	GO:0042981~regulation of apoptotic process	20	18.3486	0.00221171	JUN, HSPB6, DUSP1, SPHK2, ZBTB16, G0S2, MT1, NOL3, KLF4, AQP1, ALDH2, CCNG1, ID1, SIK1, PPARA, SGK1, XDH, CRYAB, CTSC, BCL2L1	105	1696	18826	2.11433	0.98733	0.178816	0.177547
GOTERM_BP_5	GO:0010744~positive regulation of macrophage derived foam cell differentiation	3	2.75229	0.00226579	CSF1, LPL, PLA2G5	105	13	18826	41.3758	0.988615	0.178816	0.177547
GOTERM_BP_5	GO:0009141~nucleoside triphosphate metabolic process	8	7.33945	0.00258159	PFKFB2, COX8B, SPHK2, BPGM, PPARA, HK2, BCL2L1, SLC25A13	105	335	18826	4.28168	0.993904	0.189479	0.188134
GOTERM_BP_5	GO:0043067~regulation of programmed cell death	20	18.3486	0.00259297	JUN, HSPB6, DUSP1, SPHK2, ZBTB16, G0S2, MT1, NOL3, KLF4, AQP1, ALDH2, CCNG1, ID1, SIK1, PPARA, SGK1, XDH, CRYAB, CTSC, BCL2L1	105	1720	18826	2.08483	0.994039	0.189479	0.188134
GOTERM_BP_5	GO:0043502~regulation of muscle adaptation	5	4.58716	0.00334811	SGCA, CMYA5, NOL3, PPARA, KLF4	105	111	18826	8.07636	0.998662	0.235922	0.234248
GOTERM_BP_5	GO:0090257~regulation of muscle system process	7	6.42202	0.00373205	SGCA, DMPK, HSPB6, CMYA5, NOL3, PPARA, KLF4	105	268	18826	4.68308	0.999375	0.251972	0.250184
GOTERM_BP_5	GO:0010959~regulation of metal ion transport	9	8.25688	0.0038313	DMPK, S100A1, SPHK2, KCNIP2, CACNA2D1, STC2, SIK1, NOL3, SGK1	105	457	18826	3.53098	0.999486	0.251972	0.250184
GOTERM_BP_5	GO:0046942~carboxylic acid transport	8	7.33945	0.0041997	PER2, EPM2A, SLC16A1, SLCO3A1, MPC1, PLA2G5, SLC7A1, SLC25A13	105	366	18826	3.91902	0.999752	0.263699	0.261828
GOTERM_BP_5	GO:0015849~organic acid transport	8	7.33945	0.00438968	PER2, EPM2A, SLC16A1, SLCO3A1, MPC1, PLA2G5, SLC7A1, SLC25A13	105	369	18826	3.88716	0.99983	0.263699	0.261828
GOTERM_BP_5	GO:1902532~negative regulation of intracellular signal transduction	10	9.17431	0.00441057	EPM2A, DUSP1, CMYA5, FBLN1, NOL3, PPARA, KLF4, XDH, MYOZ2, BCL2L1	105	572	18826	3.13453	0.999837	0.263699	0.261828
GOTERM_BP_5	GO:0045766~positive regulation of angiogenesis	6	5.50459	0.00506435	C3, HSPB6, S100A1, KLF4, HK2, AQP1	105	200	18826	5.37886	0.999955	0.285821	0.283793
GOTERM_BP_5	GO:1901342~regulation of vasculature development	8	7.33945	0.00507031	C3, HSPB6, S100A1, ID1, KLF4, XDH, HK2, AQP1	105	379	18826	3.7846	0.999956	0.285821	0.283793
GOTERM_BP_5	GO:0044724~single-organism carbohydrate catabolic process	5	4.58716	0.00570783	PFKFB2, PYGB, BPGM, PPARA, HK2	105	129	18826	6.94943	0.999988	0.308953	0.306761
GOTERM_BP_5	GO:0015711~organic anion transport	9	8.25688	0.00579385	PER2, EPM2A, SLC16A1, SLCO3A1, MPC1, SLCO5A1, PLA2G5, SLC7A1, SLC25A13	105	490	18826	3.29318	0.99999	0.308953	0.306761
GOTERM_BP_5	GO:0043066~negative regulation of apoptotic process	14	12.844	0.00606375	JUN, HSPB6, DUSP1, MT1, NOL3, KLF4, AQP1, ALDH2, CCNG1, ID1, PPARA, SGK1, CRYAB, BCL2L1	105	1071	18826	2.34373	0.999994	0.310638	0.308433
GOTERM_BP_5	GO:0034220~ion transmembrane transport	13	11.9266	0.00629542	SLC16A1, KCND2, S100A1, KCNIP2, SPHK2, CACNA2D1, TACO1, NOL3, SLC7A1, AQP1, KCNK3, KCNJ3, SLC25A13	105	953	18826	2.44579	0.999996	0.310638	0.308433
GOTERM_BP_5	GO:0030036~actin cytoskeleton organization	11	10.0917	0.00629777	FRMD5, LIMCH1, SYNPO2, MYO5B, ID1, TCAP, SORBS1, ASB2, MYOZ2, MSRB1, AQP1	105	717	18826	2.75069	0.999996	0.310638	0.308433
GOTERM_BP_5	GO:0051346~negative regulation of hydrolase activity	8	7.33945	0.00675558	EPM2A, SPHK2, CMYA5, SERPING1, NOL3, KLF4, CRYAB, AQP1	105	400	18826	3.5859	0.999998	0.321301	0.319022
GOTERM_BP_5	GO:0046890~regulation of lipid biosynthetic process	6	5.50459	0.00683967	C3, SPHK2, MID1IP1, SIK1, SORBS1, PPARA	105	215	18826	5.00359	0.999999	0.321301	0.319022
GOTERM_BP_5	GO:0043069~negative regulation of programmed cell death	14	12.844	0.00709994	JUN, HSPB6, DUSP1, MT1, NOL3, KLF4, AQP1, ALDH2, CCNG1, ID1, PPARA, SGK1, CRYAB, BCL2L1	105	1092	18826	2.29866	0.999999	0.325771	0.32346
GOTERM_BP_5	GO:0032922~circadian regulation of gene expression	4	3.66972	0.00741186	PER2, NAMPT, ID1, PPARA	105	72	18826	9.96085	1	0.327602	0.325278
GOTERM_BP_5	GO:0060548~negative regulation of cell death	15	13.7615	0.00756889	JUN, HSPB6, CSF1, DUSP1, MT1, NOL3, KLF4, AQP1, ALDH2, CCNG1, ID1, PPARA, SGK1, CRYAB, BCL2L1	105	1228	18826	2.19009	1	0.327602	0.325278
GOTERM_BP_5	GO:1904018~positive regulation of vasculature development	6	5.50459	0.00765854	C3, HSPB6, S100A1, KLF4, HK2, AQP1	105	221	18826	4.86774	1	0.327602	0.325278
GOTERM_BP_5	GO:0006073~cellular glucan metabolic process	4	3.66972	0.00799246	PER2, EPM2A, PYGB, SORBS1	105	74	18826	9.69163	1	0.327602	0.325278
GOTERM_BP_5	GO:0005977~glycogen metabolic process	4	3.66972	0.00799246	PER2, EPM2A, PYGB, SORBS1	105	74	18826	9.69163	1	0.327602	0.325278
GOTERM_BP_5	GO:0044042~glucan metabolic process	4	3.66972	0.00829254	PER2, EPM2A, PYGB, SORBS1	105	75	18826	9.56241	1	0.327602	0.325278
GOTERM_BP_5	GO:0006820~anion transport	10	9.17431	0.00830214	PER2, EPM2A, SLC16A1, SLCO3A1, MPC1, STC2, SLCO5A1, PLA2G5, SLC7A1, SLC25A13	105	632	18826	2.83695	1	0.327602	0.325278
GOTERM_BP_5	GO:0072359~circulatory system development	15	13.7615	0.010089	JUN, HSPB6, S100A1, SPHK2, KLF4, HK2, APOLD1, AQP1, C3, ID1, TCAP, SIK1, PPARA, ASB2, XDH	105	1271	18826	2.11599	1	0.385948	0.38321
GOTERM_BP_5	GO:0044242~cellular lipid catabolic process	6	5.50459	0.010172	IVD, LPL, PLA2G5, GPCPD1, ACAD11, TUBA8	105	237	18826	4.53912	1	0.385948	0.38321
GOTERM_BP_5	GO:0006096~glycolytic process	4	3.66972	0.0105784	PFKFB2, BPGM, PPARA, HK2	105	82	18826	8.74611	1	0.393797	0.391003
GOTERM_BP_5	GO:1901652~response to peptide	9	8.25688	0.0112234	CACNA2D1, STC2, NAMPT, LPL, SLC2A4, SORBS1, PPARA, KLF4, SGK1	105	550	18826	2.93392	1	0.403094	0.400233
GOTERM_BP_5	GO:0008643~carbohydrate transport	5	4.58716	0.0112368	C3, SLC2A4, SORBS1, HK2, AQP1	105	157	18826	5.71004	1	0.403094	0.400233
GOTERM_BP_5	GO:0045765~regulation of angiogenesis	7	6.42202	0.0117914	C3, HSPB6, S100A1, ID1, KLF4, HK2, AQP1	105	342	18826	3.66979	1	0.415435	0.412487
GOTERM_BP_5	GO:1902531~regulation of intracellular signal transduction	19	17.4312	0.0121833	EPM2A, JUN, CSF1, DUSP1, SPHK2, FBLN1, PLA2G5, NOL3, KLF4, SLC7A1, C3, 3425401B19RIK, CMYA5, ID1, PDE4A, PPARA, XDH, MYOZ2, BCL2L1	105	1848	18826	1.8434	1	0.421714	0.418721
GOTERM_BP_5	GO:0019220~regulation of phosphate metabolic process	19	17.4312	0.0126986	PFKFB2, EPM2A, JUN, CSF1, LIMCH1, DUSP1, SPHK2, SYNPO2, FBLN1, PLA2G5, KLF4, C3, SLCO3A1, CCNG1, CMYA5, ID1, PPARA, XDH, BCL2L1	105	1856	18826	1.83546	1	0.42845	0.42541
GOTERM_BP_5	GO:0045444~fat cell differentiation	6	5.50459	0.0129964	PER2, FNDC5, ZBTB16, LPL, SLC2A4, KLF4	105	252	18826	4.26893	1	0.42845	0.42541
GOTERM_BP_5	GO:0051174~regulation of phosphorus metabolic process	19	17.4312	0.0130294	PFKFB2, EPM2A, JUN, CSF1, LIMCH1, DUSP1, SPHK2, SYNPO2, FBLN1, PLA2G5, KLF4, C3, SLCO3A1, CCNG1, CMYA5, ID1, PPARA, XDH, BCL2L1	105	1861	18826	1.83053	1	0.42845	0.42541
GOTERM_BP_5	GO:0006633~fatty acid biosynthetic process	5	4.58716	0.0132845	GSTM2, MID1IP1, TECR, LPL, PLA2G5	105	165	18826	5.43319	1	0.429676	0.426627
GOTERM_BP_5	GO:0019318~hexose metabolic process	6	5.50459	0.014045	PFKFB2, PER2, SIK1, SORBS1, PPARA, HK2	105	257	18826	4.18588	1	0.446947	0.443776
GOTERM_BP_5	GO:0006112~energy reserve metabolic process	4	3.66972	0.0144192	PER2, EPM2A, PYGB, SORBS1	105	92	18826	7.79545	1	0.451573	0.448369
GOTERM_BP_5	GO:0001944~vasculature development	11	10.0917	0.0155837	C3, JUN, HSPB6, S100A1, SPHK2, ID1, KLF4, XDH, APOLD1, HK2, AQP1	105	823	18826	2.39641	1	0.473026	0.46967
GOTERM_BP_5	GO:0072358~cardiovascular system development	11	10.0917	0.0155837	C3, JUN, HSPB6, S100A1, SPHK2, ID1, KLF4, XDH, APOLD1, HK2, AQP1	105	823	18826	2.39641	1	0.473026	0.46967
GOTERM_BP_5	GO:0071417~cellular response to organonitrogen compound	10	9.17431	0.0162034	JUN, CACNA2D1, NAMPT, LPL, SLC2A4, SORBS1, KLF4, SGK1, BCL2L1, AQP1	105	706	18826	2.53959	1	0.484384	0.480947
GOTERM_BP_5	GO:1901653~cellular response to peptide	7	6.42202	0.0169871	CACNA2D1, NAMPT, LPL, SLC2A4, SORBS1, KLF4, SGK1	105	371	18826	3.38293	1	0.500231	0.496681
GOTERM_BP_5	GO:0044264~cellular polysaccharide metabolic process	4	3.66972	0.0175193	PER2, EPM2A, PYGB, SORBS1	105	99	18826	7.24425	1	0.507589	0.503987
GOTERM_BP_5	GO:0046688~response to copper ion	3	2.75229	0.0177515	MT1, CP, AQP1	105	37	18826	14.5375	1	0.507589	0.503987
GOTERM_BP_5	GO:0005978~glycogen biosynthetic process	3	2.75229	0.0196102	PER2, EPM2A, SORBS1	105	39	18826	13.7919	1	0.552727	0.548805
GOTERM_BP_5	GO:0090407~organophosphate biosynthetic process	8	7.33945	0.0200987	CKMT2, PPIP5K1, SPHK2, NAMPT, PLA2G5, PPARA, BCL2L1, SLC25A13	105	496	18826	2.89186	1	0.558518	0.554555
GOTERM_BP_5	GO:0032268~regulation of cellular protein metabolic process	25	22.9358	0.0213978	CSF1, SYNPO2, TACO1, FBLN1, PLA2G5, NOL3, AQP1, C3, CMYA5, XDH, CTSC, EPM2A, JUN, AGTPBP1, LIMCH1, DUSP1, SPHK2, KLF4, PER2, YEATS2, SLCO3A1, ID1, CCNG1, SERPING1, CRYAB	105	2858	18826	1.56836	1	0.569338	0.565298
GOTERM_BP_5	GO:0046889~positive regulation of lipid biosynthetic process	4	3.66972	0.0214827	SPHK2, MID1IP1, SORBS1, PPARA	105	107	18826	6.70263	1	0.569338	0.565298
GOTERM_BP_5	GO:0031324~negative regulation of cellular metabolic process	25	22.9358	0.0223208	FBLN1, NOL3, HK2, AQP1, NAMPT, CMYA5, XDH, MYOZ2, EPM2A, PARP3, JUN, S100A1, DUSP1, SPHK2, ZBTB16, KLF4, PER2, FAM220A, YEATS2, ID1, SERPING1, SIK1, MAFK, PPARA, CRYAB	105	2869	18826	1.56235	1	0.569338	0.565298
GOTERM_BP_5	GO:0042692~muscle cell differentiation	8	7.33945	0.0223431	C3, DMPK, TCAP, SIK1, NOL3, PPARA, ASB2, MYOZ2	105	507	18826	2.82912	1	0.569338	0.565298
GOTERM_BP_5	GO:0045601~regulation of endothelial cell differentiation	3	2.75229	0.0225438	ID1, XDH, APOLD1	105	42	18826	12.8068	1	0.569338	0.565298
GOTERM_BP_5	GO:0034765~regulation of ion transmembrane transport	8	7.33945	0.0225555	KCND2, S100A1, SPHK2, KCNIP2, CACNA2D1, TACO1, NOL3, KCNJ3	105	508	18826	2.82355	1	0.569338	0.565298
GOTERM_BP_5	GO:0005996~monosaccharide metabolic process	6	5.50459	0.022709	PFKFB2, PER2, SIK1, SORBS1, PPARA, HK2	105	291	18826	3.69681	1	0.569338	0.565298
GOTERM_BP_5	GO:0031399~regulation of protein modification process	19	17.4312	0.0230367	EPM2A, JUN, AGTPBP1, CSF1, LIMCH1, DUSP1, SPHK2, SYNPO2, FBLN1, PLA2G5, KLF4, PER2, C3, YEATS2, SLCO3A1, CCNG1, CMYA5, ID1, XDH	105	1979	18826	1.72138	1	0.569338	0.565298
GOTERM_BP_5	GO:0051591~response to cAMP	4	3.66972	0.0230852	JUN, DUSP1, PLA2G5, AQP1	105	110	18826	6.51983	1	0.569338	0.565298
GOTERM_BP_5	GO:0051129~negative regulation of cellular component organization	11	10.0917	0.0237668	PER2, DUSP1, SPHK2, MID1IP1, H2-K1, ID1, FBLN1, NOL3, SGK1, CRYAB, BCL2L1	105	881	18826	2.23865	1	0.573818	0.569747
GOTERM_BP_5	GO:0051246~regulation of protein metabolic process	26	23.8532	0.0245012	CSF1, SYNPO2, TACO1, FBLN1, ASB11, PLA2G5, NOL3, AQP1, C3, CMYA5, XDH, CTSC, EPM2A, JUN, AGTPBP1, LIMCH1, DUSP1, SPHK2, KLF4, PER2, YEATS2, SLCO3A1, ID1, CCNG1, SERPING1, CRYAB	105	3048	18826	1.52942	1	0.573818	0.569747
GOTERM_BP_5	GO:0001774~microglial cell activation	3	2.75229	0.0245938	JUN, NAMPT, CTSC	105	44	18826	12.2247	1	0.573818	0.569747
GOTERM_BP_5	GO:1903076~regulation of protein localization to plasma membrane	4	3.66972	0.0253205	EPM2A, MYO5B, SORBS1, BCL2L1	105	114	18826	6.29106	1	0.573818	0.569747
GOTERM_BP_5	GO:0031400~negative regulation of protein modification process	9	8.25688	0.0258282	PER2, EPM2A, JUN, DUSP1, SPHK2, CMYA5, FBLN1, KLF4, XDH	105	642	18826	2.51348	1	0.573818	0.569747
GOTERM_BP_5	GO:0034762~regulation of transmembrane transport	8	7.33945	0.0261459	KCND2, S100A1, SPHK2, KCNIP2, CACNA2D1, TACO1, NOL3, KCNJ3	105	524	18826	2.73733	1	0.573818	0.569747
GOTERM_BP_5	GO:0031032~actomyosin structure organization	5	4.58716	0.026183	FRMD5, LIMCH1, TCAP, SORBS1, MYOZ2	105	203	18826	4.41614	1	0.573818	0.569747
GOTERM_BP_5	GO:0046394~carboxylic acid biosynthetic process	6	5.50459	0.0264442	PER2, GSTM2, MID1IP1, TECR, LPL, PLA2G5	105	303	18826	3.5504	1	0.573818	0.569747
GOTERM_BP_5	GO:0016053~organic acid biosynthetic process	6	5.50459	0.0264442	PER2, GSTM2, MID1IP1, TECR, LPL, PLA2G5	105	303	18826	3.5504	1	0.573818	0.569747
GOTERM_BP_5	GO:0009250~glucan biosynthetic process	3	2.75229	0.026717	PER2, EPM2A, SORBS1	105	46	18826	11.6932	1	0.573818	0.569747
GOTERM_BP_5	GO:0019395~fatty acid oxidation	4	3.66972	0.0270708	IVD, PPARA, ACAD11, TUBA8	105	117	18826	6.12975	1	0.573818	0.569747
GOTERM_BP_5	GO:0030162~regulation of proteolysis	10	9.17431	0.0272266	C3, EPM2A, AGTPBP1, SERPING1, NOL3, KLF4, XDH, CRYAB, CTSC, AQP1	105	773	18826	2.31947	1	0.573818	0.569747
GOTERM_BP_5	GO:0046898~response to cycloheximide	2	1.83486	0.0273208	KLF4, BCL2L1	105	5	18826	71.7181	1	0.573818	0.569747
GOTERM_BP_5	GO:0044267~cellular protein metabolic process	39	35.7798	0.0273385	CSF1, SYNPO2, TACO1, FBLN1, TMTC1, ASB11, PLA2G5, NOL3, AQP1, C3, TRIM7, ASB10, CMYA5, XDH, CTSC, EPM2A, PARP3, JUN, AGTPBP1, DMPK, LIMCH1, DUSP1, SPHK2, KLF4, RPL3L, FBXO31, PER2, FAM220A, YEATS2, SLCO3A1, PSME4, ID1, CCNG1, SERPING1, SIK1, ASB2, SGK1, CRYAB, MSRB1	105	5177	18826	1.35069	1	0.573818	0.569747
GOTERM_BP_5	GO:0008637~apoptotic mitochondrial changes	4	3.66972	0.0276684	JUN, NOL3, HK2, BCL2L1	105	118	18826	6.0778	1	0.574628	0.570551
GOTERM_BP_5	GO:0001568~blood vessel development	10	9.17431	0.0280199	C3, JUN, HSPB6, S100A1, SPHK2, KLF4, XDH, APOLD1, HK2, AQP1	105	777	18826	2.30753	1	0.575868	0.571782
GOTERM_BP_5	GO:0015749~monosaccharide transport	4	3.66972	0.0288844	C3, SLC2A4, SORBS1, HK2	105	120	18826	5.97651	1	0.582067	0.577937
GOTERM_BP_5	GO:0051898~negative regulation of protein kinase B signaling	3	2.75229	0.0289116	PPARA, KLF4, XDH	105	48	18826	11.206	1	0.582067	0.577937
GOTERM_BP_5	GO:0006464~cellular protein modification process	31	28.4404	0.0300519	CSF1, SYNPO2, FBLN1, TMTC1, ASB11, PLA2G5, C3, TRIM7, ASB10, CMYA5, XDH, EPM2A, PARP3, JUN, AGTPBP1, DMPK, LIMCH1, DUSP1, SPHK2, KLF4, FBXO31, PER2, FAM220A, YEATS2, SLCO3A1, ID1, CCNG1, SIK1, ASB2, SGK1, CRYAB	105	3898	18826	1.4259	1	0.591625	0.587427
GOTERM_BP_5	GO:0036211~protein modification process	31	28.4404	0.0300519	CSF1, SYNPO2, FBLN1, TMTC1, ASB11, PLA2G5, C3, TRIM7, ASB10, CMYA5, XDH, EPM2A, PARP3, JUN, AGTPBP1, DMPK, LIMCH1, DUSP1, SPHK2, KLF4, FBXO31, PER2, FAM220A, YEATS2, SLCO3A1, ID1, CCNG1, SIK1, ASB2, SGK1, CRYAB	105	3898	18826	1.4259	1	0.591625	0.587427
GOTERM_BP_5	GO:0008285~negative regulation of cell proliferation	10	9.17431	0.0302859	PER2, JUN, AGTPBP1, INTU, DUSP1, ZBTB16, FBLN1, KLF4, TOB2, XDH	105	788	18826	2.27532	1	0.591625	0.587427
GOTERM_BP_5	GO:0048814~regulation of dendrite morphogenesis	4	3.66972	0.0307611	MYO5B, ID1, SGK1, FBXO31	105	123	18826	5.83074	1	0.595017	0.590794
GOTERM_BP_5	GO:0034440~lipid oxidation	4	3.66972	0.0314007	IVD, PPARA, ACAD11, TUBA8	105	124	18826	5.78372	1	0.60149	0.597222
GOTERM_BP_5	GO:1904375~regulation of protein localization to cell periphery	4	3.66972	0.0327006	EPM2A, MYO5B, SORBS1, BCL2L1	105	126	18826	5.69191	1	0.614461	0.6101
GOTERM_BP_5	GO:0009132~nucleoside diphosphate metabolic process	4	3.66972	0.0327006	PFKFB2, BPGM, PPARA, HK2	105	126	18826	5.69191	1	0.614461	0.6101
GOTERM_BP_5	GO:0016051~carbohydrate biosynthetic process	5	4.58716	0.0332745	PER2, EPM2A, SIK1, SORBS1, PPARA	105	219	18826	4.0935	1	0.61786	0.613475
GOTERM_BP_5	GO:0048016~inositol phosphate-mediated signaling	3	2.75229	0.0335078	3425401B19RIK, CMYA5, MYOZ2	105	52	18826	10.344	1	0.61786	0.613475
GOTERM_BP_5	GO:0032269~negative regulation of cellular protein metabolic process	13	11.9266	0.0343417	EPM2A, JUN, DUSP1, SPHK2, FBLN1, NOL3, KLF4, AQP1, PER2, CMYA5, SERPING1, XDH, CRYAB	105	1208	18826	1.9295	1	0.627266	0.622815
GOTERM_BP_5	GO:0019932~second-messenger-mediated signaling	6	5.50459	0.0346538	DMPK, 3425401B19RIK, CMYA5, MT1, MYOZ2, AQP1	105	326	18826	3.29991	1	0.627266	0.622815
GOTERM_BP_5	GO:0043065~positive regulation of apoptotic process	9	8.25688	0.0351426	JUN, DUSP1, SPHK2, ZBTB16, G0S2, SIK1, XDH, CTSC, BCL2L1	105	682	18826	2.36607	1	0.628942	0.624479
GOTERM_BP_5	GO:0032526~response to retinoic acid	4	3.66972	0.035384	DUSP1, KLF4, RXRG, AQP1	105	130	18826	5.51678	1	0.628942	0.624479
GOTERM_BP_5	GO:0007423~sensory organ development	9	8.25688	0.0361851	C3, JUN, AGTPBP1, INTU, H2-K1, TCAP, KLF4, CRYAB, AQP1	105	686	18826	2.35227	1	0.636405	0.631889
GOTERM_BP_5	GO:0043068~positive regulation of programmed cell death	9	8.25688	0.036449	JUN, DUSP1, SPHK2, ZBTB16, G0S2, SIK1, XDH, CTSC, BCL2L1	105	687	18826	2.34885	1	0.636405	0.631889
GOTERM_BP_5	GO:0043392~negative regulation of DNA binding	3	2.75229	0.0371293	PER2, JUN, ID1	105	55	18826	9.77974	1	0.637296	0.632774
GOTERM_BP_5	GO:0001525~angiogenesis	8	7.33945	0.03739	C3, JUN, HSPB6, S100A1, KLF4, APOLD1, HK2, AQP1	105	566	18826	2.53421	1	0.637296	0.632774
GOTERM_BP_5	GO:1903729~regulation of plasma membrane organization	4	3.66972	0.037469	EPM2A, MYO5B, SORBS1, BCL2L1	105	133	18826	5.39234	1	0.637296	0.632774
GOTERM_BP_5	GO:0070371~ERK1 and ERK2 cascade	6	5.50459	0.0382528	C3, JUN, DUSP1, FBLN1, PLA2G5, KLF4	105	335	18826	3.21126	1	0.645067	0.640489
GOTERM_BP_5	GO:0014888~striated muscle adaptation	3	2.75229	0.0396233	TCAP, ASB2, MYOZ2	105	57	18826	9.43659	1	0.662515	0.657814
GOTERM_BP_5	GO:0051146~striated muscle cell differentiation	6	5.50459	0.0412052	DMPK, TCAP, SIK1, PPARA, ASB2, MYOZ2	105	342	18826	3.14553	1	0.670202	0.665446
GOTERM_BP_5	GO:0031669~cellular response to nutrient levels	5	4.58716	0.0419281	JUN, NAMPT, LPL, SIK1, PPARA	105	236	18826	3.79863	1	0.670202	0.665446
GOTERM_BP_5	GO:0007015~actin filament organization	7	6.42202	0.0422555	LIMCH1, SYNPO2, MYO5B, ID1, TCAP, SORBS1, MSRB1	105	460	18826	2.72841	1	0.670202	0.665446
GOTERM_BP_5	GO:0045936~negative regulation of phosphate metabolic process	8	7.33945	0.0424043	EPM2A, JUN, DUSP1, CMYA5, FBLN1, PPARA, KLF4, XDH	105	582	18826	2.46454	1	0.670202	0.665446
GOTERM_BP_5	GO:0010563~negative regulation of phosphorus metabolic process	8	7.33945	0.0424043	EPM2A, JUN, DUSP1, CMYA5, FBLN1, PPARA, KLF4, XDH	105	582	18826	2.46454	1	0.670202	0.665446
GOTERM_BP_5	GO:0051050~positive regulation of transport	12	11.0092	0.0426489	PFKFB2, C3, S100A1, SPHK2, KCNIP2, CACNA2D1, MYO5B, PLA2G5, SORBS1, SGK1, BCL2L1, AQP1	105	1110	18826	1.93833	1	0.670202	0.665446
GOTERM_BP_5	GO:1903028~positive regulation of opsonization	2	1.83486	0.043357	C3, PLA2G5	105	8	18826	44.8238	1	0.670202	0.665446
GOTERM_BP_5	GO:0035795~negative regulation of mitochondrial membrane permeability	2	1.83486	0.043357	NOL3, HK2	105	8	18826	44.8238	1	0.670202	0.665446
GOTERM_BP_5	GO:0046902~regulation of mitochondrial membrane permeability	3	2.75229	0.0434799	NOL3, HK2, BCL2L1	105	60	18826	8.96476	1	0.670202	0.665446
GOTERM_BP_5	GO:0050775~positive regulation of dendrite morphogenesis	3	2.75229	0.0434799	MYO5B, SGK1, FBXO31	105	60	18826	8.96476	1	0.670202	0.665446
GOTERM_BP_5	GO:0009966~regulation of signal transduction	25	22.9358	0.0446378	INTU, CSF1, FBLN1, PLA2G5, SLC2A4, NOL3, SLC7A1, C3, CMYA5, PDE4A, XDH, MYOZ2, CTSC, EPM2A, JUN, DMPK, DUSP1, SPHK2, G0S2, SORBS1, KLF4, 3425401B19RIK, ID1, PPARA, BCL2L1	105	3065	18826	1.46244	1	0.682716	0.677871
GOTERM_BP_5	GO:0010906~regulation of glucose metabolic process	4	3.66972	0.0464228	PFKFB2, SIK1, SORBS1, PPARA	105	145	18826	4.94608	1	0.704555	0.699556
GOTERM_BP_5	GO:0051248~negative regulation of protein metabolic process	13	11.9266	0.0487648	EPM2A, JUN, DUSP1, SPHK2, FBLN1, NOL3, KLF4, AQP1, PER2, CMYA5, SERPING1, XDH, CRYAB	105	1276	18826	1.82668	1	0.73445	0.729238
GOTERM_BP_5	GO:0009165~nucleotide biosynthetic process	5	4.58716	0.0493286	SPHK2, NAMPT, PPARA, BCL2L1, SLC25A13	105	249	18826	3.60031	1	0.737313	0.732081

## Sheet: miR-322-5p-KEGG
Category	Term	Count	%	PValue	Genes	List Total	Pop Hits	Pop Total	Fold Enrichment	Bonferroni	Benjamini	FDR
KEGG_PATHWAY	mmu04210:Apoptosis	5	4.58716	0.0120575	PARP3, JUN, CTSC, BCL2L1, TUBA8	60	136	8977	5.50061	0.923596	1	1
KEGG_PATHWAY	mmu03320:PPAR signaling pathway	4	3.66972	0.020545	LPL, SORBS1, PPARA, RXRG	60	89	8977	6.72434	0.987734	1	1
KEGG_PATHWAY	mmu01100:Metabolic pathways	18	16.5138	0.0281473	PFKFB2, MCCC2, PYGB, ALAS2, GSTM2, COX8B, SPHK2, TECR, OGDHL, PLA2G5, BPGM, HK2, CKMT2, ALDH2, IVD, NAMPT, PDE4A, XDH	60	1619	8977	1.66343	0.997649	1	1
KEGG_PATHWAY	mmu04145:Phagosome	5	4.58716	0.031346	C3, H2-K1, MRC1, TUBB4B, TUBA8	60	182	8977	4.11035	0.998831	1	1

## Sheet: miR-382-5p-GO
Category	Term	Count	%	PValue	Genes	List Total	Pop Hits	Pop Total	Fold Enrichment	Bonferroni	Benjamini	FDR
GOTERM_BP_5	GO:0043436~oxoacid metabolic process	34	18.8889	3.68422e-10	ECHS1, MGST3, PRUNE2, F13A1, OGDHL, PLA2G5, HK2, C3, MPC1, GPC1, ACAD11, BCKDHA, EGLN1, MCCC2, GSTM2, PHYH, DGAT2, ANGPT1, GSTO1, MID1IP1, ADHFE1, NR1D1, BPGM, ACADSB, SDHB, PER2, ALDH4A1, ALDH6A1, IVD, PPARA, LPIN1, ANK, BCAT2, TUBA8	170	1069	18826	3.52217	8.77213e-07	8.77213e-07	8.54371e-07
GOTERM_BP_5	GO:0019752~carboxylic acid metabolic process	30	16.6667	1.52323e-08	ECHS1, MGST3, F13A1, OGDHL, PLA2G5, HK2, C3, MPC1, ACAD11, BCKDHA, EGLN1, MCCC2, GSTM2, PHYH, DGAT2, GSTO1, MID1IP1, ADHFE1, NR1D1, BPGM, ACADSB, SDHB, PER2, ALDH4A1, ALDH6A1, IVD, PPARA, LPIN1, BCAT2, TUBA8	170	987	18826	3.36599	3.62675e-05	1.81341e-05	1.76619e-05
GOTERM_BP_5	GO:0009083~branched-chain amino acid catabolic process	6	3.33333	9.95198e-07	BCKDHA, MCCC2, ALDH6A1, IVD, ACADSB, BCAT2	170	21	18826	31.6403	0.00236676	0.000789856	0.000769288
GOTERM_BP_5	GO:0046395~carboxylic acid catabolic process	13	7.22222	1.67029e-06	BCKDHA, MCCC2, PHYH, ECHS1, ADHFE1, ACADSB, ALDH4A1, ALDH6A1, IVD, LPIN1, ACAD11, TUBA8, BCAT2	170	238	18826	6.04889	0.00396907	0.000795392	0.00077468
GOTERM_BP_5	GO:0016054~organic acid catabolic process	13	7.22222	1.67029e-06	BCKDHA, MCCC2, PHYH, ECHS1, ADHFE1, ACADSB, ALDH4A1, ALDH6A1, IVD, LPIN1, ACAD11, TUBA8, BCAT2	170	238	18826	6.04889	0.00396907	0.000795392	0.00077468
GOTERM_BP_5	GO:0009081~branched-chain amino acid metabolic process	6	3.33333	2.52396e-06	BCKDHA, MCCC2, ALDH6A1, IVD, ACADSB, BCAT2	170	25	18826	26.5779	0.00599154	0.00100159	0.000975512
GOTERM_BP_5	GO:0032922~circadian regulation of gene expression	8	4.44444	3.74148e-06	PER2, PER1, NOCT, USP2, NAMPT, ID1, NR1D1, PPARA	170	72	18826	12.3046	0.00886893	0.00121727	0.00118557
GOTERM_BP_5	GO:1902532~negative regulation of intracellular signal transduction	19	10.5556	4.08993e-06	EGLN1, DUSP1, GSTO1, WFS1, FBLN1, NR1D1, NOL3, NDRG2, KLF4, CLU, PER1, SMPD1, WNK2, CMYA5, TIMP3, PPARA, XDH, MYOZ2, BCL2L1	170	572	18826	3.67847	0.00969089	0.00121727	0.00118557
GOTERM_BP_5	GO:0010959~regulation of metal ion transport	16	8.88889	1.65585e-05	ACE, DMPK, SPHK2, GSTO1, WFS1, CACNA2D1, TESC, USP2, ATP1A2, NOL3, PER1, WNK2, HRC, SIK1, TMEM38A, SGK1	170	457	18826	3.87715	0.0386589	0.00438063	0.00426656
GOTERM_BP_5	GO:0050801~ion homeostasis	23	12.7778	1.87094e-05	EGLN1, ALAS2, DGAT2, ACE, DMPK, GSTO1, WFS1, CACNA2D1, TESC, SLC41A1, ATP1A2, PYGM, MT1, NOL3, CP, ANKRD9, WNK2, HRC, ALPL, TMEM38A, SGK1, KCNK3, ANK	170	899	18826	2.8332	0.0435697	0.0044547	0.0043387
GOTERM_BP_5	GO:0055082~cellular chemical homeostasis	23	12.7778	2.29106e-05	EGLN1, ALAS2, DGAT2, DMPK, GSTO1, WFS1, CACNA2D1, TESC, SLC41A1, ATP1A2, PYGM, FITM2, NR1D1, MT1, NOL3, HK2, AQP1, ANKRD9, OXCT1, HRC, TMEM38A, SGK1, KCNK3	170	911	18826	2.79588	0.0530896	0.0049591	0.00482997
GOTERM_BP_5	GO:0006812~cation transport	26	14.4444	4.36677e-05	SLC44A2, SLC41A3, SLC41A1, ATP1A2, NOL3, SLC7A1, AQP1, TMEM38A, SLC38A3, KCNJ3, ACE, DMPK, KCND2, GSTO1, SPHK2, WFS1, CACNA2D1, TESC, USP2, CP, PER1, WNK2, HRC, SIK1, SGK1, KCNK3	170	1165	18826	2.47148	0.0987522	0.0086644	0.00843878
GOTERM_BP_5	GO:0009063~cellular amino acid catabolic process	8	4.44444	5.40426e-05	ALDH4A1, BCKDHA, MCCC2, ALDH6A1, IVD, ADHFE1, ACADSB, BCAT2	170	108	18826	8.20305	0.120744	0.00989812	0.00964038
GOTERM_BP_5	GO:0010866~regulation of triglyceride biosynthetic process	5	2.77778	6.84218e-05	C3, DGAT2, FITM2, SIK1, LPIN1	170	25	18826	22.1482	0.150339	0.0116366	0.0113336
GOTERM_BP_5	GO:0043269~regulation of ion transport	20	11.1111	8.36707e-05	ACE, DMPK, KCND2, SPHK2, GSTO1, WFS1, CACNA2D1, TESC, USP2, ATP1A2, NOL3, PER2, PER1, WNK2, HRC, SIK1, TMEM38A, SLC38A3, SGK1, KCNJ3	170	785	18826	2.82143	0.180637	0.0132813	0.0129355
GOTERM_BP_5	GO:0006631~fatty acid metabolic process	15	8.33333	9.69997e-05	GSTM2, PHYH, ECHS1, DGAT2, MID1IP1, MGST3, PLA2G5, ACADSB, PER2, C3, IVD, PPARA, LPIN1, ACAD11, TUBA8	170	473	18826	3.51188	0.206235	0.0144348	0.0140589
GOTERM_BP_5	GO:0090207~regulation of triglyceride metabolic process	6	3.33333	0.000111291	C3, DGAT2, FITM2, SIK1, LPIN1, PNPLA2	170	53	18826	12.5367	0.232793	0.0155873	0.0151814
GOTERM_BP_5	GO:0046890~regulation of lipid biosynthetic process	10	5.55556	0.000144772	C3, DGAT2, SPHK2, MID1IP1, FITM2, SIK1, SORBS1, NR1D1, PPARA, LPIN1	170	215	18826	5.15075	0.291587	0.0191502	0.0186515
GOTERM_BP_5	GO:0010942~positive regulation of cell death	19	10.5556	0.000167163	EGLN1, TNFAIP8, GSN, ACE, DUSP1, SPHK2, ZBTB16, CHCHD10, HBA-A1, CLU, ADAMTSL4, SMPD1, EEF1A2, TIMP3, SIK1, MAPT, XDH, CTSC, BCL2L1	170	759	18826	2.77218	0.328371	0.0209482	0.0204027
GOTERM_BP_5	GO:0007517~muscle organ development	14	7.77778	0.000200859	EGLN1, TRIM72, BTG2, ANGPT1, USP2, TPM1, GPCPD1, ACTA1, GPC1, XIRP2, MYH14, PPARA, ASB2, MYOZ2	170	446	18826	3.47618	0.38016	0.0230198	0.0224204
GOTERM_BP_5	GO:1901606~alpha-amino acid catabolic process	7	3.88889	0.00020303	ALDH4A1, MCCC2, ALDH6A1, IVD, ADHFE1, ACADSB, BCAT2	170	94	18826	8.24668	0.383357	0.0230198	0.0224204
GOTERM_BP_5	GO:0001666~response to hypoxia	12	6.66667	0.000279453	EGLN1, ALAS2, KCND2, PYGM, SLC2A4, NOL3, PPARA, APOLD1, HK2, KCNK3, AQP1, FOSL2	170	343	18826	3.87433	0.485968	0.0296319	0.0288603
GOTERM_BP_5	GO:0044242~cellular lipid catabolic process	10	5.55556	0.000297402	PHYH, ECHS1, IVD, SMPD1, PLA2G5, LPIN1, GPCPD1, ACAD11, TUBA8, PNPLA2	170	237	18826	4.67262	0.507479	0.0296319	0.0288603
GOTERM_BP_5	GO:0010889~regulation of sequestering of triglyceride	4	2.22222	0.000298683	PLIN3, FITM2, PPARA, PNPLA2	170	15	18826	29.531	0.508981	0.0296319	0.0288603
GOTERM_BP_5	GO:0035556~intracellular signal transduction	42	23.3333	0.000339885	CSF1R, CSF1, ASB14, FBLN1, PLA2G5, NOL3, NDRG2, SLC7A1, CLU, RHOBTB1, AQP1, C3, ALDH2, ASB10, SMPD1, CMYA5, TIMP3, TMEM38A, XDH, MYOZ2, EGLN1, GSN, ANGPT1, DMPK, GSTO1, DUSP1, SPHK2, WFS1, NR1D1, MT1, KLF4, ACTA2, PER1, WNK2, ID1, HRC, SIK1, MAPT, PPARA, ASB2, SGK1, BCL2L1	170	2678	18826	1.73679	0.554876	0.0323706	0.0315277
GOTERM_BP_5	GO:0014706~striated muscle tissue development	14	7.77778	0.00036084	EGLN1, BTG2, ANGPT1, USP2, TPM1, GPCPD1, ACTA1, GPC1, XIRP2, MYH14, SIK1, PPARA, ASB2, MYOZ2	170	474	18826	3.27084	0.576548	0.0330446	0.0321841
GOTERM_BP_5	GO:0043065~positive regulation of apoptotic process	17	9.44444	0.000438742	EGLN1, TNFAIP8, GSN, ACE, DUSP1, SPHK2, ZBTB16, CHCHD10, CLU, ADAMTSL4, SMPD1, EEF1A2, TIMP3, SIK1, XDH, CTSC, BCL2L1	170	682	18826	2.76041	0.648264	0.0386906	0.0376831
GOTERM_BP_5	GO:0043068~positive regulation of programmed cell death	17	9.44444	0.000475011	EGLN1, TNFAIP8, GSN, ACE, DUSP1, SPHK2, ZBTB16, CHCHD10, CLU, ADAMTSL4, SMPD1, EEF1A2, TIMP3, SIK1, XDH, CTSC, BCL2L1	170	687	18826	2.74032	0.677376	0.0403929	0.0393411
GOTERM_BP_5	GO:0030730~sequestering of triglyceride	4	2.22222	0.000525157	PLIN3, FITM2, PPARA, PNPLA2	170	18	18826	24.6092	0.713704	0.0431172	0.0419945
GOTERM_BP_5	GO:0019395~fatty acid oxidation	7	3.88889	0.000658424	PHYH, ECHS1, DGAT2, IVD, PPARA, ACAD11, TUBA8	170	117	18826	6.62554	0.791585	0.0522569	0.0508962
GOTERM_BP_5	GO:0030036~actin cytoskeleton organization	17	9.44444	0.000751549	CSF1R, GSN, LIMCH1, SYNPO2, TPM1, SORBS1, RHOBTB1, AQP1, ACTA1, FRMD5, MYO5B, ID1, XIRP2, MYH14, LPIN1, ASB2, MYOZ2	170	717	18826	2.62566	0.833058	0.0569009	0.0554192
GOTERM_BP_5	GO:0006873~cellular ion homeostasis	17	9.44444	0.000785564	EGLN1, ALAS2, DMPK, GSTO1, WFS1, CACNA2D1, TESC, SLC41A1, ATP1A2, PYGM, MT1, NOL3, ANKRD9, HRC, TMEM38A, SGK1, KCNK3	170	720	18826	2.61472	0.846056	0.0569009	0.0554192
GOTERM_BP_5	GO:0009966~regulation of signal transduction	45	25	0.00078863	TRIM72, CSF1R, INTU, CSF1, HTRA3, FBLN1, PLA2G5, SLC2A4, NOL3, NDRG2, SLC7A1, CLU, C3, GPC1, SMPD1, ADAMTSL2, CMYA5, TIMP3, XDH, MYOZ2, CTSC, EGLN1, LYNX1, GSN, ANGPT1, DMPK, GSTO1, DUSP1, SPHK2, WFS1, CHCHD10, NR1D1, SORBS1, KLF4, ACTA2, PER1, SMOC2, WNK2, ID1, HRC, MAPT, PPARA, LGR6, TRABD2B, BCL2L1	170	3065	18826	1.62589	0.847176	0.0569009	0.0554192
GOTERM_BP_5	GO:0006915~apoptotic process	33	18.3333	0.000874077	CSF1R, BTG2, TNFAIP8, PRUNE2, NOL3, CLU, HK2, AQP1, ALDH2, ADAMTSL4, SMPD1, TIMP3, XDH, CTSC, EGLN1, ACE, GSN, ANGPT1, DMPK, DUSP1, SPHK2, WFS1, ZBTB16, CHCHD10, MT1, KLF4, ID1, EEF1A2, SIK1, MAPT, PPARA, SGK1, BCL2L1	170	2004	18826	1.82358	0.87533	0.0590068	0.0574703
GOTERM_BP_5	GO:0034440~lipid oxidation	7	3.88889	0.000892961	PHYH, ECHS1, DGAT2, IVD, PPARA, ACAD11, TUBA8	170	124	18826	6.25152	0.880816	0.0590068	0.0574703
GOTERM_BP_5	GO:0055086~nucleobase-containing small molecule metabolic process	16	8.88889	0.000902177	MCCC2, CFH, SPHK2, CHCHD10, ATP1A2, BPGM, COX6A2, HK2, ALDH6A1, MPC1, NOCT, NAMPT, PPARA, XDH, SLC25A13, BCL2L1	170	659	18826	2.68871	0.883405	0.0590068	0.0574703
GOTERM_BP_5	GO:0070371~ERK1 and ERK2 cascade	11	6.11111	0.000916947	ACTA2, C3, CSF1R, ANGPT1, DUSP1, WNK2, TIMP3, FBLN1, PLA2G5, NDRG2, KLF4	170	335	18826	3.63628	0.887438	0.0590068	0.0574703
GOTERM_BP_5	GO:0009123~nucleoside monophosphate metabolic process	11	6.11111	0.00107195	CFH, SPHK2, CHCHD10, ATP1A2, BPGM, PPARA, XDH, COX6A2, HK2, BCL2L1, SLC25A13	170	342	18826	3.56185	0.922206	0.0671663	0.0654173
GOTERM_BP_5	GO:0042981~regulation of apoptotic process	29	16.1111	0.00116692	CSF1R, BTG2, TNFAIP8, NOL3, CLU, AQP1, ALDH2, ADAMTSL4, SMPD1, TIMP3, XDH, CTSC, EGLN1, ACE, GSN, ANGPT1, DUSP1, SPHK2, WFS1, ZBTB16, CHCHD10, MT1, KLF4, ID1, EEF1A2, SIK1, PPARA, SGK1, BCL2L1	170	1696	18826	1.89357	0.937966	0.0692411	0.0674381
GOTERM_BP_5	GO:0019216~regulation of lipid metabolic process	12	6.66667	0.00122194	C3, DGAT2, SPHK2, MID1IP1, EEF1A2, FITM2, SIK1, SORBS1, NR1D1, PPARA, LPIN1, PNPLA2	170	410	18826	3.24121	0.945591	0.0692411	0.0674381
GOTERM_BP_5	GO:0006941~striated muscle contraction	8	4.44444	0.00122561	GSN, DMPK, CACNA2D1, TPM1, HRC, MYH14, ATP1A2, TMEM38A	170	180	18826	4.92183	0.946064	0.0692411	0.0674381
GOTERM_BP_5	GO:0010880~regulation of release of sequestered calcium ion into cytosol by sarcoplasmic reticulum	4	2.22222	0.00125211	GSTO1, HRC, TMEM38A, NOL3	170	24	18826	18.4569	0.949366	0.0692411	0.0674381
GOTERM_BP_5	GO:0036211~protein modification process	53	29.4444	0.00127955	TRIM72, BTG2, CSF1, F13A1, DUSP18, CLU, ANKRD9, TRIM7, SMPD1, TIMP3, PARP3, AGTPBP1, LIMCH1, DUSP1, SPHK2, USP2, ACTA2, SIK1, MAPT, SGK1, TRIM54, TRABD2B, CSF1R, SYNPO2, ASB14, FBLN1, TMTC1, PLA2G5, NDRG2, ART1, C3, ASB10, CMYA5, XDH, ST3GAL3, EGLN1, ACE, ANGPT1, DMPK, WFS1, KLF4, FBXO31, PER2, PER1, PDP2, YEATS2, SLCO3A1, TTLL1, WNK2, ID1, HRC, LPIN1, ASB2	170	3898	18826	1.50572	0.952573	0.0692411	0.0674381
GOTERM_BP_5	GO:0006464~cellular protein modification process	53	29.4444	0.00127955	TRIM72, BTG2, CSF1, F13A1, DUSP18, CLU, ANKRD9, TRIM7, SMPD1, TIMP3, PARP3, AGTPBP1, LIMCH1, DUSP1, SPHK2, USP2, ACTA2, SIK1, MAPT, SGK1, TRIM54, TRABD2B, CSF1R, SYNPO2, ASB14, FBLN1, TMTC1, PLA2G5, NDRG2, ART1, C3, ASB10, CMYA5, XDH, ST3GAL3, EGLN1, ACE, ANGPT1, DMPK, WFS1, KLF4, FBXO31, PER2, PER1, PDP2, YEATS2, SLCO3A1, TTLL1, WNK2, ID1, HRC, LPIN1, ASB2	170	3898	18826	1.50572	0.952573	0.0692411	0.0674381
GOTERM_BP_5	GO:0009968~negative regulation of signal transduction	24	13.3333	0.0013754	EGLN1, TRIM72, DUSP1, GSTO1, WFS1, HTRA3, FBLN1, NR1D1, NOL3, NDRG2, KLF4, CLU, PER1, GPC1, SMPD1, WNK2, ADAMTSL2, CMYA5, TIMP3, PPARA, XDH, MYOZ2, TRABD2B, BCL2L1	170	1300	18826	2.04445	0.962262	0.0712726	0.0694167
GOTERM_BP_5	GO:0009117~nucleotide metabolic process	15	8.33333	0.00137696	MCCC2, CFH, SPHK2, CHCHD10, ATP1A2, BPGM, COX6A2, HK2, MPC1, NOCT, NAMPT, PPARA, XDH, SLC25A13, BCL2L1	170	617	18826	2.69225	0.962402	0.0712726	0.0694167
GOTERM_BP_5	GO:0043067~regulation of programmed cell death	29	16.1111	0.00144113	CSF1R, BTG2, TNFAIP8, NOL3, CLU, AQP1, ALDH2, ADAMTSL4, SMPD1, TIMP3, XDH, CTSC, EGLN1, ACE, GSN, ANGPT1, DUSP1, SPHK2, WFS1, ZBTB16, CHCHD10, MT1, KLF4, ID1, EEF1A2, SIK1, PPARA, SGK1, BCL2L1	170	1720	18826	1.86715	0.967736	0.073007	0.071106
GOTERM_BP_5	GO:0006753~nucleoside phosphate metabolic process	15	8.33333	0.00153023	MCCC2, CFH, SPHK2, CHCHD10, ATP1A2, BPGM, COX6A2, HK2, MPC1, NOCT, NAMPT, PPARA, XDH, SLC25A13, BCL2L1	170	624	18826	2.66205	0.973912	0.0759059	0.0739294
GOTERM_BP_5	GO:0048513~animal organ development	54	30	0.00168129	TRIM72, ALAS2, BTG2, CSF1, H2-K1, HBA-A2, HBA-A1, CLU, HK2, AQP1, TMEM143, ADAMTSL2, MYOZ2, AGTPBP1, DGAT2, SPHK2, TESC, USP2, TPM1, BPGM, GPCPD1, ACTA2, ACTA1, CRISPLD2, SIK1, PPARA, ANK, CSF1R, INTU, CFH, ATP1A2, TOB2, C3, OXCT1, GPC1, XIRP2, MYH14, SLC38A3, XDH, EGLN1, ACE, ANGPT1, WFS1, ZBTB16, KLF4, FOSL2, TTLL1, ID1, MGP, ALPL, TACC2, LPIN1, ASB2, BCL2L1	170	4042	18826	1.47947	0.981804	0.0816972	0.0795698
GOTERM_BP_5	GO:0043409~negative regulation of MAPK cascade	8	4.44444	0.00187425	PER1, DUSP1, SMPD1, WNK2, TIMP3, FBLN1, NDRG2, KLF4	170	194	18826	4.56665	0.988516	0.0892519	0.0869278
GOTERM_BP_5	GO:1902531~regulation of intracellular signal transduction	30	16.6667	0.00205079	CSF1R, CSF1, FBLN1, PLA2G5, NOL3, NDRG2, SLC7A1, CLU, C3, SMPD1, CMYA5, TIMP3, XDH, MYOZ2, EGLN1, ANGPT1, GSTO1, DUSP1, SPHK2, WFS1, NR1D1, KLF4, ACTA2, PER1, WNK2, ID1, HRC, MAPT, PPARA, BCL2L1	170	1848	18826	1.79775	0.992463	0.0941756	0.0917233
GOTERM_BP_5	GO:0045834~positive regulation of lipid metabolic process	8	4.44444	0.00205675	DGAT2, SPHK2, MID1IP1, EEF1A2, SORBS1, NR1D1, PPARA, PNPLA2	170	197	18826	4.4971	0.99257	0.0941756	0.0917233
GOTERM_BP_5	GO:0061518~microglial cell proliferation	3	1.66667	0.00216487	CSF1R, CSF1, CLU	170	8	18826	41.5279	0.994259	0.0972556	0.0947231
GOTERM_BP_5	GO:0034220~ion transmembrane transport	19	10.5556	0.00232818	SLC16A1, KCND2, SPHK2, GSTO1, CACNA2D1, TESC, SLC41A1, ATP1A2, NOL3, SLC7A1, AQP1, WNK2, HRC, TMEM38A, SLC38A3, KCNK3, ANK, KCNJ3, SLC25A13	170	953	18826	2.20785	0.996112	0.0991984	0.0966153
GOTERM_BP_5	GO:0010563~negative regulation of phosphorus metabolic process	14	7.77778	0.0023331	ANGPT1, DUSP1, FBLN1, NDRG2, KLF4, PER1, SMPD1, WNK2, CMYA5, TIMP3, MAPT, PPARA, LPIN1, XDH	170	582	18826	2.66388	0.996157	0.0991984	0.0966153
GOTERM_BP_5	GO:0045936~negative regulation of phosphate metabolic process	14	7.77778	0.0023331	ANGPT1, DUSP1, FBLN1, NDRG2, KLF4, PER1, SMPD1, WNK2, CMYA5, TIMP3, MAPT, PPARA, LPIN1, XDH	170	582	18826	2.66388	0.996157	0.0991984	0.0966153
GOTERM_BP_5	GO:0043153~entrainment of circadian clock by photoperiod	4	2.22222	0.00241452	PER2, PER1, USP2, SIK1	170	30	18826	14.7655	0.996836	0.100859	0.098233
GOTERM_BP_5	GO:0010648~negative regulation of cell communication	25	13.8889	0.00254356	TRIM72, HTRA3, FBLN1, NOL3, NDRG2, CLU, GPC1, SMPD1, ADAMTSL2, CMYA5, TIMP3, XDH, MYOZ2, EGLN1, GSTO1, DUSP1, WFS1, NR1D1, KLF4, PER1, WNK2, MAPT, PPARA, TRABD2B, BCL2L1	170	1447	18826	1.91329	0.997675	0.104417	0.101698
GOTERM_BP_5	GO:0050849~negative regulation of calcium-mediated signaling	4	2.22222	0.00265574	EGLN1, GSTO1, CMYA5, MYOZ2	170	31	18826	14.2892	0.998221	0.107175	0.104384
GOTERM_BP_5	GO:0046889~positive regulation of lipid biosynthetic process	6	3.33333	0.00279607	DGAT2, SPHK2, MID1IP1, SORBS1, NR1D1, PPARA	170	107	18826	6.20979	0.998727	0.10859	0.105762
GOTERM_BP_5	GO:0031399~regulation of protein modification process	31	17.2222	0.00287879	CSF1R, CSF1, SYNPO2, FBLN1, PLA2G5, NDRG2, CLU, C3, SMPD1, CMYA5, TIMP3, XDH, AGTPBP1, ACE, ANGPT1, LIMCH1, DUSP1, SPHK2, WFS1, KLF4, PER2, ACTA2, PER1, YEATS2, SLCO3A1, WNK2, ID1, HRC, MAPT, LPIN1, TRABD2B	170	1979	18826	1.7347	0.998956	0.10859	0.105762
GOTERM_BP_5	GO:0009062~fatty acid catabolic process	6	3.33333	0.00291091	PHYH, ECHS1, IVD, LPIN1, ACAD11, TUBA8	170	108	18826	6.15229	0.999033	0.10859	0.105762
GOTERM_BP_5	GO:0010883~regulation of lipid storage	5	2.77778	0.00293024	C3, PLIN3, FITM2, PPARA, PNPLA2	170	66	18826	8.38948	0.999076	0.10859	0.105762
GOTERM_BP_5	GO:0090257~regulation of muscle system process	9	5	0.00294548	CHRM2, DMPK, CMYA5, HRC, ATP1A2, TMEM38A, NOL3, PPARA, KLF4	170	268	18826	3.71892	0.999109	0.10859	0.105762
GOTERM_BP_5	GO:0008643~carbohydrate transport	7	3.88889	0.00296444	RTN2, C3, ACE, SLC2A4, SORBS1, HK2, AQP1	170	157	18826	4.9375	0.999149	0.10859	0.105762
GOTERM_BP_5	GO:0050848~regulation of calcium-mediated signaling	6	3.33333	0.00315076	EGLN1, GSTO1, CMYA5, HRC, MAPT, MYOZ2	170	110	18826	6.04043	0.999454	0.1114	0.108499
GOTERM_BP_5	GO:1901605~alpha-amino acid metabolic process	8	4.44444	0.00316444	EGLN1, ALDH4A1, MCCC2, ALDH6A1, IVD, ADHFE1, ACADSB, BCAT2	170	213	18826	4.15929	0.999472	0.1114	0.108499
GOTERM_BP_5	GO:0009648~photoperiodism	4	2.22222	0.00318151	PER2, PER1, USP2, SIK1	170	33	18826	13.4232	0.999493	0.1114	0.108499
GOTERM_BP_5	GO:1903522~regulation of blood circulation	9	5	0.00323897	PER2, CHRM2, ACE, DMPK, CACNA2D1, TPM1, HRC, ATP1A2, TMEM38A	170	272	18826	3.66423	0.999558	0.111768	0.108858
GOTERM_BP_5	GO:0009141~nucleoside triphosphate metabolic process	10	5.55556	0.00333715	CFH, SPHK2, CHCHD10, ATP1A2, BPGM, PPARA, COX6A2, HK2, BCL2L1, SLC25A13	170	335	18826	3.30571	0.999651	0.113511	0.110555
GOTERM_BP_5	GO:0006551~leucine metabolic process	3	1.66667	0.0034384	MCCC2, IVD, BCAT2	170	10	18826	33.2224	0.999726	0.113845	0.11088
GOTERM_BP_5	GO:0051926~negative regulation of calcium ion transport	5	2.77778	0.0034426	ACE, GSTO1, USP2, HRC, ATP1A2	170	69	18826	8.02472	0.999728	0.113845	0.11088
GOTERM_BP_5	GO:0019220~regulation of phosphate metabolic process	29	16.1111	0.00430233	CSF1R, CSF1, SYNPO2, FBLN1, PLA2G5, NDRG2, CLU, C3, SMPD1, CMYA5, TIMP3, XDH, ACE, ANGPT1, LIMCH1, DUSP1, SPHK2, KLF4, ACTA2, PER1, SLCO3A1, WNK2, ID1, EEF1A2, HRC, MAPT, PPARA, LPIN1, BCL2L1	170	1856	18826	1.73033	0.999965	0.136498	0.132943
GOTERM_BP_5	GO:0006073~cellular glucan metabolic process	5	2.77778	0.00442637	PER2, PYGB, PYGM, SORBS1, NR1D1	170	74	18826	7.48251	0.999974	0.136498	0.132943
GOTERM_BP_5	GO:0005977~glycogen metabolic process	5	2.77778	0.00442637	PER2, PYGB, PYGM, SORBS1, NR1D1	170	74	18826	7.48251	0.999974	0.136498	0.132943
GOTERM_BP_5	GO:0051174~regulation of phosphorus metabolic process	29	16.1111	0.00446494	CSF1R, CSF1, SYNPO2, FBLN1, PLA2G5, NDRG2, CLU, C3, SMPD1, CMYA5, TIMP3, XDH, ACE, ANGPT1, LIMCH1, DUSP1, SPHK2, KLF4, ACTA2, PER1, SLCO3A1, WNK2, ID1, EEF1A2, HRC, MAPT, PPARA, LPIN1, BCL2L1	170	1861	18826	1.72568	0.999976	0.136498	0.132943
GOTERM_BP_5	GO:0060538~skeletal muscle organ development	8	4.44444	0.00448491	ACTA1, BTG2, GPC1, USP2, MYH14, GPCPD1, ASB2, MYOZ2	170	227	18826	3.90277	0.999978	0.136498	0.132943
GOTERM_BP_5	GO:0006163~purine nucleotide metabolic process	12	6.66667	0.00453108	MCCC2, CFH, SPHK2, CHCHD10, ATP1A2, BPGM, PPARA, XDH, COX6A2, HK2, BCL2L1, SLC25A13	170	486	18826	2.73435	0.99998	0.136498	0.132943
GOTERM_BP_5	GO:0015749~monosaccharide transport	6	3.33333	0.00456798	RTN2, C3, ACE, SLC2A4, SORBS1, HK2	170	120	18826	5.53706	0.999982	0.136498	0.132943
GOTERM_BP_5	GO:2000377~regulation of reactive oxygen species metabolic process	8	4.44444	0.00459247	ALDH2, SPHK2, MAPT, PPARA, KLF4, XDH, CLU, HK2	170	228	18826	3.88566	0.999983	0.136498	0.132943
GOTERM_BP_5	GO:0044042~glucan metabolic process	5	2.77778	0.00464356	PER2, PYGB, PYGM, SORBS1, NR1D1	170	75	18826	7.38275	0.999985	0.136498	0.132943
GOTERM_BP_5	GO:0009259~ribonucleotide metabolic process	12	6.66667	0.00481397	MCCC2, CFH, SPHK2, CHCHD10, ATP1A2, BPGM, PPARA, XDH, COX6A2, HK2, BCL2L1, SLC25A13	170	490	18826	2.71203	0.99999	0.139781	0.136141
GOTERM_BP_5	GO:0008285~negative regulation of cell proliferation	16	8.88889	0.00499003	CSF1R, BTG2, AGTPBP1, INTU, DUSP1, TESC, ZBTB16, TPM1, FBLN1, TOB2, NDRG2, KLF4, PER2, WNK2, KLF9, XDH	170	788	18826	2.24855	0.999993	0.143148	0.13942
GOTERM_BP_5	GO:0051050~positive regulation of transport	20	11.1111	0.0051798	ANGPT1, SPHK2, GSTO1, WFS1, CACNA2D1, TESC, CHCHD10, PLA2G5, SORBS1, CLU, AQP1, C3, OXCT1, SMPD1, WNK2, MYO5B, HRC, SLC38A3, SGK1, BCL2L1	170	1110	18826	1.99534	0.999996	0.146823	0.143
GOTERM_BP_5	GO:0031400~negative regulation of protein modification process	14	7.77778	0.00533184	ANGPT1, DUSP1, SPHK2, FBLN1, NDRG2, KLF4, PER2, PER1, SMPD1, WNK2, CMYA5, TIMP3, MAPT, XDH	170	642	18826	2.41492	0.999997	0.149354	0.145465
GOTERM_BP_5	GO:0006733~oxidoreduction coenzyme metabolic process	7	3.88889	0.00578724	MPC1, NOCT, NAMPT, BPGM, PPARA, COQ10A, HK2	170	180	18826	4.3066	0.999999	0.160226	0.156054
GOTERM_BP_5	GO:0019693~ribose phosphate metabolic process	12	6.66667	0.00608892	MCCC2, CFH, SPHK2, CHCHD10, ATP1A2, BPGM, PPARA, XDH, COX6A2, HK2, BCL2L1, SLC25A13	170	506	18826	2.62627	1	0.16664	0.162301
GOTERM_BP_5	GO:0036294~cellular response to decreased oxygen levels	7	3.88889	0.00624065	EGLN1, KCND2, NAMPT, SLC2A4, NOL3, KCNK3, AQP1	170	183	18826	4.236	1	0.168852	0.164455
GOTERM_BP_5	GO:0001774~microglial cell activation	4	2.22222	0.00718682	NAMPT, NR1D1, CLU, CTSC	170	44	18826	10.0674	1	0.192268	0.187261
GOTERM_BP_5	GO:0051246~regulation of protein metabolic process	41	22.7778	0.00731529	RTN2, CSF1R, BTG2, CFH, CSF1, SYNPO2, FBLN1, PLA2G5, NOL3, NDRG2, CLU, AQP1, C3, SMPD1, CMYA5, TIMP3, XDH, CTSC, EGLN1, AGTPBP1, DGAT2, ACE, GSN, ANGPT1, LIMCH1, DUSP1, SPHK2, WFS1, KLF4, PER2, ACTA2, PER1, YEATS2, SLCO3A1, WNK2, ID1, HRC, SERPING1, MAPT, LPIN1, TRABD2B	170	3048	18826	1.48963	1	0.19353	0.188491
GOTERM_BP_5	GO:0098732~macromolecule deacylation	6	3.33333	0.0074681	PER2, PER1, YEATS2, SPHK2, MAPT, LPIN1	170	135	18826	4.92183	1	0.195402	0.190313
GOTERM_BP_5	GO:0043242~negative regulation of protein complex disassembly	5	2.77778	0.0078289	PER2, GSN, MID1IP1, TPM1, TRIM54	170	87	18826	6.36444	1	0.200437	0.195218
GOTERM_BP_5	GO:0046364~monosaccharide biosynthetic process	5	2.77778	0.0078289	PER2, DGAT2, GSTO1, SIK1, PPARA	170	87	18826	6.36444	1	0.200437	0.195218
GOTERM_BP_5	GO:0032870~cellular response to hormone stimulus	13	7.22222	0.00794989	ZFP106, TRIM72, DUSP1, ATP1A2, NR1D1, SLC2A4, SORBS1, AQP1, PER1, KLF9, PPARA, LPIN1, SGK1	170	599	18826	2.4034	1	0.201369	0.196125
GOTERM_BP_5	GO:0048821~erythrocyte development	4	2.22222	0.00813065	ALAS2, HBA-A2, HBA-A1, BPGM	170	46	18826	9.62967	1	0.20378	0.198473
GOTERM_BP_5	GO:0006639~acylglycerol metabolic process	6	3.33333	0.0089262	C3, DGAT2, FITM2, SIK1, LPIN1, PNPLA2	170	141	18826	4.71239	1	0.221388	0.215623
GOTERM_BP_5	GO:0019932~second-messenger-mediated signaling	9	5	0.00936945	EGLN1, DMPK, GSTO1, CMYA5, HRC, MT1, TMEM38A, MYOZ2, AQP1	170	326	18826	3.05727	1	0.223703	0.217878
GOTERM_BP_5	GO:0006638~neutral lipid metabolic process	6	3.33333	0.00945206	C3, DGAT2, FITM2, SIK1, LPIN1, PNPLA2	170	143	18826	4.64648	1	0.223703	0.217878
GOTERM_BP_5	GO:0008016~regulation of heart contraction	7	3.88889	0.00946231	CHRM2, DMPK, CACNA2D1, TPM1, HRC, ATP1A2, TMEM38A	170	200	18826	3.87594	1	0.223703	0.217878
GOTERM_BP_5	GO:0006112~energy reserve metabolic process	5	2.77778	0.00949553	PER2, PYGB, PYGM, SORBS1, NR1D1	170	92	18826	6.01854	1	0.223703	0.217878
GOTERM_BP_5	GO:0010827~regulation of glucose transport	5	2.77778	0.00949553	RTN2, C3, ACE, SORBS1, HK2	170	92	18826	6.01854	1	0.223703	0.217878
GOTERM_BP_5	GO:0046460~neutral lipid biosynthetic process	4	2.22222	0.00967722	DGAT2, SIK1, LPIN1, PNPLA2	170	49	18826	9.0401	1	0.223703	0.217878
GOTERM_BP_5	GO:0046463~acylglycerol biosynthetic process	4	2.22222	0.00967722	DGAT2, SIK1, LPIN1, PNPLA2	170	49	18826	9.0401	1	0.223703	0.217878
GOTERM_BP_5	GO:0061515~myeloid cell development	5	2.77778	0.00985438	CSF1R, ALAS2, HBA-A2, HBA-A1, BPGM	170	93	18826	5.95383	1	0.223998	0.218165
GOTERM_BP_5	GO:0014889~muscle atrophy	3	1.66667	0.00997219	GSN, NOL3, ASB2	170	17	18826	19.5426	1	0.223998	0.218165
GOTERM_BP_5	GO:0014808~release of sequestered calcium ion into cytosol by sarcoplasmic reticulum	3	1.66667	0.00997219	HRC, TMEM38A, NOL3	170	17	18826	19.5426	1	0.223998	0.218165
GOTERM_BP_5	GO:0031032~actomyosin structure organization	7	3.88889	0.0101341	ACTA1, FRMD5, LIMCH1, TPM1, MYH14, SORBS1, MYOZ2	170	203	18826	3.81866	1	0.225508	0.219636
GOTERM_BP_5	GO:1901214~regulation of neuron death	10	5.55556	0.0102671	EGLN1, BTG2, ANGPT1, CSF1, WFS1, MAPT, MT1, PPARA, CLU, BCL2L1	170	400	18826	2.76853	1	0.22635	0.220456
GOTERM_BP_5	GO:0043408~regulation of MAPK cascade	15	8.33333	0.0105405	CSF1R, ANGPT1, DUSP1, FBLN1, PLA2G5, NDRG2, KLF4, C3, ACTA2, PER1, SMPD1, WNK2, ID1, TIMP3, XDH	170	778	18826	2.13511	1	0.227385	0.221464
GOTERM_BP_5	GO:1902903~regulation of supramolecular fiber organization	10	5.55556	0.010583	GSN, LIMCH1, SYNPO2, MID1IP1, TPM1, ID1, MAPT, SGK1, CLU, TRIM54	170	402	18826	2.75476	1	0.227385	0.221464
GOTERM_BP_5	GO:0016310~phosphorylation	33	18.3333	0.0106005	CSF1R, CSF1, SYNPO2, FBLN1, PLA2G5, NDRG2, CLU, COX6A2, HK2, C3, SMPD1, TIMP3, XDH, ACE, ANGPT1, DMPK, LIMCH1, DUSP1, SPHK2, CHCHD10, BPGM, KLF4, ACTA2, PER1, SLCO3A1, WNK2, ID1, EEF1A2, HRC, SIK1, MAPT, PPARA, SGK1	170	2356	18826	1.55113	1	0.227385	0.221464
GOTERM_BP_5	GO:0022604~regulation of cell morphogenesis	12	6.66667	0.0108555	CSF1R, MYO5B, TPM1, ID1, MYH14, FBLN1, FITM2, MAPT, SGK1, MYL12A, RHOBTB1, FBXO31	170	549	18826	2.42057	1	0.230777	0.224768
GOTERM_BP_5	GO:1903514~calcium ion transport from endoplasmic reticulum to cytosol	3	1.66667	0.0111531	HRC, TMEM38A, NOL3	170	18	18826	18.4569	1	0.235004	0.228885
GOTERM_BP_5	GO:1903317~regulation of protein maturation	5	2.77778	0.0113775	C3, GSN, CFH, SERPING1, NOL3	170	97	18826	5.70831	1	0.23763	0.231442
GOTERM_BP_5	GO:0019722~calcium-mediated signaling	7	3.88889	0.0121216	EGLN1, DMPK, GSTO1, CMYA5, HRC, TMEM38A, MYOZ2	170	211	18826	3.67388	1	0.250266	0.243749
GOTERM_BP_5	GO:0044264~cellular polysaccharide metabolic process	5	2.77778	0.0121927	PER2, PYGB, PYGM, SORBS1, NR1D1	170	99	18826	5.59299	1	0.250266	0.243749
GOTERM_BP_5	GO:0051129~negative regulation of cellular component organization	16	8.88889	0.0131618	GSN, ACE, DUSP1, SPHK2, MID1IP1, TPM1, H2-K1, FBLN1, NOL3, CLU, PER2, ID1, MAPT, SGK1, TRIM54, BCL2L1	170	881	18826	2.01119	1	0.267848	0.260873
GOTERM_BP_5	GO:0044267~cellular protein metabolic process	61	33.8889	0.0135547	TRIM72, BTG2, CSF1, F13A1, DUSP18, CLU, AQP1, ANKRD9, TRIM7, SMPD1, TIMP3, CTSC, PARP3, AGTPBP1, LIMCH1, DUSP1, SPHK2, USP2, ACTA2, EEF1A2, SERPING1, SIK1, MAPT, SGK1, TRIM54, TRABD2B, CSF1R, SYNPO2, ASB14, FBLN1, TMTC1, PLA2G5, NOL3, NDRG2, ART1, C3, ASB10, CMYA5, XDH, ST3GAL3, EGLN1, ACE, GSN, ANGPT1, DMPK, WFS1, NR1D1, KLF4, RPL3L, FBXO31, PER2, PER1, PDP2, YEATS2, SLCO3A1, TTLL1, WNK2, ID1, H…	170	5177	18826	1.30485	1	0.273506	0.266384
GOTERM_BP_5	GO:0016051~carbohydrate biosynthetic process	7	3.88889	0.0143086	PER2, DGAT2, GSTO1, SIK1, SORBS1, NR1D1, PPARA	170	219	18826	3.53967	1	0.286293	0.278838
GOTERM_BP_5	GO:0014888~striated muscle adaptation	4	2.22222	0.0145903	ACTA1, GSN, ASB2, MYOZ2	170	57	18826	7.77131	1	0.289496	0.281958
GOTERM_BP_5	GO:0043270~positive regulation of ion transport	9	5	0.0152703	SPHK2, GSTO1, WFS1, CACNA2D1, WNK2, TESC, HRC, SLC38A3, SGK1	170	356	18826	2.79964	1	0.300483	0.292659
GOTERM_BP_5	GO:0019362~pyridine nucleotide metabolic process	6	3.33333	0.0159256	MPC1, NOCT, NAMPT, BPGM, PPARA, HK2	170	163	18826	4.07636	1	0.31081	0.302717
GOTERM_BP_5	GO:0042692~muscle cell differentiation	11	6.11111	0.0164004	C3, TRIM72, ACTA1, CFH, DMPK, TPM1, SIK1, NOL3, PPARA, ASB2, MYOZ2	170	507	18826	2.40267	1	0.317474	0.309207
GOTERM_BP_5	GO:0034765~regulation of ion transmembrane transport	11	6.11111	0.0166039	KCND2, SPHK2, GSTO1, CACNA2D1, WNK2, TESC, HRC, ATP1A2, TMEM38A, NOL3, KCNJ3	170	508	18826	2.39794	1	0.317519	0.309251
GOTERM_BP_5	GO:0046902~regulation of mitochondrial membrane permeability	4	2.22222	0.016735	CHCHD10, NOL3, HK2, BCL2L1	170	60	18826	7.38275	1	0.317519	0.309251
GOTERM_BP_5	GO:0060047~heart contraction	7	3.88889	0.0168028	GSN, ACE, CACNA2D1, TPM1, HRC, ATP1A2, TMEM38A	170	227	18826	3.41493	1	0.317519	0.309251
GOTERM_BP_5	GO:0051591~response to cAMP	5	2.77778	0.0173434	PER1, DUSP1, PYGM, PLA2G5, AQP1	170	110	18826	5.03369	1	0.325154	0.316687
GOTERM_BP_5	GO:0046942~carboxylic acid transport	9	5	0.0177334	PER2, SLC16A1, ACE, SLCO3A1, MPC1, PLA2G5, SLC38A3, SLC7A1, SLC25A13	170	366	18826	2.72314	1	0.328039	0.319497
GOTERM_BP_5	GO:0010743~regulation of macrophage derived foam cell differentiation	3	1.66667	0.0179105	CSF1, PLA2G5, PPARA	170	23	18826	14.4445	1	0.328039	0.319497
GOTERM_BP_5	GO:0043241~protein complex disassembly	6	3.33333	0.0179105	PER2, GSN, MID1IP1, TPM1, SGK1, TRIM54	170	168	18826	3.95504	1	0.328039	0.319497
GOTERM_BP_5	GO:0015849~organic acid transport	9	5	0.0185251	PER2, SLC16A1, ACE, SLCO3A1, MPC1, PLA2G5, SLC38A3, SLC7A1, SLC25A13	170	369	18826	2.701	1	0.336705	0.327937
GOTERM_BP_5	GO:1901653~cellular response to peptide	9	5	0.0190668	ZFP106, TRIM72, CACNA2D1, NAMPT, SLC2A4, SORBS1, LPIN1, KLF4, SGK1	170	371	18826	2.68644	1	0.343925	0.334969
GOTERM_BP_5	GO:0051493~regulation of cytoskeleton organization	12	6.66667	0.0195322	CSF1R, PARP3, GSN, LIMCH1, SYNPO2, MID1IP1, TPM1, ID1, MAPT, SGK1, TRIM54, RHOBTB1	170	599	18826	2.21852	1	0.344466	0.335496
GOTERM_BP_5	GO:0051130~positive regulation of cellular component organization	23	12.7778	0.0195712	GSN, ANGPT1, LIMCH1, SPHK2, SYNPO2, LRTM1, TPM1, CHCHD10, PLA2G5, SORBS1, CLU, HK2, FBXO31, AQP1, C3, SMPD1, MYO5B, ID1, MAPT, LPIN1, SGK1, TRABD2B, BCL2L1	170	1536	18826	1.65823	1	0.344466	0.335496
GOTERM_BP_5	GO:0016053~organic acid biosynthetic process	8	4.44444	0.0196755	PER2, GSTM2, GSTO1, MID1IP1, MGST3, PLA2G5, NR1D1, BCAT2	170	303	18826	2.92386	1	0.344466	0.335496
GOTERM_BP_5	GO:0046394~carboxylic acid biosynthetic process	8	4.44444	0.0196755	PER2, GSTM2, GSTO1, MID1IP1, MGST3, PLA2G5, NR1D1, BCAT2	170	303	18826	2.92386	1	0.344466	0.335496
GOTERM_BP_5	GO:0072359~circulatory system development	20	11.1111	0.019861	EGLN1, ACE, ANGPT1, CFH, SPHK2, TPM1, KLF4, HK2, APOLD1, AQP1, C3, ACTA2, SMOC2, OXCT1, ID1, XIRP2, SIK1, PPARA, ASB2, XDH	170	1271	18826	1.74258	1	0.345175	0.336187
GOTERM_BP_5	GO:0034762~regulation of transmembrane transport	11	6.11111	0.0201214	KCND2, SPHK2, GSTO1, CACNA2D1, WNK2, TESC, HRC, ATP1A2, TMEM38A, NOL3, KCNJ3	170	524	18826	2.32472	1	0.347166	0.338126
GOTERM_BP_5	GO:0032268~regulation of cellular protein metabolic process	37	20.5556	0.0202847	CSF1R, BTG2, CSF1, SYNPO2, FBLN1, PLA2G5, NOL3, NDRG2, CLU, AQP1, C3, SMPD1, CMYA5, TIMP3, XDH, CTSC, AGTPBP1, ACE, GSN, ANGPT1, LIMCH1, DUSP1, SPHK2, WFS1, KLF4, PER2, ACTA2, PER1, YEATS2, SLCO3A1, WNK2, ID1, HRC, SERPING1, MAPT, LPIN1, TRABD2B	170	2858	18826	1.43367	1	0.347467	0.338419
GOTERM_BP_5	GO:0051248~negative regulation of protein metabolic process	20	11.1111	0.0205965	RTN2, BTG2, ANGPT1, DUSP1, SPHK2, FBLN1, NOL3, NDRG2, KLF4, CLU, AQP1, PER2, PER1, SMPD1, WNK2, CMYA5, SERPING1, TIMP3, MAPT, XDH	170	1276	18826	1.73576	1	0.34951	0.340408
GOTERM_BP_5	GO:0030449~regulation of complement activation	3	1.66667	0.0209911	C3, CFH, SERPING1	170	25	18826	13.2889	1	0.34951	0.340408
GOTERM_BP_5	GO:1990000~amyloid fibril formation	3	1.66667	0.0209911	GSN, MAPT, CLU	170	25	18826	13.2889	1	0.34951	0.340408
GOTERM_BP_5	GO:0010884~positive regulation of lipid storage	3	1.66667	0.0209911	C3, PLIN3, FITM2	170	25	18826	13.2889	1	0.34951	0.340408
GOTERM_BP_5	GO:0046486~glycerolipid metabolic process	9	5	0.0219466	C3, CSF1R, DGAT2, FITM2, SIK1, PLA2G5, LPIN1, GPCPD1, PNPLA2	170	381	18826	2.61593	1	0.36288	0.353431
GOTERM_BP_5	GO:0090281~negative regulation of calcium ion import	3	1.66667	0.0226081	ACE, GSTO1, HRC	170	26	18826	12.7778	1	0.371241	0.361574
GOTERM_BP_5	GO:1902904~negative regulation of supramolecular fiber organization	6	3.33333	0.0228418	GSN, MID1IP1, TPM1, SGK1, CLU, TRIM54	170	179	18826	3.71199	1	0.372508	0.362808
GOTERM_BP_5	GO:0007015~actin filament organization	10	5.55556	0.0233111	ACTA1, GSN, LIMCH1, SYNPO2, MYO5B, TPM1, ID1, XIRP2, SORBS1, RHOBTB1	170	460	18826	2.40742	1	0.377576	0.367744
GOTERM_BP_5	GO:0043244~regulation of protein complex disassembly	5	2.77778	0.023677	PER2, GSN, MID1IP1, TPM1, TRIM54	170	121	18826	4.57608	1	0.378621	0.368762
GOTERM_BP_5	GO:0031325~positive regulation of cellular metabolic process	44	24.4444	0.0236936	CSF1R, BTG2, CSF1, PLA2G5, CLU, HK2, C3, SMPD1, NAMPT, SLC38A3, RXRG, XDH, CTSC, EGLN1, PARP3, AGTPBP1, DGAT2, ACE, GSN, ANGPT1, LIMCH1, SPHK2, WFS1, MID1IP1, TESC, ZBTB16, CHCHD10, NR1D1, SORBS1, KLF4, FOSL2, ACTA2, PER1, SMOC2, SLCO3A1, TEF, KLF9, EEF1A2, MAPT, PPARA, LPIN1, TRABD2B, BCL2L1, PNPLA2	170	3582	18826	1.3603	1	0.378621	0.368762
GOTERM_BP_5	GO:0032233~positive regulation of actin filament bundle assembly	4	2.22222	0.0241747	LIMCH1, SYNPO2, TPM1, ID1	170	69	18826	6.41978	1	0.381611	0.371674
GOTERM_BP_5	GO:2000257~regulation of protein activation cascade	3	1.66667	0.0242748	C3, CFH, SERPING1	170	27	18826	12.3046	1	0.381611	0.371674
GOTERM_BP_5	GO:0014074~response to purine-containing compound	6	3.33333	0.0243615	PER1, DUSP1, PYGM, PLA2G5, TMEM38A, AQP1	170	182	18826	3.65081	1	0.381611	0.371674
GOTERM_BP_5	GO:0010639~negative regulation of organelle organization	10	5.55556	0.0250719	GSN, DUSP1, SPHK2, MID1IP1, TPM1, MAPT, NOL3, SGK1, TRIM54, BCL2L1	170	466	18826	2.37642	1	0.390171	0.380011
GOTERM_BP_5	GO:0071417~cellular response to organonitrogen compound	13	7.22222	0.0256788	ZFP106, TRIM72, CACNA2D1, SLC2A4, SORBS1, KLF4, AQP1, ACTA1, NAMPT, TMEM38A, LPIN1, SGK1, BCL2L1	170	706	18826	2.03914	1	0.397022	0.386683
GOTERM_BP_5	GO:0045444~fat cell differentiation	7	3.88889	0.0263811	PER2, ALDH6A1, NOCT, ZBTB16, SLC2A4, LPIN1, KLF4	170	252	18826	3.07614	1	0.404186	0.393661
GOTERM_BP_5	GO:0030185~nitric oxide transport	2	1.11111	0.0266912	HBA-A1, AQP1	170	3	18826	73.8275	1	0.404186	0.393661
GOTERM_BP_5	GO:1901652~response to peptide	11	6.11111	0.0269602	ZFP106, TRIM72, BTG2, CACNA2D1, NAMPT, SLC2A4, SORBS1, PPARA, LPIN1, KLF4, SGK1	170	550	18826	2.21482	1	0.404186	0.393661
GOTERM_BP_5	GO:0055008~cardiac muscle tissue morphogenesis	4	2.22222	0.026991	EGLN1, ANGPT1, TPM1, XIRP2	170	72	18826	6.15229	1	0.404186	0.393661
GOTERM_BP_5	GO:0046324~regulation of glucose import	4	2.22222	0.026991	RTN2, ACE, SORBS1, HK2	170	72	18826	6.15229	1	0.404186	0.393661
GOTERM_BP_5	GO:0090077~foam cell differentiation	3	1.66667	0.0277534	CSF1, PLA2G5, PPARA	170	29	18826	11.456	1	0.41184	0.401115
GOTERM_BP_5	GO:0000226~microtubule cytoskeleton organization	12	6.66667	0.027848	PARP3, SLC16A1, TTLL1, MID1IP1, CLIP4, MAPT, TACC2, SGK1, TUBB4B, TRIM54, TUBA4A, TUBA8	170	633	18826	2.09936	1	0.41184	0.401115
GOTERM_BP_5	GO:0051346~negative regulation of hydrolase activity	9	5	0.0282439	EGLN1, SPHK2, CMYA5, SERPING1, TIMP3, NOL3, LPIN1, KLF4, AQP1	170	400	18826	2.49168	1	0.415115	0.404306
GOTERM_BP_5	GO:0043271~negative regulation of ion transport	6	3.33333	0.0285914	ACE, GSTO1, WNK2, USP2, HRC, ATP1A2	170	190	18826	3.49709	1	0.417645	0.40677
GOTERM_BP_5	GO:0044724~single-organism carbohydrate catabolic process	5	2.77778	0.0290594	PYGB, PYGM, BPGM, PPARA, HK2	170	129	18826	4.29229	1	0.421893	0.410907
GOTERM_BP_5	GO:0072012~glomerulus vasculature development	3	1.66667	0.0295634	ACTA2, ANGPT1, AQP1	170	30	18826	11.0741	1	0.424575	0.413519
GOTERM_BP_5	GO:0050727~regulation of inflammatory response	9	5	0.0297142	C3, PER1, ACE, CFH, ALDH2, SERPING1, PLA2G5, NR1D1, PPARA	170	404	18826	2.46701	1	0.424575	0.413519
GOTERM_BP_5	GO:0032526~response to retinoic acid	5	2.77778	0.0297791	DUSP1, TESC, KLF4, RXRG, AQP1	170	130	18826	4.25928	1	0.424575	0.413519
GOTERM_BP_5	GO:0032835~glomerulus development	4	2.22222	0.029975	ACTA2, ANGPT1, CFH, AQP1	170	75	18826	5.9062	1	0.424824	0.413762
GOTERM_BP_5	GO:0033043~regulation of organelle organization	21	11.6667	0.0318529	CSF1R, PARP3, GSN, LIMCH1, DUSP1, SPHK2, MID1IP1, SYNPO2, TPM1, CHCHD10, PLA2G5, NOL3, RHOBTB1, HK2, YEATS2, ID1, MAPT, LPIN1, SGK1, TRIM54, BCL2L1	170	1430	18826	1.62627	1	0.448768	0.437082
GOTERM_BP_5	GO:1901215~negative regulation of neuron death	7	3.88889	0.0326465	BTG2, ANGPT1, CSF1, WFS1, MT1, PPARA, BCL2L1	170	265	18826	2.92524	1	0.453337	0.441532
GOTERM_BP_5	GO:0000165~MAPK cascade	14	7.77778	0.0328831	CSF1R, ANGPT1, DUSP1, FBLN1, PLA2G5, NDRG2, KLF4, C3, ACTA2, PER1, SMPD1, WNK2, TIMP3, XDH	170	817	18826	1.89765	1	0.453337	0.441532
GOTERM_BP_5	GO:0023014~signal transduction by protein phosphorylation	14	7.77778	0.0328831	CSF1R, ANGPT1, DUSP1, FBLN1, PLA2G5, NDRG2, KLF4, C3, ACTA2, PER1, SMPD1, WNK2, TIMP3, XDH	170	817	18826	1.89765	1	0.453337	0.441532
GOTERM_BP_5	GO:0015711~organic anion transport	10	5.55556	0.0330658	PER2, SLC16A1, ACE, SLCO3A1, MPC1, SLCO5A1, PLA2G5, SLC38A3, SLC7A1, SLC25A13	170	490	18826	2.26002	1	0.453337	0.441532
GOTERM_BP_5	GO:0061437~renal system vasculature development	3	1.66667	0.0333196	ACTA2, ANGPT1, AQP1	170	32	18826	10.382	1	0.453337	0.441532
GOTERM_BP_5	GO:0061440~kidney vasculature development	3	1.66667	0.0333196	ACTA2, ANGPT1, AQP1	170	32	18826	10.382	1	0.453337	0.441532
GOTERM_BP_5	GO:0030258~lipid modification	7	3.88889	0.0336294	PHYH, ECHS1, DGAT2, IVD, PPARA, ACAD11, TUBA8	170	267	18826	2.90333	1	0.454952	0.443105
GOTERM_BP_5	GO:0048260~positive regulation of receptor-mediated endocytosis	4	2.22222	0.0342131	C3, ANGPT1, CLU, BCL2L1	170	79	18826	5.60715	1	0.458046	0.446118
GOTERM_BP_5	GO:0001944~vasculature development	14	7.77778	0.0345709	EGLN1, ACE, ANGPT1, CFH, SPHK2, KLF4, HK2, APOLD1, AQP1, C3, ACTA2, SMOC2, ID1, XDH	170	823	18826	1.88381	1	0.458046	0.446118
GOTERM_BP_5	GO:0072358~cardiovascular system development	14	7.77778	0.0345709	EGLN1, ACE, ANGPT1, CFH, SPHK2, KLF4, HK2, APOLD1, AQP1, C3, ACTA2, SMOC2, ID1, XDH	170	823	18826	1.88381	1	0.458046	0.446118
GOTERM_BP_5	GO:0048468~cell development	34	18.8889	0.0346276	CSF1R, BTG2, ALAS2, CFH, CSF1, LRTM1, H2-K1, FBLN1, HBA-A2, HBA-A1, CLU, C3, ADAMTSL4, MYOZ2, AGTPBP1, ACE, GSN, ZBTB16, TPM1, BPGM, KLF4, FOSL2, FBXO31, PER2, ACTA2, ACTA1, TTLL1, MYO5B, ID1, MAPT, PPARA, ASB2, SGK1, BCL2L1	170	2678	18826	1.40597	1	0.458046	0.446118
GOTERM_BP_5	GO:0051146~striated muscle cell differentiation	8	4.44444	0.0350276	TRIM72, ACTA1, DMPK, TPM1, SIK1, PPARA, ASB2, MYOZ2	170	342	18826	2.59044	1	0.460777	0.448779
GOTERM_BP_5	GO:0010868~negative regulation of triglyceride biosynthetic process	2	1.11111	0.0354299	SIK1, LPIN1	170	4	18826	55.3706	1	0.460977	0.448973
GOTERM_BP_5	GO:0043503~skeletal muscle fiber adaptation	2	1.11111	0.0354299	ACTA1, MYOZ2	170	4	18826	55.3706	1	0.460977	0.448973
GOTERM_BP_5	GO:0045807~positive regulation of endocytosis	6	3.33333	0.0357363	C3, ANGPT1, SMPD1, PLA2G5, CLU, BCL2L1	170	202	18826	3.28934	1	0.462435	0.450394
GOTERM_BP_5	GO:0071804~cellular potassium ion transport	6	3.33333	0.0364401	KCND2, WNK2, ATP1A2, TMEM38A, KCNK3, KCNJ3	170	203	18826	3.27314	1	0.464008	0.451925
GOTERM_BP_5	GO:0071805~potassium ion transmembrane transport	6	3.33333	0.0364401	KCND2, WNK2, ATP1A2, TMEM38A, KCNK3, KCNJ3	170	203	18826	3.27314	1	0.464008	0.451925
GOTERM_BP_5	GO:0070252~actin-mediated cell contraction	4	2.22222	0.0364424	GSN, LIMCH1, CACNA2D1, TPM1	170	81	18826	5.4687	1	0.464008	0.451925
GOTERM_BP_5	GO:0048738~cardiac muscle tissue development	7	3.88889	0.0370237	EGLN1, ANGPT1, TPM1, XIRP2, SIK1, PPARA, ASB2	170	273	18826	2.83952	1	0.468902	0.456692
GOTERM_BP_5	GO:1901880~negative regulation of protein depolymerization	4	2.22222	0.0375845	GSN, MID1IP1, TPM1, TRIM54	170	82	18826	5.40201	1	0.473486	0.461156
GOTERM_BP_5	GO:0034505~tooth mineralization	3	1.66667	0.0392807	ALPL, PPARA, ANK	170	35	18826	9.4921	1	0.492249	0.479431
GOTERM_BP_5	GO:0032412~regulation of ion transmembrane transporter activity	7	3.88889	0.0404277	SPHK2, GSTO1, CACNA2D1, WNK2, TESC, HRC, ATP1A2	170	279	18826	2.77845	1	0.503971	0.490848
GOTERM_BP_5	GO:0060415~muscle tissue morphogenesis	4	2.22222	0.0423341	EGLN1, ANGPT1, TPM1, XIRP2	170	86	18826	5.15075	1	0.522267	0.508667
GOTERM_BP_5	GO:0051279~regulation of release of sequestered calcium ion into cytosol	4	2.22222	0.0423341	GSTO1, HRC, TMEM38A, NOL3	170	86	18826	5.15075	1	0.522267	0.508667
GOTERM_BP_5	GO:0046688~response to copper ion	3	1.66667	0.0434619	MT1, CP, AQP1	170	37	18826	8.97901	1	0.527537	0.5138
GOTERM_BP_5	GO:0048545~response to steroid hormone	8	4.44444	0.0435988	PER1, ACTA1, DUSP1, KLF9, ALPL, ATP1A2, SGK1, AQP1	170	359	18826	2.46777	1	0.527537	0.5138
GOTERM_BP_5	GO:0032269~negative regulation of cellular protein metabolic process	18	10	0.0439406	BTG2, ANGPT1, DUSP1, SPHK2, FBLN1, NOL3, NDRG2, KLF4, AQP1, PER2, PER1, SMPD1, WNK2, CMYA5, SERPING1, TIMP3, MAPT, XDH	170	1208	18826	1.65012	1	0.527537	0.5138
GOTERM_BP_5	GO:0001905~activation of membrane attack complex	2	1.11111	0.0440907	C3, CFH	170	5	18826	44.2965	1	0.527537	0.5138
GOTERM_BP_5	GO:0090131~mesenchyme migration	2	1.11111	0.0440907	ACTA2, ACTA1	170	5	18826	44.2965	1	0.527537	0.5138
GOTERM_BP_5	GO:0046898~response to cycloheximide	2	1.11111	0.0440907	KLF4, BCL2L1	170	5	18826	44.2965	1	0.527537	0.5138
GOTERM_BP_5	GO:0071396~cellular response to lipid	13	7.22222	0.0447313	DGAT2, CFH, SPHK2, TESC, ATP1A2, NR1D1, KLF4, CLU, AQP1, PER1, KLF9, MRC1, SGK1	170	769	18826	1.87209	1	0.532526	0.518659
GOTERM_BP_5	GO:0007399~nervous system development	33	18.3333	0.0451873	CSF1R, BTG2, INTU, CFH, CSF1, LRTM1, H2-K1, ATP1A2, NDRG2, CLU, AQP1, C3, OXCT1, GPC1, SLC38A3, RXRG, CTSC, AGTPBP1, ACE, GSN, SPHK2, ZBTB16, KLF4, FBXO31, PER2, TTLL1, MYO5B, ID1, MAFK, TACC2, MAPT, LPIN1, SGK1	170	2639	18826	1.38479	1	0.535279	0.52134
GOTERM_BP_5	GO:1902905~positive regulation of supramolecular fiber organization	6	3.33333	0.047039	GSN, LIMCH1, SYNPO2, TPM1, ID1, MAPT	170	218	18826	3.04792	1	0.552827	0.538432
GOTERM_BP_5	GO:0022898~regulation of transmembrane transporter activity	7	3.88889	0.0471331	SPHK2, GSTO1, CACNA2D1, WNK2, TESC, HRC, ATP1A2	170	290	18826	2.67306	1	0.552827	0.538432
GOTERM_BP_5	GO:0005978~glycogen biosynthetic process	3	1.66667	0.0478005	PER2, SORBS1, NR1D1	170	39	18826	8.51855	1	0.555534	0.541068
GOTERM_BP_5	GO:0005996~monosaccharide metabolic process	7	3.88889	0.0478305	PER2, DGAT2, GSTO1, SIK1, SORBS1, PPARA, HK2	170	291	18826	2.66388	1	0.555534	0.541068
GOTERM_BP_5	GO:0051928~positive regulation of calcium ion transport	5	2.77778	0.0483107	SPHK2, GSTO1, WFS1, CACNA2D1, HRC	170	152	18826	3.6428	1	0.558387	0.543847
GOTERM_BP_5	GO:0032868~response to insulin	7	3.88889	0.0497497	ZFP106, TRIM72, SLC2A4, SORBS1, PPARA, LPIN1, SGK1	170	294	18826	2.63669	1	0.572242	0.557341

## Sheet: miR-382-5p-KEGG
Category	Term	Count	%	PValue	Genes	List Total	Pop Hits	Pop Total	Fold Enrichment	Bonferroni	Benjamini	FDR
KEGG_PATHWAY	mmu00280:Valine, leucine and isoleucine degradation	9	5	2.75311e-07	BCKDHA, MCCC2, ALDH6A1, ECHS1, ALDH2, OXCT1, IVD, ACADSB, BCAT2	106	57	8977	13.3719	6.13924e-05	6.13943e-05	6.13943e-05
KEGG_PATHWAY	mmu01100:Metabolic pathways	31	17.2222	0.00514347	PYGB, ALAS2, ECHS1, MGST3, OGDHL, PYGM, PLA2G5, COX6A2, HK2, ALDH2, OXCT1, SMPD1, NAMPT, XDH, ST3GAL3, BCKDHA, MCCC2, GSTM2, DGAT2, GSTO1, SPHK2, BPGM, ACADSB, SDHB, ALDH4A1, ALDH6A1, IVD, ALPL, LPIN1, BCAT2, PNPLA2	106	1619	8977	1.62159	0.683348	0.573496	0.573496
KEGG_PATHWAY	mmu04260:Cardiac muscle contraction	5	2.77778	0.0187519	CACNA2D1, TPM1, HRC, ATP1A2, COX6A2	106	87	8977	4.86717	0.985322	1	1
KEGG_PATHWAY	mmu04610:Complement and coagulation cascades	5	2.77778	0.0233331	C3, CFH, F13A1, SERPING1, CLU	106	93	8977	4.55315	0.99483	1	1
KEGG_PATHWAY	mmu04964:Proximal tubule bicarbonate reclamation	3	1.66667	0.026883	ATP1A2, SLC38A3, AQP1	106	22	8977	11.5485	0.997705	1	1
KEGG_PATHWAY	mmu05012:Parkinson disease	8	4.44444	0.0348596	DUSP1, MAPT, TUBB4B, SDHB, COX6A2, TUBA4A, BCL2L1, TUBA8	106	264	8977	2.56632	0.999634	1	1
KEGG_PATHWAY	mmu00561:Glycerolipid metabolism	4	2.22222	0.0357621	DGAT2, ALDH2, LPIN1, PNPLA2	106	62	8977	5.46379	0.999703	1	1
KEGG_PATHWAY	mmu04710:Circadian rhythm	3	1.66667	0.0476692	PER2, PER1, NR1D1	106	30	8977	8.46887	0.999981	1	1

[truncated: 24 more sheets: miR-450-5p-GO, miR-450-5p-KEGG, miR-483-5p-GO, miR-483-5p-KEGG, miR-503-3p-GO, miR-503-3p-KEGG, miR-532-5p-GO, miR-532-5p-KEGG, miR-542-5p-GO, miR-542-5p-KEGG, miR-6236-GO, miR-6236-KEGG, miR-6240-GO, miR-6240-KEGG, miR-210-GO, miR-210-KEGG, miR-298-GO, miR-298-KEGG, miR-351-5p-GO, miR-351-5p-KEGG …]
