# Supplementary material for: Genome-wide profiling of miRNA-gene regulatory networks in mouse postnatal heart development—implications for cardiac regeneration
Source: Front Cardiovasc Med. 2023 May 22;10:1148618. doi: 10.3389/fcvm.2023.1148618 (PMC10241105; doi:10.3389/fcvm.2023.1148618)
Supplement: Supplementary file 8 [file Table8.xlsx]

## Sheet: miR-210-P23-P9
Category	Term	Count	%	PValue	Genes	List Total	Pop Hits	Pop Total	Fold Enrichment	Bonferroni	Benjamini	FDR
GOTERM_CC_5	GO:0016528~sarcoplasm	12	5.60748	5.3168e-09	RTN2, GSN, DMPK, CMYA5, HRC, PYGM, SLC2A4, CASQ1, TMEM38A, NOL3, XDH, HK2	196	88	16917	11.7697	1.78644e-06	1.27135e-06	1.18054e-06
GOTERM_CC_5	GO:0043292~contractile fiber	18	8.41121	7.56754e-09	RTN2, SYNPO2, TPM1, TWF2, PYGM, MYL12A, LMOD2, ACTA2, ACTA1, CMYA5, HRC, TCAP, XIRP2, CASQ1, ASB2, TRIM54, CRYAB, MYOZ2	196	257	16917	6.04514	2.54269e-06	1.27135e-06	1.18054e-06
GOTERM_CC_5	GO:0044449~contractile fiber part	17	7.94393	1.5957e-08	RTN2, SYNPO2, TPM1, PYGM, MYL12A, LMOD2, ACTA2, ACTA1, CMYA5, HRC, TCAP, XIRP2, CASQ1, ASB2, TRIM54, CRYAB, MYOZ2	196	237	16917	6.1911	5.36155e-06	1.36205e-06	1.26476e-06
GOTERM_CC_5	GO:0016529~sarcoplasmic reticulum	11	5.14019	1.62149e-08	RTN2, DMPK, CMYA5, HRC, PYGM, SLC2A4, CASQ1, TMEM38A, NOL3, XDH, HK2	196	76	16917	12.4924	5.4482e-06	1.36205e-06	1.26476e-06
GOTERM_CC_5	GO:0030016~myofibril	17	7.94393	3.02249e-08	RTN2, SYNPO2, TPM1, TWF2, PYGM, MYL12A, LMOD2, ACTA1, CMYA5, HRC, TCAP, XIRP2, CASQ1, ASB2, TRIM54, CRYAB, MYOZ2	196	248	16917	5.9165	1.01555e-05	2.03111e-06	1.88603e-06
GOTERM_CC_5	GO:0030017~sarcomere	16	7.47664	5.71089e-08	RTN2, SYNPO2, TPM1, PYGM, MYL12A, LMOD2, ACTA1, CMYA5, HRC, TCAP, XIRP2, CASQ1, ASB2, TRIM54, CRYAB, MYOZ2	196	226	16917	6.11053	1.91884e-05	3.1981e-06	2.96966e-06
GOTERM_CC_5	GO:0030018~Z disc	12	5.60748	1.01741e-06	RTN2, SYNPO2, HRC, TCAP, XIRP2, PYGM, CASQ1, ASB2, TRIM54, CRYAB, MYOZ2, MYL12A	196	146	16917	7.09407	0.000341792	4.88357e-05	4.53475e-05
GOTERM_CC_5	GO:0032432~actin filament bundle	10	4.6729	1.94167e-06	ACTA2, ACTA1, LIMCH1, SYNPO2, TPM1, XIRP2, MYH14, SORBS1, CRYAB, MYL12A	196	98	16917	8.80727	0.000652188	8.155e-05	7.5725e-05
GOTERM_CC_5	GO:0031674~I band	12	5.60748	2.50485e-06	RTN2, SYNPO2, HRC, TCAP, XIRP2, PYGM, CASQ1, ASB2, TRIM54, CRYAB, MYOZ2, MYL12A	196	160	16917	6.47334	0.000841278	9.35146e-05	8.6835e-05
GOTERM_CC_5	GO:0044444~cytoplasmic part	140	65.4206	3.41796e-06	CSF1, TACO1, H2-K1, OGDHL, AQP1, TMEM143, PPIP5K1, MPC1, NPPA, TMEM38A, ACAD11, MYOZ2, AGTPBP1, DGAT2, USP2, TPM1, HBB-BT, HBB-BS, SDHB, FNDC5, CRISPLD2, EEF1A2, PSME4, SIK1, ZFP106, RTN2, PFKFB2, CFH, MGST3, LYZ2, TWF2, TMTC1, PLA2G5, NDRG2, COX7A1, RHOBTB1, MYL12A, VTN, STC2, CMYA5, APOE, ST3GAL3, GSTM2, JUN, GSTM1, ACE, DMPK, GOT1, WFS1, SLC35E1, ZBTB16, ADHFE1, CHCHD10, MT1, ACADSB, IIGP1, RP…	196	9374	16917	1.28905	0.00114778	0.000114844	0.00010664
GOTERM_CC_5	GO:0097517~contractile actin filament bundle	9	4.20561	8.58515e-06	ACTA2, ACTA1, LIMCH1, SYNPO2, TPM1, XIRP2, MYH14, SORBS1, MYL12A	196	89	16917	8.7281	0.00288047	0.000240384	0.000223214
GOTERM_CC_5	GO:0001725~stress fiber	9	4.20561	8.58515e-06	ACTA2, ACTA1, LIMCH1, SYNPO2, TPM1, XIRP2, MYH14, SORBS1, MYL12A	196	89	16917	8.7281	0.00288047	0.000240384	0.000223214
GOTERM_CC_5	GO:0005737~cytoplasm	164	76.6355	1.0253e-05	IPO13, CSF1, TACO1, H2-K1, F13A1, OGDHL, AQP1, TMEM143, PPIP5K1, MPC1, NPPA, TMEM38A, ACAD11, MYOZ2, AGTPBP1, DGAT2, LIMCH1, USP2, TPM1, HBB-BT, HBB-BS, SDHB, TUBA4A, FNDC5, CRISPLD2, EEF1A2, PSME4, CLIP4, SIK1, ZFP106, RTN2, PFKFB2, CFH, INTU, MGST3, LYZ2, TWF2, TMTC1, PLA2G5, NDRG2, COX7A1, RHOBTB1, MYL12A, VTN, STC2, CMYA5, MYH14, APOE, ST3GAL3, GSTM2, JUN, GSTM1, ACE, DMPK, GOT1, WFS1, SLC35E…	196	11869	16917	1.19261	0.00343909	0.000262902	0.000244123
GOTERM_CC_5	GO:0005739~mitochondrion	45	21.028	1.09542e-05	ALAS2, ECHS1, CFH, MTFP1, TACO1, OGDHL, TMTC1, FITM2, DUSP18, NOL3, COX7A1, HK2, TMEM143, CKMT2, ALDH2, MPC1, NOCT, ACAD11, BCKDHA, AGTPBP1, COX8B, SLC16A1, DGAT2, DMPK, SPHK2, ADHFE1, CHCHD10, TCAIM, G0S2, ACADSB, SDHB, COQ10B, COQ10A, ALDH4A1, ALDH6A1, PINK1, PDP2, ALPL, CASQ1, LPIN1, SGK1, CRYAB, BCAT2, BCL2L1, SLC25A13	196	1971	16917	1.97058	0.00367388	0.000262902	0.000244123
GOTERM_CC_5	GO:0042641~actomyosin	9	4.20561	1.75127e-05	ACTA2, ACTA1, LIMCH1, SYNPO2, TPM1, XIRP2, MYH14, SORBS1, MYL12A	196	98	16917	7.92654	0.00586705	0.000392285	0.000364265
GOTERM_CC_5	GO:0044429~mitochondrial part	26	12.1495	0.000328891	ALAS2, ECHS1, MTFP1, OGDHL, DUSP18, COX7A1, HK2, CKMT2, ALDH2, MPC1, ACAD11, BCKDHA, COX8B, DMPK, SPHK2, CHCHD10, ACADSB, SDHB, COQ10B, ALDH4A1, PINK1, ALPL, CASQ1, LPIN1, BCL2L1, SLC25A13	196	1028	16917	2.18297	0.104637	0.00690672	0.00641338
GOTERM_CC_5	GO:0005833~hemoglobin complex	4	1.86916	0.000396116	HBA-A2, HBB-BT, HBA-A1, HBB-BS	196	13	16917	26.5573	0.124641	0.00782912	0.0072699
GOTERM_CC_5	GO:0033017~sarcoplasmic reticulum membrane	5	2.33645	0.00102694	RTN2, DMPK, HRC, CASQ1, TMEM38A	196	39	16917	11.0655	0.291943	0.0191696	0.0178004
GOTERM_CC_5	GO:0042383~sarcolemma	9	4.20561	0.00108427	RTN2, TRIM72, SGCA, KCND2, ATP1A2, SLC2A4, CASQ1, AQP1, KCNJ3	196	178	16917	4.36405	0.305465	0.0191744	0.0178048
GOTERM_CC_5	GO:0015629~actin cytoskeleton	16	7.47664	0.00115058	GSN, LIMCH1, SYNPO2, TPM1, TWF2, SORBS1, MYL12A, LMOD2, ACTA2, ACTA1, MYO5B, XIRP2, MYH14, CRYAB, MYOZ2, MSRB1	196	525	16917	2.63044	0.320785	0.0193298	0.0179491
GOTERM_CC_5	GO:0030315~T-tubule	6	2.80374	0.00135957	RTN2, KCND2, ATP1A2, SLC2A4, CASQ1, KCNJ3	196	71	16917	7.29391	0.3669	0.0211165	0.0196081
GOTERM_CC_5	GO:0031966~mitochondrial membrane	19	8.8785	0.00138262	ALAS2, COX8B, DMPK, MTFP1, SPHK2, CHCHD10, DUSP18, COX7A1, SDHB, COQ10B, HK2, CKMT2, PINK1, MPC1, ALPL, LPIN1, ACAD11, SLC25A13, BCL2L1	196	706	16917	2.32282	0.371792	0.0211165	0.0196081
GOTERM_CC_5	GO:0005743~mitochondrial inner membrane	14	6.54206	0.00304481	ALAS2, COX8B, MTFP1, SPHK2, CHCHD10, DUSP18, COX7A1, SDHB, COQ10B, CKMT2, PINK1, MPC1, SLC25A13, BCL2L1	196	467	16917	2.58749	0.641066	0.0430602	0.0399845
GOTERM_CC_5	GO:0005783~endoplasmic reticulum	36	16.8224	0.00318895	RTN2, MGST3, LYZ2, TECR, H2-K1, PYGM, ASB11, TMTC1, FITM2, SLC2A4, NOL3, AGPAT2, HK2, VTN, STC2, CMYA5, APOE, TMEM38A, XDH, CTSC, LYNX1, DGAT2, DMPK, KCND2, SPHK2, WFS1, IIGP1, FNDC5, PINK1, CES1D, MGP, HRC, CASQ1, LPIN1, SGK1, BCL2L1	196	1893	16917	1.64142	0.658088	0.0430602	0.0399845
GOTERM_CC_5	GO:0005740~mitochondrial envelope	19	8.8785	0.00320388	ALAS2, COX8B, DMPK, MTFP1, SPHK2, CHCHD10, DUSP18, COX7A1, SDHB, COQ10B, HK2, CKMT2, PINK1, MPC1, ALPL, LPIN1, ACAD11, SLC25A13, BCL2L1	196	763	16917	2.1493	0.659804	0.0430602	0.0399845
GOTERM_CC_5	GO:0009925~basal plasma membrane	5	2.33645	0.0060029	SLC16A1, ACE, SLCO3A1, SLC7A1, AQP1	196	63	16917	6.8501	0.867749	0.077576	0.0720348
GOTERM_CC_5	GO:0019866~organelle inner membrane	14	6.54206	0.00822531	ALAS2, COX8B, MTFP1, SPHK2, CHCHD10, DUSP18, COX7A1, SDHB, COQ10B, CKMT2, PINK1, MPC1, SLC25A13, BCL2L1	196	527	16917	2.2929	0.937659	0.0996049	0.0924903
GOTERM_CC_5	GO:0048471~perinuclear region of cytoplasm	19	8.8785	0.00859342	GSN, DGAT2, CSF1, KCND2, USP2, TWF2, PLA2G5, SLC2A4, NDRG2, PER2, PINK1, NOCT, STC2, MYO5B, CCNG1, NPPA, CMYA5, PDE4A, SGK1	196	841	16917	1.94996	0.944969	0.0996049	0.0924903
GOTERM_CC_5	GO:0005811~lipid particle	6	2.80374	0.00859686	DGAT2, CES1D, SMPD1, PLIN4, PLIN3, PNPLA2	196	109	16917	4.75108	0.945033	0.0996049	0.0924903
GOTERM_CC_5	GO:0044430~cytoskeletal part	33	15.4206	0.0136839	RTN2, INTU, SYNPO2, TWF2, MYL12A, HK2, LMOD2, XIRP2, MYH14, APOE, CTSC, SLC16A1, GSN, LIMCH1, MID1IP1, USP2, TPM1, SORBS1, TUBB4B, TUBA4A, FBXO31, ACTA2, ACTA1, YEATS2, TTLL1, MYO5B, CLIP4, ID1, TACC2, MAPT, TRIM54, CRYAB, BCL2L1	196	1862	16917	1.52968	0.990241	0.15326	0.142313
GOTERM_CC_5	GO:0005856~cytoskeleton	40	18.6916	0.0147762	RTN2, INTU, SYNPO2, TWF2, MYL12A, RHOBTB1, HK2, LMOD2, SGCA, XIRP2, MYH14, APOE, MYOZ2, CTSC, SLC16A1, GSN, LIMCH1, MID1IP1, USP2, TPM1, SORBS1, TUBB4B, TUBA4A, FBXO31, ACTA2, ACTA1, PINK1, FRMD5, YEATS2, TTLL1, MYO5B, CLIP4, ID1, TACC2, MAPT, ASB2, TRIM54, CRYAB, BCL2L1, MSRB1	196	2392	16917	1.44333	0.993275	0.160155	0.148715
GOTERM_CC_5	GO:0031967~organelle envelope	24	11.215	0.0159341	ALAS2, COX8B, DMPK, MTFP1, SPHK2, MGST3, CHCHD10, DUSP18, COX7A1, SDHB, COQ10B, HK2, IIGP1, AQP1, CKMT2, PINK1, MPC1, ALPL, APOE, TMEM38A, LPIN1, ACAD11, SLC25A13, BCL2L1	196	1239	16917	1.67189	0.99547	0.167308	0.155358
GOTERM_CC_5	GO:0098573~intrinsic component of mitochondrial membrane	5	2.33645	0.0174609	PINK1, DMPK, MPC1, CHCHD10, DUSP18	196	86	16917	5.01809	0.997311	0.177784	0.165085
GOTERM_CC_5	GO:0016460~myosin II complex	3	1.40187	0.024041	LIMCH1, MYH14, MYL12A	196	21	16917	12.3302	0.999719	0.237582	0.220612
GOTERM_CC_5	GO:0043229~intracellular organelle	165	77.1028	0.0275135	IPO13, CSF1, TACO1, H2-K1, OGDHL, AQP1, TMEM143, MPC1, NPPA, TMEM38A, ACAD11, MYOZ2, AGTPBP1, DGAT2, LIMCH1, USP2, TPM1, SDHB, TUBA4A, FNDC5, FRMD5, CRISPLD2, EEF1A2, PSME4, CLIP4, SIK1, ZFP106, RTN2, PFKFB2, IGSF8, CSF1R, CFH, INTU, MGST3, LYZ2, TWF2, SLCO5A1, TMTC1, PLA2G5, NDRG2, COX7A1, RHOBTB1, MYL12A, VTN, STC2, CMYA5, MYH14, APOE, ST3GAL3, JUN, ACE, DMPK, GOT1, WFS1, SLC35E1, ZBTB16, ADHFE…	196	13256	16917	1.07433	0.999915	0.264129	0.245263
GOTERM_CC_5	GO:0005865~striated muscle thin filament	3	1.40187	0.0285327	ACTA1, TPM1, LMOD2	196	23	16917	11.258	0.99994	0.266305	0.247283
GOTERM_CC_5	GO:0044455~mitochondrial membrane part	8	3.73832	0.0336254	PINK1, COX8B, DMPK, MPC1, CHCHD10, DUSP18, COX7A1, SDHB	196	264	16917	2.61549	0.99999	0.294521	0.273484
GOTERM_CC_5	GO:0045298~tubulin complex	2	0.934579	0.0341855	MAPT, TUBB4B	196	3	16917	57.5408	0.999992	0.294521	0.273484
GOTERM_CC_5	GO:0014802~terminal cisterna	2	0.934579	0.0341855	RTN2, CASQ1	196	3	16917	57.5408	0.999992	0.294521	0.273484
GOTERM_CC_5	GO:0031430~M band	3	1.40187	0.0358395	CMYA5, CRYAB, LMOD2	196	26	16917	9.95899	0.999995	0.301052	0.279548
GOTERM_CC_5	GO:0036379~myofilament	3	1.40187	0.0384188	ACTA1, TPM1, LMOD2	196	27	16917	9.59014	0.999998	0.312988	0.290632
GOTERM_CC_5	GO:0016459~myosin complex	4	1.86916	0.0391235	LIMCH1, MYO5B, MYH14, MYL12A	196	65	16917	5.31146	0.999998	0.312988	0.290632

## Sheet: miR-298-P23-P9
Category	Term	Count	%	PValue	Genes	List Total	Pop Hits	Pop Total	Fold Enrichment	Bonferroni	Benjamini	FDR
GOTERM_CC_5	GO:0016528~sarcoplasm	15	6.57895	3.36203e-12	RTN2, GSN, DMPK, S100A1, CACNA2D1, PYGM, SLC2A4, NOL3, HK2, ART1, CMYA5, HRC, CASQ1, TMEM38A, XDH	209	88	16917	13.797	1.19686e-09	1.19688e-09	1.11283e-09
GOTERM_CC_5	GO:0016529~sarcoplasmic reticulum	14	6.14035	7.79226e-12	RTN2, DMPK, S100A1, CACNA2D1, PYGM, SLC2A4, NOL3, HK2, ART1, CMYA5, HRC, CASQ1, TMEM38A, XDH	209	76	16917	14.9105	2.77403e-09	1.38702e-09	1.28962e-09
GOTERM_CC_5	GO:0043292~contractile fiber	18	7.89474	1.99127e-08	RTN2, S100A1, SYNPO2, TPM1, TWF2, HSPB1, PYGM, LMOD2, ACTA2, 3425401B19RIK, CMYA5, HRC, TCAP, XIRP2, CASQ1, ASB2, TRIM54, CRYAB	209	257	16917	5.66913	7.08891e-06	2.36298e-06	2.19704e-06
GOTERM_CC_5	GO:0044449~contractile fiber part	17	7.45614	3.99007e-08	RTN2, S100A1, SYNPO2, TPM1, HSPB1, PYGM, LMOD2, ACTA2, 3425401B19RIK, CMYA5, HRC, TCAP, XIRP2, CASQ1, ASB2, TRIM54, CRYAB	209	237	16917	5.80601	1.42046e-05	3.55117e-06	3.30179e-06
GOTERM_CC_5	GO:0005739~mitochondrion	53	23.2456	5.93194e-08	ALAS2, SLC44A2, TACO1, OGDHL, DUSP18, COX6A2, CLU, HK2, TMEM143, ALDH2, MPC1, ACAD11, BCKDHA, MCCC2, PHYH, AGTPBP1, COX8B, DGAT2, SPHK2, S100A1, SDHB, IVD, CASQ1, SGK1, CRYAB, BCAT2, SLC25A13, ECHS1, MTFP1, CFH, TMTC1, FITM2, PPM1K, NOL3, CKMT2, OXCT1, NOCT, ACSS1, SLC16A1, DMPK, ADHFE1, CHCHD10, TCAIM, ACADSB, ALDH4A1, ALDH6A1, PINK1, PDP2, GSTA4, PXMP2, ALPL, LPIN1, BCL2L1	209	1971	16917	2.17654	2.11175e-05	4.22354e-06	3.92694e-06
GOTERM_CC_5	GO:0030016~myofibril	17	7.45614	7.43486e-08	RTN2, S100A1, SYNPO2, TPM1, TWF2, HSPB1, PYGM, LMOD2, 3425401B19RIK, CMYA5, HRC, TCAP, XIRP2, CASQ1, ASB2, TRIM54, CRYAB	209	248	16917	5.54848	2.64678e-05	4.41135e-06	4.10156e-06
GOTERM_CC_5	GO:0030017~sarcomere	16	7.01754	1.33661e-07	RTN2, S100A1, SYNPO2, TPM1, HSPB1, PYGM, LMOD2, 3425401B19RIK, CMYA5, HRC, TCAP, XIRP2, CASQ1, ASB2, TRIM54, CRYAB	209	226	16917	5.73045	4.75821e-05	6.40965e-06	5.95953e-06
GOTERM_CC_5	GO:0005737~cytoplasm	179	78.5088	1.44037e-07	IPO13, CSF1, TACO1, F13A1, OGDHL, COX6A2, CLU, AQP1, TMEM143, PPIP5K1, MPC1, NPPA, TMEM38A, ACAD11, MCCC2, PHYH, PRKAB2, AGTPBP1, DGAT2, LIMCH1, S100A1, CACNA2D1, USP2, TPM1, HBB-BT, HBB-BS, SDHB, TUBA4A, FNDC5, CRISPLD2, EEF1A2, PSME4, CLIP4, SIK1, ZFP106, RTN2, PFKFB2, CFH, INTU, MGST3, TWF2, TMTC1, PLA2G5, NDRG2, RHOBTB1, ART1, VTN, STC2, CMYA5, MYH14, APOE, ST3GAL3, GSTM2, JUN, GSTM1, ACE, DM…	209	11869	16917	1.22072	5.12759e-05	6.40965e-06	5.95953e-06
GOTERM_CC_5	GO:0030018~Z disc	13	5.70175	2.52796e-07	RTN2, S100A1, SYNPO2, HSPB1, PYGM, 3425401B19RIK, HRC, TCAP, XIRP2, CASQ1, ASB2, TRIM54, CRYAB	209	146	16917	7.20722	8.99915e-05	9.9995e-06	9.29729e-06
GOTERM_CC_5	GO:0044444~cytoplasmic part	151	66.2281	4.56012e-07	CSF1, TACO1, OGDHL, COX6A2, CLU, AQP1, TMEM143, PPIP5K1, MPC1, NPPA, TMEM38A, ACAD11, MCCC2, PHYH, PRKAB2, AGTPBP1, DGAT2, S100A1, CACNA2D1, USP2, TPM1, HBB-BT, HBB-BS, SDHB, FNDC5, CRISPLD2, EEF1A2, PSME4, SIK1, ZFP106, RTN2, PFKFB2, CFH, MGST3, TWF2, TMTC1, PLA2G5, NDRG2, RHOBTB1, ART1, VTN, STC2, CMYA5, APOE, ST3GAL3, GSTM2, JUN, GSTM1, ACE, DMPK, GOT1, WFS1, SLC35E1, ZBTB16, ADHFE1, CHCHD10, …	209	9374	16917	1.30385	0.000162327	1.6234e-05	1.5094e-05
GOTERM_CC_5	GO:0031674~I band	13	5.70175	6.80916e-07	RTN2, S100A1, SYNPO2, HSPB1, PYGM, 3425401B19RIK, HRC, TCAP, XIRP2, CASQ1, ASB2, TRIM54, CRYAB	209	160	16917	6.57658	0.000242377	2.20369e-05	2.04894e-05
GOTERM_CC_5	GO:0044429~mitochondrial part	31	13.5965	9.05232e-06	ALAS2, ECHS1, MTFP1, OGDHL, DUSP18, PPM1K, CLU, COX6A2, HK2, CKMT2, ALDH2, MPC1, OXCT1, ACSS1, ACAD11, BCKDHA, MCCC2, COX8B, DMPK, SPHK2, CHCHD10, ACADSB, SDHB, ALDH4A1, PINK1, IVD, ALPL, CASQ1, LPIN1, BCL2L1, SLC25A13	209	1028	16917	2.44088	0.00321745	0.000268552	0.000249693
GOTERM_CC_5	GO:0033017~sarcoplasmic reticulum membrane	6	2.63158	0.000109729	RTN2, ART1, DMPK, HRC, CASQ1, TMEM38A	209	39	16917	12.4527	0.0383126	0.0030049	0.00279388
GOTERM_CC_5	GO:0032432~actin filament bundle	8	3.50877	0.000206305	ACTA2, LIMCH1, SYNPO2, TPM1, XIRP2, MYH14, SORBS1, CRYAB	209	98	16917	6.60756	0.0708195	0.00524605	0.00487764
GOTERM_CC_5	GO:0031430~M band	5	2.19298	0.000268453	S100A1, CMYA5, HSPB1, CRYAB, LMOD2	209	26	16917	15.5659	0.0911564	0.0063713	0.00592387
GOTERM_CC_5	GO:0005833~hemoglobin complex	4	1.75439	0.000478429	HBA-A2, HBB-BT, HBA-A1, HBB-BS	209	13	16917	24.9054	0.15664	0.010645	0.0098975
GOTERM_CC_5	GO:0005759~mitochondrial matrix	14	6.14035	0.000575041	BCKDHA, MCCC2, ALAS2, ECHS1, OGDHL, PPM1K, ACADSB, ALDH4A1, ALDH2, OXCT1, IVD, CASQ1, ACSS1, BCL2L1	209	363	16917	3.12175	0.185168	0.012042	0.0111964
GOTERM_CC_5	GO:0097517~contractile actin filament bundle	7	3.07018	0.000800248	ACTA2, LIMCH1, SYNPO2, TPM1, XIRP2, MYH14, SORBS1	209	89	16917	6.36627	0.247988	0.0149941	0.0139412
GOTERM_CC_5	GO:0001725~stress fiber	7	3.07018	0.000800248	ACTA2, LIMCH1, SYNPO2, TPM1, XIRP2, MYH14, SORBS1	209	89	16917	6.36627	0.247988	0.0149941	0.0139412
GOTERM_CC_5	GO:0031966~mitochondrial membrane	20	8.77193	0.0011679	ALAS2, COX8B, DMPK, MTFP1, SPHK2, CHCHD10, DUSP18, SDHB, CLU, COX6A2, HK2, CKMT2, PINK1, MPC1, IVD, ALPL, LPIN1, ACAD11, SLC25A13, BCL2L1	209	706	16917	2.29299	0.340331	0.0207887	0.0193288
GOTERM_CC_5	GO:0042641~actomyosin	7	3.07018	0.00132332	ACTA2, LIMCH1, SYNPO2, TPM1, XIRP2, MYH14, SORBS1	209	98	16917	5.78161	0.375882	0.0224335	0.0208581
GOTERM_CC_5	GO:0031672~A band	5	2.19298	0.00241924	S100A1, CMYA5, HSPB1, CRYAB, LMOD2	209	46	16917	8.79811	0.577807	0.0391477	0.0363986
GOTERM_CC_5	GO:0005740~mitochondrial envelope	20	8.77193	0.00281189	ALAS2, COX8B, DMPK, MTFP1, SPHK2, CHCHD10, DUSP18, SDHB, CLU, COX6A2, HK2, CKMT2, PINK1, MPC1, IVD, ALPL, LPIN1, ACAD11, SLC25A13, BCL2L1	209	763	16917	2.12169	0.633019	0.0435232	0.0404668
GOTERM_CC_5	GO:0005783~endoplasmic reticulum	37	16.2281	0.00518685	RTN2, MGST3, TECR, PYGM, ASB11, TMTC1, FITM2, SLC2A4, NOL3, CLU, AGPAT2, HK2, ART1, VTN, STC2, CMYA5, APOE, TMEM38A, XDH, CTSC, LYNX1, DGAT2, DMPK, S100A1, SPHK2, WFS1, CACNA2D1, IIGP1, FNDC5, PINK1, CES1D, MGP, HRC, CASQ1, LPIN1, SGK1, BCL2L1	209	1893	16917	1.58208	0.842971	0.0728854	0.0677671
GOTERM_CC_5	GO:0005743~mitochondrial inner membrane	14	6.14035	0.00525027	ALAS2, COX8B, MTFP1, SPHK2, CHCHD10, DUSP18, SDHB, CLU, COX6A2, CKMT2, PINK1, MPC1, SLC25A13, BCL2L1	209	467	16917	2.42654	0.846495	0.0728854	0.0677671
GOTERM_CC_5	GO:0043229~intracellular organelle	179	78.5088	0.00532309	IPO13, CSF1, TACO1, OGDHL, COX6A2, CLU, AQP1, TMEM143, MPC1, NPPA, TMEM38A, ACAD11, MCCC2, PHYH, PRKAB2, AGTPBP1, DGAT2, LIMCH1, S100A1, CACNA2D1, USP2, TPM1, SDHB, TUBA4A, FNDC5, FRMD5, CRISPLD2, EEF1A2, PSME4, CLIP4, SIK1, ZFP106, RTN2, PFKFB2, IGSF8, CSF1R, CFH, INTU, MGST3, TWF2, SLCO5A1, TMTC1, PLA2G5, NDRG2, RHOBTB1, ART1, VTN, STC2, CMYA5, MYH14, APOE, ST3GAL3, JUN, ACE, DMPK, GOT1, WFS1, …	209	13256	16917	1.09299	0.850444	0.0728854	0.0677671
GOTERM_CC_5	GO:0042383~sarcolemma	8	3.50877	0.00654821	RTN2, TRIM72, SGCA, CACNA2D1, ATP1A2, SLC2A4, CASQ1, AQP1	209	178	16917	3.63787	0.903559	0.0863394	0.0802762
GOTERM_CC_5	GO:0009925~basal plasma membrane	5	2.19298	0.00751247	SLC16A1, ACE, SLCO3A1, SLC7A1, AQP1	209	63	16917	6.42401	0.931747	0.0955157	0.0888081
GOTERM_CC_5	GO:0048471~perinuclear region of cytoplasm	20	8.77193	0.00787363	GSN, DGAT2, CSF1, USP2, TWF2, PLA2G5, SLC2A4, NDRG2, CLU, PER2, EPN3, PINK1, NOCT, STC2, MYO5B, CCNG1, NPPA, CMYA5, PDE4A, SGK1	209	841	16917	1.92491	0.940042	0.0966557	0.089868
GOTERM_CC_5	GO:0031967~organelle envelope	26	11.4035	0.00987102	ALAS2, MTFP1, MGST3, DUSP18, CLU, COX6A2, HK2, AQP1, CKMT2, MPC1, APOE, TMEM38A, ACAD11, COX8B, DMPK, GSTO1, SPHK2, CHCHD10, SDHB, IIGP1, PINK1, IVD, ALPL, LPIN1, BCL2L1, SLC25A13	209	1239	16917	1.69855	0.97074	0.117136	0.10891
GOTERM_CC_5	GO:0005811~lipid particle	6	2.63158	0.0111571	DGAT2, CES1D, SMPD1, PLIN4, PLIN3, PNPLA2	209	109	16917	4.45556	0.981579	0.12639	0.117515
GOTERM_CC_5	GO:0030315~T-tubule	5	2.19298	0.0113609	RTN2, CACNA2D1, ATP1A2, SLC2A4, CASQ1	209	71	16917	5.70018	0.982882	0.12639	0.117515
GOTERM_CC_5	GO:0019866~organelle inner membrane	14	6.14035	0.0134814	ALAS2, COX8B, MTFP1, SPHK2, CHCHD10, DUSP18, SDHB, CLU, COX6A2, CKMT2, PINK1, MPC1, SLC25A13, BCL2L1	209	527	16917	2.15028	0.99203	0.145436	0.135222
GOTERM_CC_5	GO:0098573~intrinsic component of mitochondrial membrane	5	2.19298	0.0215602	PINK1, DMPK, MPC1, CHCHD10, DUSP18	209	86	16917	4.70596	0.999573	0.225748	0.209895
GOTERM_CC_5	GO:0015629~actin cytoskeleton	13	5.70175	0.0294616	GSN, LIMCH1, SYNPO2, TPM1, TWF2, SORBS1, LMOD2, ACTA2, MYO5B, XIRP2, MYH14, CRYAB, MSRB1	209	525	16917	2.00429	0.999976	0.299666	0.278622
GOTERM_CC_5	GO:0045298~tubulin complex	2	0.877193	0.0364364	MAPT, TUBB4B	209	3	16917	53.9617	0.999998	0.350578	0.325958
GOTERM_CC_5	GO:0014802~terminal cisterna	2	0.877193	0.0364364	RTN2, CASQ1	209	3	16917	53.9617	0.999998	0.350578	0.325958
GOTERM_CC_5	GO:0005856~cytoskeleton	40	17.5439	0.0380524	RTN2, INTU, SYNPO2, TWF2, HSPB1, CLU, RHOBTB1, HK2, LMOD2, SGCA, EFCAB2, XIRP2, MYH14, APOE, CTSC, SLC16A1, GSN, LIMCH1, USP2, TPM1, SORBS1, TUBB4B, TUBA4A, FBXO31, ACTA2, PINK1, FRMD5, YEATS2, TTLL1, MYO5B, CLIP4, ID1, TACC2, MAPT, ASB2, TRIM54, CRYAB, BCL2L1, TUBA8, MSRB1	209	2392	16917	1.35355	0.999999	0.354898	0.329975
GOTERM_CC_5	GO:0042579~microbody	6	2.63158	0.0398762	FNDC5, PHYH, PXMP2, ACAD11, XDH, TUBA8	209	152	16917	3.1951	0.999999	0.354898	0.329975
GOTERM_CC_5	GO:0005777~peroxisome	6	2.63158	0.0398762	FNDC5, PHYH, PXMP2, ACAD11, XDH, TUBA8	209	152	16917	3.1951	0.999999	0.354898	0.329975
GOTERM_CC_5	GO:0005829~cytosol	64	28.0702	0.0413172	HSPB6, HSPB8, ADK, HBA-A2, HBA-A1, SLC2A4, CLU, HK2, ANKRD9, PPIP5K1, PDE4A, PRKAB2, AGTPBP1, DGAT2, GSTO1, SPHK2, S100A1, TESC, TPM1, HBB-BT, HBB-BS, GPCPD1, PSME4, PLIN4, PLIN3, SIK1, MAPT, SGK1, CRYAB, ZFP106, PFKFB2, SYNPO2, TWF2, TOB2, DNAJB5, GPC1, CMYA5, XIRP2, APOE, XDH, EGLN1, RBM38, GSTM2, JUN, GSTM1, GSN, DMPK, GOT1, ZBTB16, SORBS1, MT1, RPL3L, ALDH4A1, PER2, PER1, PINK1, GSTA4, CES1D,…	209	4197	16917	1.23429	1	0.358754	0.333561
GOTERM_CC_5	GO:0044455~mitochondrial membrane part	8	3.50877	0.0450454	PINK1, COX8B, DMPK, MPC1, CHCHD10, DUSP18, SDHB, COX6A2	209	264	16917	2.45281	1	0.381814	0.355001
GOTERM_CC_5	GO:0044430~cytoskeletal part	32	14.0351	0.0493862	RTN2, INTU, SYNPO2, TWF2, HSPB1, HK2, LMOD2, XIRP2, MYH14, APOE, CTSC, SLC16A1, GSN, LIMCH1, USP2, TPM1, SORBS1, TUBB4B, TUBA4A, FBXO31, ACTA2, YEATS2, TTLL1, MYO5B, CLIP4, ID1, TACC2, MAPT, TRIM54, CRYAB, BCL2L1, TUBA8	209	1862	16917	1.39106	1	0.408872	0.380159

## Sheet: miR-351-P23-P9
Category	Term	Count	%	PValue	Genes	List Total	Pop Hits	Pop Total	Fold Enrichment	Bonferroni	Benjamini	FDR
GOTERM_CC_5	GO:0016528~sarcoplasm	15	6.78733	2.10894e-12	RTN2, GSN, DMPK, S100A1, CACNA2D1, PYGM, SLC2A4, NOL3, HK2, ART1, CMYA5, HRC, CASQ1, TMEM38A, XDH	202	88	16917	14.2751	7.48688e-10	7.48674e-10	6.9806e-10
GOTERM_CC_5	GO:0016529~sarcoplasmic reticulum	14	6.33484	5.04764e-12	RTN2, DMPK, S100A1, CACNA2D1, PYGM, SLC2A4, NOL3, HK2, ART1, CMYA5, HRC, CASQ1, TMEM38A, XDH	202	76	16917	15.4272	1.79191e-09	8.95957e-10	8.35385e-10
GOTERM_CC_5	GO:0043292~contractile fiber	18	8.1448	1.19406e-08	RTN2, S100A1, SYNPO2, TPM1, TWF2, PYGM, LMOD2, ACTA2, 3425401B19RIK, CMYA5, HRC, TCAP, XIRP2, CASQ1, ASB2, TRIM54, CRYAB, MYOZ2	202	257	16917	5.86559	4.23892e-06	1.41297e-06	1.31745e-06
GOTERM_CC_5	GO:0005739~mitochondrion	53	23.9819	1.7495e-08	SLC44A2, TACO1, OGDHL, DUSP18, COX6A2, CLU, HK2, TMEM143, ALDH2, MPC1, ACAD11, BCKDHA, MCCC2, PHYH, AGTPBP1, COX8B, DGAT2, SPHK2, S100A1, COQ10B, SDHB, COQ10A, IVD, CASQ1, SGK1, CRYAB, BCAT2, ECHS1, MTFP1, TMTC1, FITM2, PPM1K, NOL3, COX7A1, CKMT2, OXCT1, NOCT, ACSS1, SLC16A1, DMPK, ADHFE1, CHCHD10, TCAIM, G0S2, ACADSB, ALDH4A1, ALDH6A1, PINK1, PDP2, GSTA4, PXMP2, ALPL, BCL2L1	202	1971	16917	2.25196	6.2107e-06	1.55268e-06	1.44771e-06
GOTERM_CC_5	GO:0044449~contractile fiber part	17	7.69231	2.45142e-08	RTN2, S100A1, SYNPO2, TPM1, PYGM, LMOD2, ACTA2, 3425401B19RIK, CMYA5, HRC, TCAP, XIRP2, CASQ1, ASB2, TRIM54, CRYAB, MYOZ2	202	237	16917	6.00721	8.70251e-06	1.74051e-06	1.62284e-06
GOTERM_CC_5	GO:0030016~myofibril	17	7.69231	4.62453e-08	RTN2, S100A1, SYNPO2, TPM1, TWF2, PYGM, LMOD2, 3425401B19RIK, CMYA5, HRC, TCAP, XIRP2, CASQ1, ASB2, TRIM54, CRYAB, MYOZ2	202	248	16917	5.74076	1.6417e-05	2.73618e-06	2.5512e-06
GOTERM_CC_5	GO:0030017~sarcomere	16	7.23982	8.53285e-08	RTN2, S100A1, SYNPO2, TPM1, PYGM, LMOD2, 3425401B19RIK, CMYA5, HRC, TCAP, XIRP2, CASQ1, ASB2, TRIM54, CRYAB, MYOZ2	202	226	16917	5.92903	3.02912e-05	3.983e-06	3.71373e-06
GOTERM_CC_5	GO:0005737~cytoplasm	174	78.733	8.97578e-08	IPO13, CSF1, TACO1, H2-K1, F13A1, OGDHL, COX6A2, CLU, AQP1, TMEM143, NPPB, PPIP5K1, MPC1, NAMPT, NPPA, TMEM38A, ACAD11, MYOZ2, MCCC2, PHYH, PRKAB2, AGTPBP1, DGAT2, LIMCH1, S100A1, CACNA2D1, USP2, TPM1, HBB-BT, HBB-BS, SDHB, FNDC5, CRISPLD2, EEF1A2, CLIP4, SIK1, RTN2, PFKFB2, INTU, MGST3, LYZ2, TWF2, TMTC1, PLA2G5, NDRG2, COX7A1, RHOBTB1, ART1, VTN, STC2, CMYA5, MYH14, APOE, ST3GAL3, GSTM2, JUN, G…	202	11869	16917	1.22774	3.18635e-05	3.983e-06	3.71373e-06
GOTERM_CC_5	GO:0030018~Z disc	13	5.88235	1.74473e-07	RTN2, S100A1, SYNPO2, PYGM, 3425401B19RIK, HRC, TCAP, XIRP2, CASQ1, ASB2, TRIM54, CRYAB, MYOZ2	202	146	16917	7.45697	6.1936e-05	6.88199e-06	6.41673e-06
GOTERM_CC_5	GO:0044444~cytoplasmic part	147	66.5158	3.1615e-07	CSF1, TACO1, H2-K1, OGDHL, COX6A2, CLU, AQP1, TMEM143, NPPB, PPIP5K1, MPC1, NAMPT, NPPA, TMEM38A, ACAD11, MYOZ2, MCCC2, PHYH, PRKAB2, AGTPBP1, DGAT2, S100A1, CACNA2D1, USP2, TPM1, HBB-BT, HBB-BS, SDHB, FNDC5, CRISPLD2, EEF1A2, SIK1, RTN2, PFKFB2, MGST3, LYZ2, TWF2, TMTC1, PLA2G5, NDRG2, COX7A1, RHOBTB1, ART1, VTN, STC2, CMYA5, APOE, ST3GAL3, GSTM2, JUN, GSTM1, ACE, DMPK, GOT1, SLC35E1, ZBTB16, AD…	202	9374	16917	1.3133	0.000112227	1.12233e-05	1.04646e-05
GOTERM_CC_5	GO:0031674~I band	13	5.88235	4.72144e-07	RTN2, S100A1, SYNPO2, PYGM, 3425401B19RIK, HRC, TCAP, XIRP2, CASQ1, ASB2, TRIM54, CRYAB, MYOZ2	202	160	16917	6.80449	0.000167597	1.52374e-05	1.42072e-05
GOTERM_CC_5	GO:0044429~mitochondrial part	30	13.5747	1.26169e-05	ECHS1, MTFP1, OGDHL, DUSP18, PPM1K, COX7A1, CLU, COX6A2, HK2, CKMT2, ALDH2, MPC1, OXCT1, ACSS1, ACAD11, BCKDHA, MCCC2, COX8B, DMPK, SPHK2, CHCHD10, ACADSB, SDHB, COQ10B, ALDH4A1, PINK1, IVD, ALPL, CASQ1, BCL2L1	202	1028	16917	2.44399	0.00446901	0.00037325	0.000348016
GOTERM_CC_5	GO:0033017~sarcoplasmic reticulum membrane	6	2.71493	9.33999e-05	RTN2, ART1, DMPK, HRC, CASQ1, TMEM38A	202	39	16917	12.8842	0.0326148	0.00255054	0.00237811
GOTERM_CC_5	GO:0032432~actin filament bundle	8	3.61991	0.000167163	ACTA2, LIMCH1, SYNPO2, TPM1, XIRP2, MYH14, SORBS1, CRYAB	202	98	16917	6.83653	0.0576212	0.00423878	0.00395222
GOTERM_CC_5	GO:0030315~T-tubule	7	3.16742	0.000196794	RTN2, KCND2, CACNA2D1, ATP1A2, SLC2A4, CASQ1, KCNJ3	202	71	16917	8.2568	0.0674837	0.00465745	0.00434258
GOTERM_CC_5	GO:0042383~sarcolemma	10	4.52489	0.000282274	RTN2, TRIM72, SGCA, KCND2, CACNA2D1, ATP1A2, SLC2A4, CASQ1, AQP1, KCNJ3	202	178	16917	4.70492	0.0953628	0.00626295	0.00583954
GOTERM_CC_5	GO:0005833~hemoglobin complex	4	1.80995	0.000432861	HBA-A2, HBB-BT, HBA-A1, HBB-BS	202	13	16917	25.7685	0.14247	0.00903916	0.00842806
GOTERM_CC_5	GO:0001725~stress fiber	7	3.16742	0.000669284	ACTA2, LIMCH1, SYNPO2, TPM1, XIRP2, MYH14, SORBS1	202	89	16917	6.58688	0.211542	0.0125051	0.0116596
GOTERM_CC_5	GO:0097517~contractile actin filament bundle	7	3.16742	0.000669284	ACTA2, LIMCH1, SYNPO2, TPM1, XIRP2, MYH14, SORBS1	202	89	16917	6.58688	0.211542	0.0125051	0.0116596
GOTERM_CC_5	GO:0042641~actomyosin	7	3.16742	0.0011102	ACTA2, LIMCH1, SYNPO2, TPM1, XIRP2, MYH14, SORBS1	202	98	16917	5.98197	0.325874	0.019706	0.0183737
GOTERM_CC_5	GO:0005759~mitochondrial matrix	13	5.88235	0.00137601	BCKDHA, MCCC2, ECHS1, OGDHL, PPM1K, ACADSB, ALDH4A1, ALDH2, OXCT1, IVD, CASQ1, ACSS1, BCL2L1	202	363	16917	2.99922	0.386651	0.0232612	0.0216886
GOTERM_CC_5	GO:0031966~mitochondrial membrane	19	8.59729	0.00194079	COX8B, DMPK, MTFP1, SPHK2, CHCHD10, DUSP18, COX7A1, SDHB, COQ10B, CLU, COX6A2, HK2, CKMT2, PINK1, MPC1, IVD, ALPL, ACAD11, BCL2L1	202	706	16917	2.25383	0.498248	0.030015	0.0279858
GOTERM_CC_5	GO:0043229~intracellular organelle	175	79.1855	0.00194464	IPO13, CSF1, TACO1, H2-K1, OGDHL, COX6A2, CLU, AQP1, TMEM143, NPPB, MPC1, NAMPT, NPPA, TMEM38A, ACAD11, MYOZ2, MCCC2, PHYH, PRKAB2, AGTPBP1, DGAT2, LIMCH1, S100A1, CACNA2D1, USP2, TPM1, SDHB, FNDC5, FRMD5, CRISPLD2, EEF1A2, CLIP4, SIK1, RTN2, PFKFB2, IGSF8, CSF1R, INTU, MGST3, LYZ2, TWF2, SLCO5A1, TMTC1, PLA2G5, NDRG2, COX7A1, RHOBTB1, ART1, VTN, STC2, CMYA5, MYH14, APOE, ST3GAL3, JUN, ACE, DMPK,…	202	13256	16917	1.1056	0.498934	0.030015	0.0279858
GOTERM_CC_5	GO:0031430~M band	4	1.80995	0.00351246	S100A1, CMYA5, CRYAB, LMOD2	202	26	16917	12.8842	0.713242	0.0519551	0.0484427
GOTERM_CC_5	GO:0005743~mitochondrial inner membrane	14	6.33484	0.00394359	COX8B, MTFP1, SPHK2, CHCHD10, DUSP18, COX7A1, SDHB, COQ10B, CLU, COX6A2, CKMT2, PINK1, MPC1, BCL2L1	202	467	16917	2.51063	0.754078	0.0559989	0.0522131
GOTERM_CC_5	GO:0005740~mitochondrial envelope	19	8.59729	0.00441447	COX8B, DMPK, MTFP1, SPHK2, CHCHD10, DUSP18, COX7A1, SDHB, COQ10B, CLU, COX6A2, HK2, CKMT2, PINK1, MPC1, IVD, ALPL, ACAD11, BCL2L1	202	763	16917	2.08546	0.792081	0.0602745	0.0561996
GOTERM_CC_5	GO:0005783~endoplasmic reticulum	36	16.2896	0.00525323	RTN2, MGST3, LYZ2, TECR, H2-K1, PYGM, ASB11, TMTC1, FITM2, SLC2A4, NOL3, CLU, HK2, ART1, VTN, STC2, CMYA5, APOE, TMEM38A, XDH, CTSC, LYNX1, DGAT2, DMPK, KCND2, S100A1, SPHK2, CACNA2D1, IIGP1, FNDC5, PINK1, CES1D, HRC, CASQ1, SGK1, BCL2L1	202	1893	16917	1.59266	0.845848	0.0690703	0.0644007
GOTERM_CC_5	GO:0048471~perinuclear region of cytoplasm	20	9.04977	0.00550165	GSN, DGAT2, CSF1, KCND2, USP2, TWF2, PLA2G5, SLC2A4, NDRG2, CLU, PER2, NPPB, EPN3, PINK1, NOCT, STC2, NPPA, CMYA5, PDE4A, SGK1	202	841	16917	1.99162	0.858927	0.069753	0.0650373
GOTERM_CC_5	GO:0019866~organelle inner membrane	14	6.33484	0.0104388	COX8B, MTFP1, SPHK2, CHCHD10, DUSP18, COX7A1, SDHB, COQ10B, CLU, COX6A2, CKMT2, PINK1, MPC1, BCL2L1	202	527	16917	2.22479	0.975893	0.127785	0.119146
GOTERM_CC_5	GO:0031967~organelle envelope	25	11.3122	0.0121951	MTFP1, MGST3, DUSP18, COX7A1, CLU, COX6A2, HK2, AQP1, CKMT2, MPC1, APOE, TMEM38A, ACAD11, COX8B, DMPK, GSTO1, SPHK2, CHCHD10, SDHB, COQ10B, IIGP1, PINK1, IVD, ALPL, BCL2L1	202	1239	16917	1.68982	0.987169	0.144309	0.134553
GOTERM_CC_5	GO:0044455~mitochondrial membrane part	9	4.0724	0.0137965	PINK1, COX8B, DMPK, MPC1, CHCHD10, DUSP18, COX7A1, SDHB, COX6A2	202	264	16917	2.85503	0.992787	0.157992	0.147311
GOTERM_CC_5	GO:0031672~A band	4	1.80995	0.0172474	S100A1, CMYA5, CRYAB, LMOD2	202	46	16917	7.28239	0.997922	0.191339	0.178403
GOTERM_CC_5	GO:0098573~intrinsic component of mitochondrial membrane	5	2.26244	0.0192862	PINK1, DMPK, MPC1, CHCHD10, DUSP18	202	86	16917	4.86904	0.999006	0.207473	0.193446
GOTERM_CC_5	GO:0015629~actin cytoskeleton	13	5.88235	0.0233762	GSN, LIMCH1, SYNPO2, TPM1, TWF2, SORBS1, LMOD2, ACTA2, XIRP2, MYH14, CRYAB, MYOZ2, MSRB1	202	525	16917	2.07375	0.999774	0.244075	0.227574
GOTERM_CC_5	GO:0005751~mitochondrial respiratory chain complex IV	3	1.35747	0.0326617	COX8B, COX7A1, COX6A2	202	24	16917	10.4684	0.999992	0.318968	0.297404
GOTERM_CC_5	GO:0042579~microbody	6	2.71493	0.0351761	FNDC5, PHYH, PXMP2, ACAD11, XDH, TUBA8	202	152	16917	3.30582	0.999997	0.318968	0.297404
GOTERM_CC_5	GO:0005777~peroxisome	6	2.71493	0.0351761	FNDC5, PHYH, PXMP2, ACAD11, XDH, TUBA8	202	152	16917	3.30582	0.999997	0.318968	0.297404
GOTERM_CC_5	GO:0045298~tubulin complex	2	0.904977	0.0352248	MAPT, TUBB4B	202	3	16917	55.8317	0.999997	0.318968	0.297404
GOTERM_CC_5	GO:0014802~terminal cisterna	2	0.904977	0.0352248	RTN2, CASQ1	202	3	16917	55.8317	0.999997	0.318968	0.297404
GOTERM_CC_5	GO:0005856~cytoskeleton	39	17.6471	0.0359401	RTN2, INTU, SYNPO2, TWF2, CLU, RHOBTB1, HK2, LMOD2, SGCA, EFCAB2, XIRP2, MYH14, APOE, MYOZ2, CTSC, SLC16A1, GSN, LIMCH1, MID1IP1, USP2, TPM1, SORBS1, TUBB4B, FBXO31, ACTA2, PINK1, FRMD5, YEATS2, TTLL1, CLIP4, ID1, TACC2, MAPT, ASB2, TRIM54, CRYAB, BCL2L1, TUBA8, MSRB1	202	2392	16917	1.36545	0.999998	0.318968	0.297404
GOTERM_CC_5	GO:0009925~basal plasma membrane	4	1.80995	0.0390102	SLC16A1, ACE, SLCO3A1, AQP1	202	63	16917	5.3173	0.999999	0.331236	0.308843
GOTERM_CC_5	GO:0097038~perinuclear endoplasmic reticulum	3	1.35747	0.0405888	DGAT2, KCND2, CLU	202	27	16917	9.30528	1	0.331236	0.308843
GOTERM_CC_5	GO:0045277~respiratory chain complex IV	3	1.35747	0.0405888	COX8B, COX7A1, COX6A2	202	27	16917	9.30528	1	0.331236	0.308843
GOTERM_CC_5	GO:0005811~lipid particle	5	2.26244	0.0410547	DGAT2, CES1D, SMPD1, PLIN4, PLIN3	202	109	16917	3.84163	1	0.331236	0.308843

## Sheet: miR-484-P23-P9
Category	Term	Count	%	PValue	Genes	List Total	Pop Hits	Pop Total	Fold Enrichment	Bonferroni	Benjamini	FDR
GOTERM_CC_5	GO:0043292~contractile fiber	20	9.90099	4.77523e-11	RTN2, S100A1, SYNPO2, TPM1, TWF2, HSPB1, PYGM, MYL12A, LMOD2, ACTA2, ACTA1, 3425401B19RIK, CMYA5, HRC, TCAP, XIRP2, CASQ1, ASB2, TRIM54, MYOZ2	184	257	16917	7.15488	1.63791e-08	1.6379e-08	1.5233e-08
GOTERM_CC_5	GO:0044449~contractile fiber part	19	9.40594	1.02011e-10	RTN2, S100A1, SYNPO2, TPM1, HSPB1, PYGM, MYL12A, LMOD2, ACTA2, ACTA1, 3425401B19RIK, CMYA5, HRC, TCAP, XIRP2, CASQ1, ASB2, TRIM54, MYOZ2	184	237	16917	7.37073	3.49898e-08	1.74949e-08	1.62708e-08
GOTERM_CC_5	GO:0016528~sarcoplasm	13	6.43564	1.79535e-10	RTN2, GSN, DMPK, S100A1, CACNA2D1, PYGM, SLC2A4, NOL3, ART1, CMYA5, HRC, CASQ1, XDH	184	88	16917	13.5821	6.15806e-08	1.83762e-08	1.70904e-08
GOTERM_CC_5	GO:0030016~myofibril	19	9.40594	2.143e-10	RTN2, S100A1, SYNPO2, TPM1, TWF2, HSPB1, PYGM, MYL12A, LMOD2, ACTA1, 3425401B19RIK, CMYA5, HRC, TCAP, XIRP2, CASQ1, ASB2, TRIM54, MYOZ2	184	248	16917	7.04381	7.35048e-08	1.83762e-08	1.70904e-08
GOTERM_CC_5	GO:0030017~sarcomere	18	8.91089	4.01137e-10	RTN2, S100A1, SYNPO2, TPM1, HSPB1, PYGM, MYL12A, LMOD2, ACTA1, 3425401B19RIK, CMYA5, HRC, TCAP, XIRP2, CASQ1, ASB2, TRIM54, MYOZ2	184	226	16917	7.32267	1.3759e-07	2.7518e-08	2.55925e-08
GOTERM_CC_5	GO:0016529~sarcoplasmic reticulum	12	5.94059	5.46099e-10	RTN2, ART1, DMPK, S100A1, CACNA2D1, CMYA5, HRC, PYGM, SLC2A4, CASQ1, NOL3, XDH	184	76	16917	14.5169	1.87312e-07	3.12187e-08	2.90343e-08
GOTERM_CC_5	GO:0030018~Z disc	14	6.93069	6.56835e-09	RTN2, S100A1, SYNPO2, HSPB1, PYGM, MYL12A, 3425401B19RIK, HRC, TCAP, XIRP2, CASQ1, ASB2, TRIM54, MYOZ2	184	146	16917	8.81619	2.25294e-06	3.21849e-07	2.99329e-07
GOTERM_CC_5	GO:0031674~I band	14	6.93069	1.98995e-08	RTN2, S100A1, SYNPO2, HSPB1, PYGM, MYL12A, 3425401B19RIK, HRC, TCAP, XIRP2, CASQ1, ASB2, TRIM54, MYOZ2	184	160	16917	8.04477	6.8255e-06	8.5319e-07	7.93492e-07
GOTERM_CC_5	GO:0005739~mitochondrion	46	22.7723	7.43632e-07	ALAS2, ECHS1, CFH, MTFP1, SLC44A2, TACO1, OGDHL, TMTC1, DUSP18, PPM1K, NOL3, COX7A1, CLU, COX6A2, TMEM143, CKMT2, ALDH2, MPC1, OXCT1, NOCT, BCKDHA, MCCC2, AGTPBP1, SLC16A1, DGAT2, DMPK, S100A1, SPHK2, ADHFE1, CHCHD10, TCAIM, ACADSB, COQ10B, COQ10A, ALDH4A1, ALDH6A1, PINK1, PDP2, GSTA4, IVD, ALPL, CASQ1, SGK1, BCAT2, BCL2L1, SLC25A13	184	1971	16917	2.14574	0.000255033	2.83406e-05	2.63576e-05
GOTERM_CC_5	GO:0005737~cytoplasm	157	77.7228	1.41892e-06	IPO13, CSF1, TACO1, H2-K1, F13A1, OGDHL, COX6A2, CLU, AQP1, TMEM143, PPIP5K1, MPC1, NAMPT, NPPA, MYOZ2, MCCC2, PRKAB2, AGTPBP1, DGAT2, LIMCH1, S100A1, CACNA2D1, USP2, TPM1, TUBA4A, CRISPLD2, EEF1A2, CLIP4, SIK1, ZFP106, RTN2, PFKFB2, CFH, TWF2, TMTC1, PLA2G5, NDRG2, COX7A1, RHOBTB1, MYL12A, ART1, VTN, STC2, CMYA5, MYH14, ST3GAL3, JUN, GSTM1, ACE, DMPK, GOT1, SLC35E1, ZBTB16, ADHFE1, CHCHD10, NR1D…	184	11869	16917	1.21616	0.000486571	4.86689e-05	4.52635e-05
GOTERM_CC_5	GO:0044444~cytoplasmic part	132	65.3465	4.52634e-06	CSF1, TACO1, H2-K1, OGDHL, COX6A2, CLU, AQP1, TMEM143, PPIP5K1, MPC1, NAMPT, NPPA, MYOZ2, MCCC2, PRKAB2, AGTPBP1, DGAT2, S100A1, CACNA2D1, USP2, TPM1, CRISPLD2, EEF1A2, SIK1, ZFP106, RTN2, PFKFB2, CFH, TWF2, TMTC1, PLA2G5, NDRG2, COX7A1, RHOBTB1, MYL12A, ART1, VTN, STC2, CMYA5, ST3GAL3, JUN, GSTM1, ACE, DMPK, GOT1, SLC35E1, ZBTB16, ADHFE1, CHCHD10, ACADSB, IIGP1, RPL3L, ALDH6A1, WNK2, MYO5B, ID1,…	184	9374	16917	1.29466	0.00155133	0.00014114	0.000131264
GOTERM_CC_5	GO:0097517~contractile actin filament bundle	9	4.45545	5.38392e-06	ACTA2, ACTA1, LIMCH1, SYNPO2, TPM1, XIRP2, MYH14, SORBS1, MYL12A	184	89	16917	9.29733	0.00184499	0.000142053	0.000132113
GOTERM_CC_5	GO:0001725~stress fiber	9	4.45545	5.38392e-06	ACTA2, ACTA1, LIMCH1, SYNPO2, TPM1, XIRP2, MYH14, SORBS1, MYL12A	184	89	16917	9.29733	0.00184499	0.000142053	0.000132113
GOTERM_CC_5	GO:0042641~actomyosin	9	4.45545	1.10445e-05	ACTA2, ACTA1, LIMCH1, SYNPO2, TPM1, XIRP2, MYH14, SORBS1, MYL12A	184	98	16917	8.44349	0.00378113	0.000252552	0.000234881
GOTERM_CC_5	GO:0032432~actin filament bundle	9	4.45545	1.10445e-05	ACTA2, ACTA1, LIMCH1, SYNPO2, TPM1, XIRP2, MYH14, SORBS1, MYL12A	184	98	16917	8.44349	0.00378113	0.000252552	0.000234881
GOTERM_CC_5	GO:0044429~mitochondrial part	27	13.3663	4.56023e-05	ALAS2, ECHS1, MTFP1, OGDHL, DUSP18, PPM1K, COX7A1, CLU, COX6A2, CKMT2, ALDH2, MPC1, OXCT1, BCKDHA, MCCC2, DMPK, SPHK2, CHCHD10, ACADSB, COQ10B, ALDH4A1, PINK1, IVD, ALPL, CASQ1, BCL2L1, SLC25A13	184	1028	16917	2.41477	0.0155202	0.000977599	0.000909196
GOTERM_CC_5	GO:0030315~T-tubule	7	3.46535	0.000118027	RTN2, KCND2, CACNA2D1, ATP1A2, SLC2A4, CASQ1, KCNJ3	184	71	16917	9.06453	0.0396769	0.00238136	0.00221474
GOTERM_CC_5	GO:0042383~sarcolemma	10	4.9505	0.000139932	RTN2, TRIM72, SGCA, KCND2, CACNA2D1, ATP1A2, SLC2A4, CASQ1, AQP1, KCNJ3	184	178	16917	5.16518	0.0468662	0.00266648	0.0024799
GOTERM_CC_5	GO:0005759~mitochondrial matrix	13	6.43564	0.000606942	BCKDHA, MCCC2, ALAS2, ECHS1, OGDHL, PPM1K, ACADSB, ALDH4A1, ALDH2, OXCT1, IVD, CASQ1, BCL2L1	184	363	16917	3.29262	0.187992	0.0109569	0.0101902
GOTERM_CC_5	GO:0048471~perinuclear region of cytoplasm	21	10.396	0.000795315	GSN, DGAT2, CSF1, KCND2, USP2, TWF2, PLA2G5, SLC2A4, NDRG2, CLU, PER2, EPN3, PINK1, NOCT, STC2, MYO5B, CCNG1, NPPA, CMYA5, PDE4A, SGK1	184	841	16917	2.29577	0.238832	0.0132434	0.0123167
GOTERM_CC_5	GO:0033017~sarcoplasmic reticulum membrane	5	2.47525	0.000810818	RTN2, ART1, DMPK, HRC, CASQ1	184	39	16917	11.7872	0.242872	0.0132434	0.0123167
GOTERM_CC_5	GO:0005743~mitochondrial inner membrane	14	6.93069	0.00174524	ALAS2, MTFP1, SPHK2, CHCHD10, DUSP18, COX7A1, COQ10B, CLU, COX6A2, CKMT2, PINK1, MPC1, SLC25A13, BCL2L1	184	467	16917	2.75624	0.450716	0.0260656	0.0242418
GOTERM_CC_5	GO:0015629~actin cytoskeleton	15	7.42574	0.00174784	GSN, LIMCH1, SYNPO2, TPM1, TWF2, SORBS1, MYL12A, LMOD2, ACTA2, ACTA1, MYO5B, XIRP2, MYH14, MYOZ2, MSRB1	184	525	16917	2.62686	0.451207	0.0260656	0.0242418
GOTERM_CC_5	GO:0031430~M band	4	1.9802	0.00269572	S100A1, CMYA5, HSPB1, LMOD2	184	26	16917	14.1446	0.603818	0.0385263	0.0358306
GOTERM_CC_5	GO:0031966~mitochondrial membrane	17	8.41584	0.00426457	ALAS2, DMPK, MTFP1, SPHK2, CHCHD10, DUSP18, COX7A1, COQ10B, CLU, COX6A2, CKMT2, PINK1, MPC1, IVD, ALPL, SLC25A13, BCL2L1	184	706	16917	2.21386	0.769124	0.0585099	0.0544159
GOTERM_CC_5	GO:0009925~basal plasma membrane	5	2.47525	0.00480285	SLC16A1, ACE, SLCO3A1, SLC7A1, AQP1	184	63	16917	7.29684	0.808208	0.0621862	0.057835
GOTERM_CC_5	GO:0019866~organelle inner membrane	14	6.93069	0.00489513	ALAS2, MTFP1, SPHK2, CHCHD10, DUSP18, COX7A1, COQ10B, CLU, COX6A2, CKMT2, PINK1, MPC1, SLC25A13, BCL2L1	184	527	16917	2.44243	0.814212	0.0621862	0.057835
GOTERM_CC_5	GO:0005740~mitochondrial envelope	17	8.41584	0.00877011	ALAS2, DMPK, MTFP1, SPHK2, CHCHD10, DUSP18, COX7A1, COQ10B, CLU, COX6A2, CKMT2, PINK1, MPC1, IVD, ALPL, SLC25A13, BCL2L1	184	763	16917	2.04847	0.951268	0.107434	0.0999166
GOTERM_CC_5	GO:0043229~intracellular organelle	157	77.7228	0.0119118	IPO13, CSF1, TACO1, H2-K1, OGDHL, COX6A2, CLU, AQP1, TMEM143, MPC1, NAMPT, NPPA, MYOZ2, MCCC2, PRKAB2, AGTPBP1, DGAT2, LIMCH1, S100A1, CACNA2D1, USP2, TPM1, TUBA4A, CRISPLD2, EEF1A2, CLIP4, SIK1, ZFP106, RTN2, PFKFB2, CSF1R, CFH, TWF2, SLCO5A1, TMTC1, PLA2G5, NDRG2, COX7A1, RHOBTB1, MYL12A, ART1, VTN, STC2, CMYA5, MYH14, ST3GAL3, JUN, ACE, DMPK, GOT1, SLC35E1, ZBTB16, ADHFE1, CHCHD10, NR1D1, ACAD…	184	13256	16917	1.08891	0.983597	0.140887	0.131029
GOTERM_CC_5	GO:0031672~A band	4	1.9802	0.0134437	S100A1, CMYA5, HSPB1, LMOD2	184	46	16917	7.9948	0.990366	0.153706	0.142951
GOTERM_CC_5	GO:0098573~intrinsic component of mitochondrial membrane	5	2.47525	0.0141454	PINK1, DMPK, MPC1, CHCHD10, DUSP18	184	86	16917	5.34536	0.992452	0.156512	0.145561
GOTERM_CC_5	GO:0005856~cytoskeleton	38	18.8119	0.0146132	RTN2, SYNPO2, TWF2, HSPB1, CLU, MYL12A, RHOBTB1, LMOD2, SGCA, EFCAB2, XIRP2, MYH14, MYOZ2, CTSC, SLC16A1, GSN, LIMCH1, MID1IP1, USP2, TPM1, SORBS1, TUBB4B, TUBA4A, FBXO31, ACTA2, ACTA1, PINK1, YEATS2, TTLL1, MYO5B, CLIP4, ID1, TACC2, MAPT, ASB2, TRIM54, BCL2L1, MSRB1	184	2392	16917	1.46059	0.993586	0.156635	0.145675
GOTERM_CC_5	GO:0016460~myosin II complex	3	1.48515	0.0213553	LIMCH1, MYH14, MYL12A	184	21	16917	13.1343	0.999391	0.221966	0.206434
GOTERM_CC_5	GO:0005865~striated muscle thin filament	3	1.48515	0.0253684	ACTA1, TPM1, LMOD2	184	23	16917	11.9922	0.999851	0.255923	0.238016
GOTERM_CC_5	GO:0044430~cytoskeletal part	30	14.8515	0.0279755	RTN2, SYNPO2, TWF2, HSPB1, MYL12A, LMOD2, XIRP2, MYH14, CTSC, SLC16A1, GSN, LIMCH1, MID1IP1, USP2, TPM1, SORBS1, TUBB4B, TUBA4A, FBXO31, ACTA2, ACTA1, YEATS2, TTLL1, MYO5B, CLIP4, ID1, TACC2, MAPT, TRIM54, BCL2L1	184	1862	16917	1.48131	0.999941	0.27416	0.254977
GOTERM_CC_5	GO:0005811~lipid particle	5	2.47525	0.0306661	DGAT2, CES1D, SMPD1, PLIN4, PLIN3	184	109	16917	4.21744	0.999977	0.286284	0.266253
GOTERM_CC_5	GO:0014802~terminal cisterna	2	0.990099	0.0321046	RTN2, CASQ1	184	3	16917	61.2935	0.999986	0.286284	0.266253
GOTERM_CC_5	GO:0045298~tubulin complex	2	0.990099	0.0321046	MAPT, TUBB4B	184	3	16917	61.2935	0.999986	0.286284	0.266253
GOTERM_CC_5	GO:0016459~myosin complex	4	1.9802	0.0333573	LIMCH1, MYO5B, MYH14, MYL12A	184	65	16917	5.65786	0.999991	0.286284	0.266253
GOTERM_CC_5	GO:0036379~myofilament	3	1.48515	0.0342206	ACTA1, TPM1, LMOD2	184	27	16917	10.2156	0.999993	0.286284	0.266253
GOTERM_CC_5	GO:0097038~perinuclear endoplasmic reticulum	3	1.48515	0.0342206	DGAT2, KCND2, CLU	184	27	16917	10.2156	0.999993	0.286284	0.266253
GOTERM_CC_5	GO:0005604~basement membrane	5	2.47525	0.0413864	VTN, SMOC2, GSTO1, TIMP3, FBLN1	184	120	16917	3.83084	0.999999	0.337989	0.31434

## Sheet: miR-1983-P23-P9
Category	Term	Count	%	PValue	Genes	List Total	Pop Hits	Pop Total	Fold Enrichment	Bonferroni	Benjamini	FDR
GOTERM_CC_5	GO:0016529~sarcoplasmic reticulum	10	5.55556	5.23e-08	ART1, DMPK, CACNA2D1, CMYA5, HRC, PYGM, SLC2A4, CASQ1, XDH, HK2	166	76	16917	13.4092	1.62e-05	1.62e-05	1.52e-05
GOTERM_CC_5	GO:0016528~sarcoplasm	10	5.55556	1.9e-07	ART1, DMPK, CACNA2D1, CMYA5, HRC, PYGM, SLC2A4, CASQ1, XDH, HK2	166	88	16917	11.5806	5.88e-05	2.37e-05	2.23e-05
GOTERM_CC_5	GO:0043292~contractile fiber	15	8.33333	2.3e-07	SYNPO2, TPM1, TWF2, HSPB1, PYGM, LMOD2, ACTA2, 3425401B19RIK, CMYA5, HRC, XIRP2, CASQ1, ASB2, CRYAB, MYOZ2	166	257	16917	5.94803	7.12e-05	2.37e-05	2.23e-05
GOTERM_CC_5	GO:0044449~contractile fiber part	14	7.77778	5.83e-07	SYNPO2, TPM1, HSPB1, PYGM, LMOD2, ACTA2, 3425401B19RIK, CMYA5, HRC, XIRP2, CASQ1, ASB2, CRYAB, MYOZ2	166	237	16917	6.01998	0.000181	3.99e-05	3.75e-05
GOTERM_CC_5	GO:0005739~mitochondrion	43	23.8889	6.44e-07	ALAS2, ECHS1, MTFP1, SLC44A2, TACO1, TMTC1, PPM1K, CLU, HK2, TMEM143, CKMT2, ALDH2, MPC1, OXCT1, NOCT, ACSS1, ACAD11, MCCC2, PHYH, AGTPBP1, SLC16A1, DMPK, SPHK2, ADHFE1, TCAIM, G0S2, ACADSB, COQ10B, COQ10A, ALDH4A1, ALDH6A1, PINK1, PDP2, GSTA4, IVD, PXMP2, ALPL, CASQ1, SGK1, CRYAB, BCAT2, BCL2L1, SLC25A13	166	1971	16917	2.2233	0.0002	3.99e-05	3.75e-05
GOTERM_CC_5	GO:0030016~myofibril	14	7.77778	9.74e-07	SYNPO2, TPM1, TWF2, HSPB1, PYGM, LMOD2, 3425401B19RIK, CMYA5, HRC, XIRP2, CASQ1, ASB2, CRYAB, MYOZ2	166	248	16917	5.75296	0.000302	5.03e-05	4.72e-05
GOTERM_CC_5	GO:0030017~sarcomere	13	7.22222	2.26e-06	SYNPO2, TPM1, HSPB1, PYGM, LMOD2, 3425401B19RIK, CMYA5, HRC, XIRP2, CASQ1, ASB2, CRYAB, MYOZ2	166	226	16917	5.86206	0.0007	0.0001	9.39e-05
GOTERM_CC_5	GO:0030018~Z disc	10	5.55556	1.32e-05	SYNPO2, 3425401B19RIK, HRC, HSPB1, XIRP2, PYGM, CASQ1, ASB2, CRYAB, MYOZ2	166	146	16917	6.98011	0.00409757	0.000513	0.000482
GOTERM_CC_5	GO:0031674~I band	10	5.55556	2.75e-05	SYNPO2, 3425401B19RIK, HRC, HSPB1, XIRP2, PYGM, CASQ1, ASB2, CRYAB, MYOZ2	166	160	16917	6.36935	0.00848768	0.000947	0.000889
GOTERM_CC_5	GO:0032432~actin filament bundle	8	4.44444	4.86e-05	ACTA2, LIMCH1, SYNPO2, TPM1, XIRP2, MYH14, SORBS1, CRYAB	166	98	16917	8.31915	0.0149461	0.00150585	0.00141356
GOTERM_CC_5	GO:0044429~mitochondrial part	24	13.3333	0.000164	MCCC2, ALAS2, ECHS1, DMPK, MTFP1, SPHK2, PPM1K, ACADSB, COQ10B, CLU, HK2, ALDH4A1, CKMT2, PINK1, ALDH2, OXCT1, MPC1, IVD, ALPL, CASQ1, ACSS1, ACAD11, SLC25A13, BCL2L1	166	1028	16917	2.37921	0.0495842	0.00462287	0.00433953
GOTERM_CC_5	GO:0005737~cytoplasm	137	76.1111	0.000209	IPO13, CSF1, TACO1, F13A1, CLU, TMEM143, PPIP5K1, MPC1, NAMPT, ACAD11, MYOZ2, MCCC2, PHYH, PRKAB2, AGTPBP1, LIMCH1, CACNA2D1, USP2, TPM1, CRISPLD2, EEF1A2, PSME4, CLIP4, SIK1, ZFP106, PFKFB2, INTU, TWF2, TMTC1, PLA2G5, NDRG2, RHOBTB1, ART1, STC2, CMYA5, MYH14, APOE, ST3GAL3, JUN, ACE, DMPK, WFS1, ZBTB16, ADHFE1, NR1D1, MT1, ACADSB, RPL3L, ALDH6A1, PKIA, WNK2, MYO5B, ID1, PXMP2, BHLHE40, HRC, ALPL…	166	11869	16917	1.17631	0.0626951	0.00483931	0.00454271
GOTERM_CC_5	GO:0044444~cytoplasmic part	115	63.8889	0.000211	CSF1, TACO1, CLU, TMEM143, PPIP5K1, MPC1, NAMPT, ACAD11, MYOZ2, MCCC2, PHYH, PRKAB2, AGTPBP1, CACNA2D1, USP2, TPM1, CRISPLD2, EEF1A2, PSME4, SIK1, ZFP106, PFKFB2, TWF2, TMTC1, PLA2G5, NDRG2, RHOBTB1, ART1, STC2, CMYA5, APOE, ST3GAL3, JUN, ACE, DMPK, WFS1, ZBTB16, ADHFE1, MT1, ACADSB, RPL3L, ALDH6A1, WNK2, MYO5B, ID1, PXMP2, HRC, ALPL, BCL2L1, TUBA8, ALAS2, HSPB6, SLC44A2, TECR, ADK, HSPB1, PYGM, …	166	9374	16917	1.25022	0.0632605	0.00483931	0.00454271
GOTERM_CC_5	GO:0097517~contractile actin filament bundle	7	3.88889	0.000234	ACTA2, LIMCH1, SYNPO2, TPM1, XIRP2, MYH14, SORBS1	166	89	16917	8.01536	0.0700256	0.00483931	0.00454271
GOTERM_CC_5	GO:0001725~stress fiber	7	3.88889	0.000234	ACTA2, LIMCH1, SYNPO2, TPM1, XIRP2, MYH14, SORBS1	166	89	16917	8.01536	0.0700256	0.00483931	0.00454271
GOTERM_CC_5	GO:0042641~actomyosin	7	3.88889	0.000395	ACTA2, LIMCH1, SYNPO2, TPM1, XIRP2, MYH14, SORBS1	166	98	16917	7.27926	0.115188	0.00764723	0.00717853
GOTERM_CC_5	GO:0030315~T-tubule	6	3.33333	0.000644	KCND2, CACNA2D1, ATP1A2, SLC2A4, CASQ1, KCNJ3	166	71	16917	8.61208	0.18092	0.0117358	0.0110165
GOTERM_CC_5	GO:0005759~mitochondrial matrix	12	6.66667	0.000885	ALDH4A1, MCCC2, ALAS2, ECHS1, ALDH2, OXCT1, IVD, CASQ1, PPM1K, ACSS1, ACADSB, BCL2L1	166	363	16917	3.36891	0.240092	0.0152465	0.014312
GOTERM_CC_5	GO:0031430~M band	4	2.22222	0.00200879	CMYA5, HSPB1, CRYAB, LMOD2	166	26	16917	15.6784	0.463855	0.032775	0.0307662
GOTERM_CC_5	GO:0048471~perinuclear region of cytoplasm	18	10	0.00354732	CSF1, KCND2, USP2, TWF2, PLA2G5, SLC2A4, NDRG2, CLU, PER2, EPN3, PINK1, NOCT, STC2, MYO5B, CCNG1, CMYA5, PDE4A, SGK1	166	841	16917	2.18118	0.667669	0.0549835	0.0516135
GOTERM_CC_5	GO:0015629~actin cytoskeleton	13	7.22222	0.00543423	LIMCH1, SYNPO2, TPM1, TWF2, SORBS1, LMOD2, ACTA2, MYO5B, XIRP2, MYH14, CRYAB, MYOZ2, MSRB1	166	525	16917	2.52348	0.815334	0.0802196	0.0753029
GOTERM_CC_5	GO:0033017~sarcoplasmic reticulum membrane	4	2.22222	0.00643706	ART1, DMPK, HRC, CASQ1	166	39	16917	10.4523	0.864927	0.090704	0.0851447
GOTERM_CC_5	GO:0042383~sarcolemma	7	3.88889	0.00797762	SGCA, KCND2, CACNA2D1, ATP1A2, SLC2A4, CASQ1, KCNJ3	166	178	16917	4.00768	0.916506	0.107524	0.100934
GOTERM_CC_5	GO:0031966~mitochondrial membrane	15	8.33333	0.00932651	ALAS2, DMPK, MTFP1, SPHK2, COQ10B, CLU, HK2, CKMT2, PINK1, MPC1, IVD, ALPL, ACAD11, SLC25A13, BCL2L1	166	706	16917	2.16522	0.945239	0.120467	0.113084
GOTERM_CC_5	GO:0031672~A band	4	2.22222	0.0101749	CMYA5, HSPB1, CRYAB, LMOD2	166	46	16917	8.86171	0.958013	0.126169	0.118436
GOTERM_CC_5	GO:0005740~mitochondrial envelope	15	8.33333	0.0173526	ALAS2, DMPK, MTFP1, SPHK2, COQ10B, CLU, HK2, CKMT2, PINK1, MPC1, IVD, ALPL, ACAD11, SLC25A13, BCL2L1	166	763	16917	2.00347	0.995602	0.206897	0.194216
GOTERM_CC_5	GO:0043229~intracellular organelle	141	78.3333	0.0229114	IPO13, CSF1, TACO1, CLU, TMEM143, MPC1, NAMPT, ACAD11, MYOZ2, MCCC2, PHYH, PRKAB2, AGTPBP1, LIMCH1, CACNA2D1, USP2, TPM1, FRMD5, CRISPLD2, EEF1A2, PSME4, CLIP4, SIK1, ZFP106, PFKFB2, IGSF8, INTU, TWF2, SLCO5A1, TMTC1, PLA2G5, NDRG2, RHOBTB1, ART1, STC2, CMYA5, MYH14, APOE, ST3GAL3, JUN, ACE, DMPK, WFS1, ZBTB16, ADHFE1, NR1D1, MT1, ACADSB, RPL3L, FBXO31, FOSL2, FAM220A, ALDH6A1, YEATS2, PKIA, MYO5…	166	13256	16917	1.08398	0.999242	0.252438	0.236966
GOTERM_CC_5	GO:0005856~cytoskeleton	34	18.8889	0.0234201	INTU, SYNPO2, TWF2, HSPB1, CLU, RHOBTB1, HK2, LMOD2, SGCA, XIRP2, MYH14, APOE, MYOZ2, CTSC, SLC16A1, LIMCH1, USP2, TPM1, SORBS1, FBXO31, ACTA2, PINK1, FRMD5, YEATS2, MYO5B, CLIP4, ID1, TACC2, MAPT, ASB2, CRYAB, BCL2L1, TUBA8, MSRB1	166	2392	16917	1.44855	0.999355	0.252438	0.236966
GOTERM_CC_5	GO:0009925~basal plasma membrane	4	2.22222	0.0236151	SLC16A1, ACE, SLCO3A1, SLC7A1	166	63	16917	6.47045	0.999394	0.252438	0.236966
GOTERM_CC_5	GO:0005743~mitochondrial inner membrane	10	5.55556	0.0397491	CKMT2, ALAS2, PINK1, MTFP1, SPHK2, MPC1, COQ10B, CLU, BCL2L1, SLC25A13	166	467	16917	2.18222	0.999997	0.410741	0.385567
GOTERM_CC_5	GO:0097418~neurofibrillary tangle	2	1.11111	0.047831	MAPT, CLU	166	5	16917	40.7639	1	0.47831	0.448994

## Sheet: miR-130-P23-P9
Category	Term	Count	%	PValue	Genes	List Total	Pop Hits	Pop Total	Fold Enrichment	Bonferroni	Benjamini	FDR
GOTERM_CC_5	GO:0016529~sarcoplasmic reticulum	7	6.19469	6.81082e-06	CACNA2D1, CMYA5, CASQ1, TMEM38A, NOL3, XDH, HK2	104	76	16917	14.9822	0.00161287	0.00161416	0.00151881
GOTERM_CC_5	GO:0016528~sarcoplasm	7	6.19469	1.59176e-05	CACNA2D1, CMYA5, CASQ1, TMEM38A, NOL3, XDH, HK2	104	88	16917	12.9391	0.0037654	0.00188624	0.00177482
GOTERM_CC_5	GO:0005739~mitochondrion	26	23.0088	0.000253447	TACO1, OGDHL, TMTC1, DUSP18, PPM1K, NOL3, HK2, TMEM143, OXCT1, NOCT, ACSS1, ACAD11, MCCC2, AGTPBP1, SLC16A1, SPHK2, TCAIM, COQ10A, ALDH4A1, ALDH6A1, PDP2, IVD, CASQ1, LPIN1, SGK1, SLC25A13	104	1971	16917	2.14574	0.0583056	0.0200223	0.0188396
GOTERM_CC_5	GO:0030315~T-tubule	5	4.42478	0.00092094	KCND2, CACNA2D1, ATP1A2, CASQ1, KCNJ3	104	71	16917	11.4552	0.196167	0.0545657	0.0513424
GOTERM_CC_5	GO:0005737~cytoplasm	87	76.9912	0.00135873	IPO13, PYGB, BTG2, CSF1, TACO1, TECR, F13A1, OGDHL, DUSP18, HK2, AQP1, TMEM143, NPPB, TRIM7, PPIP5K1, NAMPT, NPPA, PDE4A, TIMP3, TMEM38A, ACAD11, CTSC, MCCC2, AGTPBP1, KCND2, LIMCH1, SPHK2, CACNA2D1, HBB-BS, GPCPD1, TUBA4A, COQ10A, IVD, PSME4, EEF1A2, CLIP4, CASQ1, SGK1, TRIM54, SLC25A13, ZFP106, PFKFB2, INTU, MGST3, SYNPO2, LYZ2, PRUNE2, ATP1A2, TMTC1, ASB11, PPM1K, NOL3, NDRG2, AGPAT2, OXCT1, N…	104	11869	16917	1.19233	0.275474	0.0644039	0.0605994
GOTERM_CC_5	GO:0097517~contractile actin filament bundle	5	4.42478	0.00212886	LIMCH1, SYNPO2, XIRP2, MYH14, SORBS1	104	89	16917	9.1384	0.396542	0.0720773	0.0678195
GOTERM_CC_5	GO:0001725~stress fiber	5	4.42478	0.00212886	LIMCH1, SYNPO2, XIRP2, MYH14, SORBS1	104	89	16917	9.1384	0.396542	0.0720773	0.0678195
GOTERM_CC_5	GO:0032432~actin filament bundle	5	4.42478	0.00302108	LIMCH1, SYNPO2, XIRP2, MYH14, SORBS1	104	98	16917	8.29916	0.511824	0.0795551	0.0748556
GOTERM_CC_5	GO:0042641~actomyosin	5	4.42478	0.00302108	LIMCH1, SYNPO2, XIRP2, MYH14, SORBS1	104	98	16917	8.29916	0.511824	0.0795551	0.0748556
GOTERM_CC_5	GO:0044444~cytoplasmic part	72	63.7168	0.00340334	CSF1, TACO1, TECR, OGDHL, DUSP18, HK2, AQP1, TMEM143, NPPB, PPIP5K1, NAMPT, NPPA, PDE4A, TMEM38A, ACAD11, CTSC, MCCC2, AGTPBP1, KCND2, SPHK2, CACNA2D1, HBB-BS, GPCPD1, COQ10A, IVD, PSME4, EEF1A2, CASQ1, SGK1, TRIM54, SLC25A13, ZFP106, PFKFB2, MGST3, SYNPO2, LYZ2, ATP1A2, TMTC1, ASB11, PPM1K, NOL3, NDRG2, AGPAT2, OXCT1, NOCT, STC2, CMYA5, XIRP2, APOE, ACSS1, XDH, ST3GAL3, EGLN1, RBM38, JUN, SLC16A…	104	9374	16917	1.24939	0.554236	0.0806591	0.0758944
GOTERM_CC_5	GO:0042383~sarcolemma	6	5.30973	0.00465293	KCND2, CACNA2D1, ATP1A2, CASQ1, AQP1, KCNJ3	104	178	16917	5.48304	0.668894	0.100249	0.0943275
GOTERM_CC_5	GO:0005759~mitochondrial matrix	8	7.07965	0.00673848	ALDH4A1, MCCC2, OXCT1, IVD, OGDHL, CASQ1, PPM1K, ACSS1	104	363	16917	3.58487	0.798592	0.133085	0.125223
GOTERM_CC_5	GO:0044429~mitochondrial part	14	12.3894	0.00948633	MCCC2, SPHK2, OGDHL, DUSP18, PPM1K, HK2, ALDH4A1, OXCT1, IVD, CASQ1, ACSS1, LPIN1, ACAD11, SLC25A13	104	1028	16917	2.21526	0.895544	0.162986	0.153358
GOTERM_CC_5	GO:0005783~endoplasmic reticulum	21	18.5841	0.00962786	KCND2, SPHK2, WFS1, CACNA2D1, MGST3, LYZ2, TECR, TMTC1, ASB11, NOL3, AGPAT2, HK2, STC2, CMYA5, APOE, CASQ1, TMEM38A, LPIN1, SGK1, XDH, CTSC	104	1893	16917	1.80451	0.899023	0.162986	0.153358
GOTERM_CC_5	GO:0030018~Z disc	5	4.42478	0.0121788	SYNPO2, 3425401B19RIK, XIRP2, CASQ1, TRIM54	104	146	16917	5.57067	0.945201	0.183336	0.172506
GOTERM_CC_5	GO:0030017~sarcomere	6	5.30973	0.0123771	SYNPO2, 3425401B19RIK, CMYA5, XIRP2, CASQ1, TRIM54	104	226	16917	4.3185	0.947748	0.183336	0.172506
GOTERM_CC_5	GO:0044449~contractile fiber part	6	5.30973	0.0149336	SYNPO2, 3425401B19RIK, CMYA5, XIRP2, CASQ1, TRIM54	104	237	16917	4.11806	0.97173	0.208192	0.195893
GOTERM_CC_5	GO:0031674~I band	5	4.42478	0.0165357	SYNPO2, 3425401B19RIK, XIRP2, CASQ1, TRIM54	104	160	16917	5.08323	0.980778	0.21772	0.204859
GOTERM_CC_5	GO:0030016~myofibril	6	5.30973	0.0178229	SYNPO2, 3425401B19RIK, CMYA5, XIRP2, CASQ1, TRIM54	104	248	16917	3.93541	0.985908	0.222317	0.209185
GOTERM_CC_5	GO:0043292~contractile fiber	6	5.30973	0.0204457	SYNPO2, 3425401B19RIK, CMYA5, XIRP2, CASQ1, TRIM54	104	257	16917	3.79759	0.992523	0.242282	0.22797
GOTERM_CC_5	GO:0005901~caveola	4	3.53982	0.0262736	KCND2, ATP1A2, SORBS1, AQP1	104	105	16917	6.1967	0.998182	0.296516	0.279001
GOTERM_CC_5	GO:0048471~perinuclear region of cytoplasm	11	9.73451	0.0320996	PER2, NPPB, CSF1, KCND2, STC2, NOCT, NPPA, CMYA5, PDE4A, NDRG2, SGK1	104	841	16917	2.12758	0.999562	0.3458	0.325373

## Sheet: miR-450-P23-P9
Category	Term	Count	%	PValue	Genes	List Total	Pop Hits	Pop Total	Fold Enrichment	Bonferroni	Benjamini	FDR
GOTERM_CC_5	GO:0005739~mitochondrion	24	22.8571	0.000626658	MCCC2, ALAS2, PHYH, AGTPBP1, SLC16A1, DGAT2, DMPK, CHCHD10, PPM1K, NOL3, ACADSB, CLU, HK2, COQ10A, ALDH6A1, PDP2, ALDH2, OXCT1, IVD, ALPL, LPIN1, SGK1, ACAD11, BCL2L1	98	1971	16917	2.10195	0.146657	0.0801315	0.0788645
GOTERM_CC_5	GO:0005737~cytoplasm	83	79.0476	0.000801215	IPO13, PYGB, ALAS2, BTG2, H2-K1, ADK, F13A1, CLU, LRRC2, HK2, ANKRD9, ALDH2, PPIP5K1, EFCAB2, NAMPT, MRC1, PDE4A, ACAD11, CTSC, MCCC2, LYNX1, PHYH, PARP3, AGTPBP1, DGAT2, LIMCH1, DUSP1, CACNA2D1, TESC, USP2, GPCPD1, TUBA4A, COQ10A, FNDC5, EPN3, B3GNT8, CRISPLD2, IVD, PSME4, EEF1A2, CLIP4, PLIN4, PLIN3, MAPT, SGK1, ZFP106, PFKFB2, INTU, SYNPO2, PRUNE2, ASB11, PPM1K, PLA2G5, NOL3, NDRG2, RHOBTB1, D…	98	11869	16917	1.20715	0.183549	0.0801315	0.0788645
GOTERM_CC_5	GO:0016529~sarcoplasmic reticulum	5	4.7619	0.000950175	DMPK, CACNA2D1, NOL3, XDH, HK2	98	76	16917	11.3567	0.213772	0.0801315	0.0788645
GOTERM_CC_5	GO:0016528~sarcoplasm	5	4.7619	0.00163898	DMPK, CACNA2D1, NOL3, XDH, HK2	98	88	16917	9.80809	0.339661	0.103665	0.102026
GOTERM_CC_5	GO:0044429~mitochondrial part	15	14.2857	0.00212915	MCCC2, ALAS2, DMPK, CHCHD10, PPM1K, ACADSB, CLU, HK2, ALDH2, OXCT1, IVD, ALPL, LPIN1, ACAD11, BCL2L1	98	1028	16917	2.51881	0.416814	0.107735	0.106032
GOTERM_CC_5	GO:0005759~mitochondrial matrix	8	7.61905	0.00486941	MCCC2, ALAS2, ALDH2, OXCT1, IVD, PPM1K, ACADSB, BCL2L1	98	363	16917	3.80435	0.709157	0.205327	0.202081
GOTERM_CC_5	GO:0044444~cytoplasmic part	67	63.8095	0.00742949	ALAS2, H2-K1, ADK, CLU, HK2, ANKRD9, ALDH2, PPIP5K1, NAMPT, MRC1, PDE4A, ACAD11, CTSC, MCCC2, LYNX1, PHYH, AGTPBP1, DGAT2, CACNA2D1, TESC, USP2, GPCPD1, COQ10A, FNDC5, EPN3, B3GNT8, CRISPLD2, IVD, PSME4, EEF1A2, PLIN4, PLIN3, MAPT, SGK1, ZFP106, PFKFB2, SYNPO2, ASB11, PPM1K, PLA2G5, NOL3, NDRG2, RHOBTB1, DNAJB5, OXCT1, GPC1, XIRP2, XDH, SLC16A1, DMPK, GOT1, SLC35E1, WFS1, ZBTB16, CHCHD10, ACADSB,…	98	9374	16917	1.23381	0.848426	0.268523	0.264278
GOTERM_CC_5	GO:0070013~intracellular organelle lumen	40	38.0952	0.0116287	PFKFB2, ZFP106, ALAS2, SYNPO2, ADK, PPM1K, NOL3, CLU, ALDH2, OXCT1, GPC1, NAMPT, PDE4A, CTSC, MCCC2, PARP3, PHYH, AGTPBP1, GOT1, TESC, ZBTB16, CHCHD10, ACADSB, KLF15, FOSL2, EPN3, PER1, ALDH6A1, YEATS2, IVD, PSME4, KLF9, ID1, ALPL, MAFK, TACC2, MAPT, PPARA, SGK1, BCL2L1	98	4908	16917	1.40687	0.948144	0.367757	0.361942
GOTERM_CC_5	GO:0001725~stress fiber	4	3.80952	0.0145449	LIMCH1, SYNPO2, XIRP2, MYH14	98	89	16917	7.75831	0.975446	0.367987	0.362169
GOTERM_CC_5	GO:0097517~contractile actin filament bundle	4	3.80952	0.0145449	LIMCH1, SYNPO2, XIRP2, MYH14	98	89	16917	7.75831	0.975446	0.367987	0.362169
GOTERM_CC_5	GO:0042641~actomyosin	4	3.80952	0.018777	LIMCH1, SYNPO2, XIRP2, MYH14	98	98	16917	7.04581	0.991735	0.387987	0.381853
GOTERM_CC_5	GO:0032432~actin filament bundle	4	3.80952	0.018777	LIMCH1, SYNPO2, XIRP2, MYH14	98	98	16917	7.04581	0.991735	0.387987	0.381853
GOTERM_CC_5	GO:0031966~mitochondrial membrane	10	9.52381	0.0199361	ALAS2, DMPK, IVD, CHCHD10, ALPL, LPIN1, ACAD11, CLU, HK2, BCL2L1	98	706	16917	2.44508	0.993871	0.387987	0.381853
GOTERM_CC_5	GO:0097418~neurofibrillary tangle	2	1.90476	0.0283458	MAPT, CLU	98	5	16917	69.049	0.999307	0.512249	0.50415
GOTERM_CC_5	GO:0005740~mitochondrial envelope	10	9.52381	0.0308836	ALAS2, DMPK, IVD, CHCHD10, ALPL, LPIN1, ACAD11, CLU, HK2, BCL2L1	98	763	16917	2.26242	0.999643	0.520904	0.512668

## Sheet: miR-483-P23-P9
Category	Term	Count	%	PValue	Genes	List Total	Pop Hits	Pop Total	Fold Enrichment	Bonferroni	Benjamini	FDR
GOTERM_CC_5	GO:0016529~sarcoplasmic reticulum	11	5.97826	3.44705e-09	RTN2, DMPK, S100A1, CACNA2D1, CMYA5, PYGM, SLC2A4, CASQ1, TMEM38A, XDH, HK2	167	76	16917	14.6618	1.18234e-06	1.18234e-06	1.12029e-06
GOTERM_CC_5	GO:0016528~sarcoplasm	11	5.97826	1.47351e-08	RTN2, DMPK, S100A1, CACNA2D1, CMYA5, PYGM, SLC2A4, CASQ1, TMEM38A, XDH, HK2	167	88	16917	12.6624	5.05411e-06	2.52706e-06	2.39445e-06
GOTERM_CC_5	GO:0044449~contractile fiber part	13	7.06522	3.9331e-06	RTN2, S100A1, SYNPO2, TPM1, PYGM, MYL12A, LMOD2, ACTA2, 3425401B19RIK, CMYA5, XIRP2, CASQ1, ASB2	167	237	16917	5.55651	0.00134815	0.000353091	0.000334561
GOTERM_CC_5	GO:0005739~mitochondrion	41	22.2826	5.13198e-06	ALAS2, SLC44A2, TACO1, OGDHL, TMTC1, FITM2, DUSP18, PPM1K, CLU, HK2, TMEM143, ALDH2, OXCT1, NOCT, ACSS1, ACAD11, BCKDHA, MCCC2, PHYH, AGTPBP1, SLC16A1, DGAT2, DMPK, S100A1, SPHK2, CHCHD10, TCAIM, ACADSB, SDHB, COQ10B, COQ10A, ALDH6A1, PDP2, IVD, ALPL, CASQ1, LPIN1, SGK1, BCAT2, BCL2L1, SLC25A13	167	1971	16917	2.10719	0.00175873	0.000353091	0.000334561
GOTERM_CC_5	GO:0044444~cytoplasmic part	121	65.7609	5.14709e-06	CSF1, TACO1, H2-K1, OGDHL, CLU, AQP1, TMEM143, NPPB, PPIP5K1, NAMPT, NPPA, TMEM38A, ACAD11, MCCC2, PHYH, PRKAB2, AGTPBP1, DGAT2, S100A1, CACNA2D1, USP2, TPM1, HBB-BT, SDHB, FNDC5, CRISPLD2, EEF1A2, PSME4, SIK1, ZFP106, RTN2, PFKFB2, MGST3, LYZ2, TMTC1, PLA2G5, NDRG2, RHOBTB1, MYL12A, VTN, CMYA5, APOE, ST3GAL3, JUN, GSTM1, ACE, DMPK, GOT1, WFS1, SLC35E1, ZBTB16, CHCHD10, MT1, ACADSB, IIGP1, RPL3L,…	167	9374	16917	1.30758	0.0017639	0.000353091	0.000334561
GOTERM_CC_5	GO:0043292~contractile fiber	13	7.06522	8.98716e-06	RTN2, S100A1, SYNPO2, TPM1, PYGM, MYL12A, LMOD2, ACTA2, 3425401B19RIK, CMYA5, XIRP2, CASQ1, ASB2	167	257	16917	5.12409	0.00307786	0.000513766	0.000486804
GOTERM_CC_5	GO:0030017~sarcomere	12	6.52174	1.45737e-05	RTN2, S100A1, SYNPO2, 3425401B19RIK, TPM1, CMYA5, XIRP2, PYGM, CASQ1, ASB2, MYL12A, LMOD2	167	226	16917	5.37873	0.00498633	0.000709867	0.000672614
GOTERM_CC_5	GO:0005737~cytoplasm	141	76.6304	1.65567e-05	IPO13, CSF1, TACO1, H2-K1, F13A1, OGDHL, CLU, AQP1, TMEM143, NPPB, PPIP5K1, NAMPT, NPPA, TMEM38A, ACAD11, MCCC2, PHYH, PRKAB2, AGTPBP1, DGAT2, LIMCH1, S100A1, CACNA2D1, USP2, TPM1, HBB-BT, SDHB, TUBA4A, FNDC5, CRISPLD2, EEF1A2, PSME4, CLIP4, SIK1, ZFP106, RTN2, PFKFB2, INTU, MGST3, LYZ2, TMTC1, PLA2G5, NDRG2, RHOBTB1, MYL12A, VTN, CMYA5, MYH14, APOE, ST3GAL3, JUN, GSTM1, ACE, DMPK, GOT1, WFS1, SL…	167	11869	16917	1.20341	0.00566288	0.000709867	0.000672614
GOTERM_CC_5	GO:0001725~stress fiber	8	4.34783	2.70651e-05	ACTA2, LIMCH1, SYNPO2, TPM1, XIRP2, MYH14, SORBS1, MYL12A	167	89	16917	9.10556	0.00924049	0.000928332	0.000879615
GOTERM_CC_5	GO:0097517~contractile actin filament bundle	8	4.34783	2.70651e-05	ACTA2, LIMCH1, SYNPO2, TPM1, XIRP2, MYH14, SORBS1, MYL12A	167	89	16917	9.10556	0.00924049	0.000928332	0.000879615
GOTERM_CC_5	GO:0030016~myofibril	12	6.52174	3.44059e-05	RTN2, S100A1, SYNPO2, 3425401B19RIK, TPM1, CMYA5, XIRP2, PYGM, CASQ1, ASB2, MYL12A, LMOD2	167	248	16917	4.90158	0.0117321	0.00107284	0.00101654
GOTERM_CC_5	GO:0042641~actomyosin	8	4.34783	5.04767e-05	ACTA2, LIMCH1, SYNPO2, TPM1, XIRP2, MYH14, SORBS1, MYL12A	167	98	16917	8.26934	0.0171649	0.00133181	0.00126192
GOTERM_CC_5	GO:0032432~actin filament bundle	8	4.34783	5.04767e-05	ACTA2, LIMCH1, SYNPO2, TPM1, XIRP2, MYH14, SORBS1, MYL12A	167	98	16917	8.26934	0.0171649	0.00133181	0.00126192
GOTERM_CC_5	GO:0042383~sarcolemma	10	5.43478	6.59575e-05	RTN2, TRIM72, SGCA, KCND2, CACNA2D1, ATP1A2, SLC2A4, CASQ1, AQP1, KCNJ3	167	178	16917	5.69098	0.0223702	0.00157643	0.0014937
GOTERM_CC_5	GO:0030315~T-tubule	7	3.80435	6.894e-05	RTN2, KCND2, CACNA2D1, ATP1A2, SLC2A4, CASQ1, KCNJ3	167	71	16917	9.98726	0.0233698	0.00157643	0.0014937
GOTERM_CC_5	GO:0030018~Z disc	9	4.8913	9.71188e-05	RTN2, S100A1, SYNPO2, 3425401B19RIK, XIRP2, PYGM, CASQ1, ASB2, MYL12A	167	146	16917	6.24448	0.0327646	0.00208198	0.00197273
GOTERM_CC_5	GO:0044429~mitochondrial part	24	13.0435	0.000179715	BCKDHA, MCCC2, ALAS2, DMPK, SPHK2, CHCHD10, OGDHL, DUSP18, PPM1K, SDHB, ACADSB, COQ10B, CLU, HK2, ALDH2, OXCT1, IVD, ALPL, CASQ1, ACSS1, LPIN1, ACAD11, SLC25A13, BCL2L1	167	1028	16917	2.36497	0.059786	0.00348316	0.00330037
GOTERM_CC_5	GO:0031674~I band	9	4.8913	0.00018279	RTN2, S100A1, SYNPO2, 3425401B19RIK, XIRP2, PYGM, CASQ1, ASB2, MYL12A	167	160	16917	5.69809	0.0607773	0.00348316	0.00330037
GOTERM_CC_5	GO:0005783~endoplasmic reticulum	34	18.4783	0.000716972	RTN2, MGST3, LYZ2, TECR, H2-K1, PYGM, ASB11, TMTC1, FITM2, SLC2A4, CLU, AGPAT2, HK2, VTN, CMYA5, APOE, TMEM38A, XDH, CTSC, DGAT2, DMPK, KCND2, S100A1, SPHK2, WFS1, CACNA2D1, IIGP1, FNDC5, CES1D, MGP, CASQ1, LPIN1, SGK1, BCL2L1	167	1893	16917	1.81943	0.218085	0.0129432	0.012264
GOTERM_CC_5	GO:0005759~mitochondrial matrix	12	6.52174	0.000930333	BCKDHA, MCCC2, ALAS2, ALDH2, OXCT1, IVD, OGDHL, CASQ1, PPM1K, ACSS1, ACADSB, BCL2L1	167	363	16917	3.34874	0.273308	0.0159552	0.0151179
GOTERM_CC_5	GO:0009925~basal plasma membrane	5	2.71739	0.00339638	SLC16A1, ACE, SLCO3A1, SLC7A1, AQP1	167	63	16917	8.03964	0.688682	0.0554742	0.052563
GOTERM_CC_5	GO:0033017~sarcoplasmic reticulum membrane	4	2.17391	0.00654518	RTN2, DMPK, CASQ1, TMEM38A	167	39	16917	10.3897	0.894851	0.102045	0.0966901
GOTERM_CC_5	GO:0005833~hemoglobin complex	3	1.63043	0.00695355	HBA-A2, HBB-BT, HBA-A1	167	13	16917	23.3768	0.908681	0.103699	0.0982567
GOTERM_CC_5	GO:0031966~mitochondrial membrane	15	8.15217	0.00980844	ALAS2, DMPK, SPHK2, CHCHD10, DUSP18, SDHB, COQ10B, CLU, HK2, IVD, ALPL, LPIN1, ACAD11, SLC25A13, BCL2L1	167	706	16917	2.15225	0.965983	0.140179	0.132823
GOTERM_CC_5	GO:0016460~myosin II complex	3	1.63043	0.0177851	LIMCH1, MYH14, MYL12A	167	21	16917	14.4713	0.997878	0.2334	0.221151
GOTERM_CC_5	GO:0005740~mitochondrial envelope	15	8.15217	0.0181954	ALAS2, DMPK, SPHK2, CHCHD10, DUSP18, SDHB, COQ10B, CLU, HK2, IVD, ALPL, LPIN1, ACAD11, SLC25A13, BCL2L1	167	763	16917	1.99147	0.998161	0.2334	0.221151
GOTERM_CC_5	GO:0048471~perinuclear region of cytoplasm	16	8.69565	0.0185491	DGAT2, CSF1, KCND2, USP2, PLA2G5, SLC2A4, NDRG2, CLU, PER2, NPPB, EPN3, NOCT, NPPA, CMYA5, PDE4A, SGK1	167	841	16917	1.92722	0.998375	0.2334	0.221151
GOTERM_CC_5	GO:0031967~organelle envelope	21	11.413	0.019053	ALAS2, DMPK, SPHK2, GSTO1, MGST3, CHCHD10, DUSP18, SDHB, COQ10B, CLU, HK2, IIGP1, AQP1, IVD, ALPL, APOE, TMEM38A, LPIN1, ACAD11, SLC25A13, BCL2L1	167	1239	16917	1.71694	0.998637	0.2334	0.221151
GOTERM_CC_5	GO:0043229~intracellular organelle	142	77.1739	0.0209235	IPO13, CSF1, TACO1, H2-K1, OGDHL, CLU, AQP1, TMEM143, NPPB, NAMPT, NPPA, TMEM38A, ACAD11, MCCC2, PHYH, PRKAB2, AGTPBP1, DGAT2, LIMCH1, S100A1, CACNA2D1, USP2, TPM1, SDHB, TUBA4A, FNDC5, FRMD5, CRISPLD2, EEF1A2, PSME4, CLIP4, SIK1, ZFP106, RTN2, PFKFB2, IGSF8, INTU, MGST3, LYZ2, SLCO5A1, TMTC1, PLA2G5, NDRG2, RHOBTB1, MYL12A, VTN, CMYA5, MYH14, APOE, ST3GAL3, JUN, ACE, DMPK, GOT1, WFS1, SLC35E1, Z…	167	13256	16917	1.08513	0.999292	0.247474	0.234487
GOTERM_CC_5	GO:0031430~M band	3	1.63043	0.0266607	S100A1, CMYA5, LMOD2	167	26	16917	11.6884	0.999906	0.30482	0.288824
GOTERM_CC_5	GO:0097038~perinuclear endoplasmic reticulum	3	1.63043	0.0286109	DGAT2, KCND2, CLU	167	27	16917	11.2555	0.999953	0.312469	0.296071
GOTERM_CC_5	GO:0014802~terminal cisterna	2	1.08696	0.0291516	RTN2, CASQ1	167	3	16917	67.5329	0.999961	0.312469	0.296071
GOTERM_CC_5	GO:0005604~basement membrane	5	2.71739	0.0305617	VTN, SMOC2, GSTO1, TIMP3, FBLN1	167	120	16917	4.22081	0.999976	0.317657	0.300987
GOTERM_CC_5	GO:0005788~endoplasmic reticulum lumen	5	2.71739	0.0330336	VTN, CES1D, LYZ2, CASQ1, CLU	167	123	16917	4.11786	0.99999	0.33325	0.315762
GOTERM_CC_5	GO:0044432~endoplasmic reticulum part	19	10.3261	0.0445635	RTN2, DGAT2, DMPK, KCND2, WFS1, MGST3, LYZ2, TECR, H2-K1, FITM2, CLU, AGPAT2, IIGP1, VTN, CES1D, CASQ1, TMEM38A, LPIN1, SGK1	167	1191	16917	1.61603	1	0.436723	0.413804
GOTERM_CC_5	GO:0097418~neurofibrillary tangle	2	1.08696	0.0481152	MAPT, CLU	167	5	16917	40.5198	1	0.458431	0.434373

## Sheet: miR-503-P23-P9
Category	Term	Count	%	PValue	Genes	List Total	Pop Hits	Pop Total	Fold Enrichment	Bonferroni	Benjamini	FDR
GOTERM_CC_5	GO:0005739~mitochondrion	47	24.8677	3.20494e-08	ALAS2, ECHS1, CFH, MTFP1, SLC44A2, TACO1, OGDHL, TMTC1, FITM2, DUSP18, PPM1K, NOL3, CLU, CKMT2, MPC1, OXCT1, ACSS1, ACAD11, BCKDHA, PHYH, AGTPBP1, SLC16A1, DGAT2, DMPK, S100A1, SPHK2, ADHFE1, TCAIM, G0S2, ACADSB, SDHB, COQ10A, ALDH4A1, ALDH6A1, PINK1, PDP2, GSTA4, IVD, PXMP2, ALPL, CASQ1, LPIN1, SGK1, CRYAB, BCAT2, BCL2L1, SLC25A13	172	1971	16917	2.34534	1.09929e-05	1.09929e-05	1.03199e-05
GOTERM_CC_5	GO:0016528~sarcoplasm	10	5.29101	2.57158e-07	GSN, DMPK, S100A1, CACNA2D1, CMYA5, HRC, SLC2A4, CASQ1, NOL3, XDH	172	88	16917	11.1767	8.82013e-05	4.07755e-05	3.8279e-05
GOTERM_CC_5	GO:0043292~contractile fiber	15	7.93651	3.56637e-07	S100A1, SYNPO2, TPM1, TWF2, HSPB1, MYL12A, ACTA2, ACTA1, CMYA5, HRC, TCAP, CASQ1, ASB2, TRIM54, CRYAB	172	257	16917	5.74054	0.000122319	4.07755e-05	3.8279e-05
GOTERM_CC_5	GO:0044449~contractile fiber part	14	7.40741	8.77349e-07	S100A1, SYNPO2, TPM1, HSPB1, MYL12A, ACTA2, ACTA1, CMYA5, HRC, TCAP, CASQ1, ASB2, TRIM54, CRYAB	172	237	16917	5.80998	0.000300886	6.66894e-05	6.26063e-05
GOTERM_CC_5	GO:0016529~sarcoplasmic reticulum	9	4.7619	9.72148e-07	DMPK, S100A1, CACNA2D1, CMYA5, HRC, SLC2A4, CASQ1, NOL3, XDH	172	76	16917	11.6473	0.000333391	6.66894e-05	6.26063e-05
GOTERM_CC_5	GO:0030016~myofibril	14	7.40741	1.45894e-06	S100A1, SYNPO2, TPM1, TWF2, HSPB1, MYL12A, ACTA1, CMYA5, HRC, TCAP, CASQ1, ASB2, TRIM54, CRYAB	172	248	16917	5.55228	0.000500291	8.34026e-05	7.82963e-05
GOTERM_CC_5	GO:0044444~cytoplasmic part	125	66.1376	2.77059e-06	CSF1, TACO1, H2-K1, OGDHL, CLU, AQP1, NPPB, PPIP5K1, MPC1, NAMPT, ACAD11, PHYH, PRKAB2, AGTPBP1, DGAT2, S100A1, CACNA2D1, USP2, TPM1, HBB-BT, SDHB, FNDC5, EEF1A2, PSME4, SIK1, ZFP106, PFKFB2, CFH, LYZ2, TWF2, TMTC1, PLA2G5, NDRG2, MYL12A, VTN, STC2, CMYA5, ST3GAL3, JUN, GSTM1, ACE, DMPK, GOT1, WFS1, SLC35E1, ZBTB16, ADHFE1, MT1, ACADSB, IIGP1, RPL3L, ALDH6A1, WNK2, MYO5B, PXMP2, HRC, ALPL, BCL2L1…	172	9374	16917	1.31154	0.000949863	0.000135759	0.000127447
GOTERM_CC_5	GO:0030017~sarcomere	13	6.87831	3.28076e-06	S100A1, SYNPO2, TPM1, HSPB1, MYL12A, ACTA1, CMYA5, HRC, TCAP, CASQ1, ASB2, TRIM54, CRYAB	172	226	16917	5.65757	0.00112467	0.000140663	0.000132051
GOTERM_CC_5	GO:0005737~cytoplasm	146	77.2487	6.27506e-06	IPO13, CSF1, TACO1, H2-K1, OGDHL, CLU, AQP1, NPPB, PPIP5K1, MPC1, NAMPT, ACAD11, PHYH, PRKAB2, AGTPBP1, DGAT2, LIMCH1, S100A1, CACNA2D1, USP2, TPM1, HBB-BT, SDHB, TUBA4A, FNDC5, EEF1A2, PSME4, CLIP4, SIK1, ZFP106, PFKFB2, CFH, INTU, LYZ2, TWF2, TMTC1, PLA2G5, NDRG2, MYL12A, VTN, STC2, CMYA5, MYH14, ST3GAL3, JUN, GSTM1, ACE, DMPK, GOT1, WFS1, SLC35E1, ZBTB16, ADHFE1, MT1, ACADSB, IIGP1, RPL3L, ALD…	172	11869	16917	1.20986	0.00215004	0.0002305	0.000216388
GOTERM_CC_5	GO:0032432~actin filament bundle	9	4.7619	6.72012e-06	ACTA2, ACTA1, LIMCH1, SYNPO2, TPM1, MYH14, SORBS1, CRYAB, MYL12A	172	98	16917	9.03257	0.00230235	0.0002305	0.000216388
GOTERM_CC_5	GO:0030018~Z disc	10	5.29101	1.75772e-05	S100A1, SYNPO2, HRC, TCAP, HSPB1, CASQ1, ASB2, TRIM54, CRYAB, MYL12A	172	146	16917	6.73662	0.0060109	0.00054809	0.000514533
GOTERM_CC_5	GO:0097517~contractile actin filament bundle	8	4.2328	3.27395e-05	ACTA2, ACTA1, LIMCH1, SYNPO2, TPM1, MYH14, SORBS1, MYL12A	172	89	16917	8.84087	0.011167	0.000863818	0.000810931
GOTERM_CC_5	GO:0001725~stress fiber	8	4.2328	3.27395e-05	ACTA2, ACTA1, LIMCH1, SYNPO2, TPM1, MYH14, SORBS1, MYL12A	172	89	16917	8.84087	0.011167	0.000863818	0.000810931
GOTERM_CC_5	GO:0031674~I band	10	5.29101	3.63396e-05	S100A1, SYNPO2, HRC, TCAP, HSPB1, CASQ1, ASB2, TRIM54, CRYAB, MYL12A	172	160	16917	6.14717	0.0123874	0.000890321	0.000835812
GOTERM_CC_5	GO:0042641~actomyosin	8	4.2328	6.09193e-05	ACTA2, ACTA1, LIMCH1, SYNPO2, TPM1, MYH14, SORBS1, MYL12A	172	98	16917	8.02895	0.0206792	0.00139302	0.00130773
GOTERM_CC_5	GO:0044429~mitochondrial part	25	13.2275	0.000107121	ALAS2, ECHS1, MTFP1, OGDHL, DUSP18, PPM1K, CLU, CKMT2, MPC1, OXCT1, ACSS1, ACAD11, BCKDHA, DMPK, SPHK2, ACADSB, SDHB, ALDH4A1, PINK1, IVD, ALPL, CASQ1, LPIN1, BCL2L1, SLC25A13	172	1028	16917	2.39189	0.0360777	0.00229642	0.00215582
GOTERM_CC_5	GO:0005759~mitochondrial matrix	12	6.34921	0.00118503	ALDH4A1, BCKDHA, ALAS2, ECHS1, OXCT1, IVD, OGDHL, CASQ1, PPM1K, ACSS1, ACADSB, BCL2L1	172	363	16917	3.25139	0.334159	0.0239096	0.0224458
GOTERM_CC_5	GO:0048471~perinuclear region of cytoplasm	19	10.0529	0.00216825	GSN, DGAT2, CSF1, USP2, TWF2, PLA2G5, SLC2A4, NDRG2, CLU, PER2, NPPB, EPN3, PINK1, STC2, MYO5B, CCNG1, CMYA5, PDE4A, SGK1	172	841	16917	2.22204	0.525037	0.0381387	0.0358037
GOTERM_CC_5	GO:0043229~intracellular organelle	150	79.3651	0.00221533	IPO13, CSF1, TACO1, H2-K1, OGDHL, CLU, AQP1, NPPB, MPC1, NAMPT, ACAD11, PHYH, PRKAB2, AGTPBP1, DGAT2, LIMCH1, S100A1, CACNA2D1, USP2, TPM1, SDHB, TUBA4A, FNDC5, FRMD5, EEF1A2, PSME4, CLIP4, SIK1, ZFP106, PFKFB2, IGSF8, CSF1R, CFH, INTU, LYZ2, TWF2, SLCO5A1, TMTC1, PLA2G5, NDRG2, MYL12A, VTN, STC2, CMYA5, MYH14, ST3GAL3, JUN, ACE, DMPK, GOT1, WFS1, SLC35E1, ZBTB16, ADHFE1, MT1, ACADSB, IIGP1, RPL3…	172	13256	16917	1.11294	0.532661	0.0381387	0.0358037
GOTERM_CC_5	GO:0031430~M band	4	2.1164	0.00222383	S100A1, CMYA5, HSPB1, CRYAB	172	26	16917	15.1315	0.534025	0.0381387	0.0358037
GOTERM_CC_5	GO:0009925~basal plasma membrane	5	2.6455	0.00377607	SLC16A1, ACE, SLCO3A1, SLC7A1, AQP1	172	63	16917	7.80592	0.726825	0.0616758	0.0578998
GOTERM_CC_5	GO:0031966~mitochondrial membrane	16	8.46561	0.00538786	ALAS2, DMPK, MTFP1, SPHK2, DUSP18, SDHB, CLU, CKMT2, PINK1, MPC1, IVD, ALPL, LPIN1, ACAD11, SLC25A13, BCL2L1	172	706	16917	2.229	0.843239	0.0840016	0.0788586
GOTERM_CC_5	GO:0015629~actin cytoskeleton	13	6.87831	0.0071739	GSN, LIMCH1, SYNPO2, TPM1, TWF2, SORBS1, MYL12A, ACTA2, ACTA1, MYO5B, MYH14, CRYAB, MSRB1	172	525	16917	2.43545	0.915374	0.106985	0.100435
GOTERM_CC_5	GO:0042383~sarcolemma	7	3.7037	0.00942906	TRIM72, SGCA, CACNA2D1, ATP1A2, SLC2A4, CASQ1, AQP1	172	178	16917	3.86788	0.961207	0.134757	0.126507
GOTERM_CC_5	GO:0005740~mitochondrial envelope	16	8.46561	0.0106336	ALAS2, DMPK, MTFP1, SPHK2, DUSP18, SDHB, CLU, CKMT2, PINK1, MPC1, IVD, ALPL, LPIN1, ACAD11, SLC25A13, BCL2L1	172	763	16917	2.06248	0.974443	0.145893	0.136961
GOTERM_CC_5	GO:0031672~A band	4	2.1164	0.0112059	S100A1, CMYA5, HSPB1, CRYAB	172	46	16917	8.55258	0.979044	0.147831	0.13878
GOTERM_CC_5	GO:0005783~endoplasmic reticulum	30	15.873	0.0147104	LYZ2, TECR, H2-K1, ASB11, TMTC1, FITM2, SLC2A4, NOL3, CLU, VTN, STC2, CMYA5, XDH, CTSC, DGAT2, DMPK, S100A1, SPHK2, WFS1, CACNA2D1, IIGP1, FNDC5, PINK1, CES1D, MGP, HRC, CASQ1, LPIN1, SGK1, BCL2L1	172	1893	16917	1.55871	0.9938	0.186877	0.175435
GOTERM_CC_5	GO:0016460~myosin II complex	3	1.5873	0.018806	LIMCH1, MYH14, MYL12A	172	21	16917	14.0507	0.998514	0.218047	0.204698
GOTERM_CC_5	GO:0042579~microbody	6	3.1746	0.0190712	FNDC5, PHYH, PXMP2, ACAD11, XDH, TUBA8	172	152	16917	3.88242	0.998646	0.218047	0.204698
GOTERM_CC_5	GO:0005777~peroxisome	6	3.1746	0.0190712	FNDC5, PHYH, PXMP2, ACAD11, XDH, TUBA8	172	152	16917	3.88242	0.998646	0.218047	0.204698
GOTERM_CC_5	GO:0005743~mitochondrial inner membrane	11	5.82011	0.0205143	CKMT2, ALAS2, PINK1, MTFP1, SPHK2, MPC1, DUSP18, SDHB, CLU, BCL2L1, SLC25A13	172	467	16917	2.3167	0.999183	0.226981	0.213084
GOTERM_CC_5	GO:0016459~myosin complex	4	2.1164	0.0280734	LIMCH1, MYO5B, MYH14, MYL12A	172	65	16917	6.05259	0.999943	0.300912	0.282488
GOTERM_CC_5	GO:0030315~T-tubule	4	2.1164	0.0351716	CACNA2D1, ATP1A2, SLC2A4, CASQ1	172	71	16917	5.54111	0.999995	0.364746	0.342415
GOTERM_CC_5	GO:0005788~endoplasmic reticulum lumen	5	2.6455	0.0362369	VTN, CES1D, LYZ2, CASQ1, CLU	172	123	16917	3.99816	0.999997	0.364746	0.342415
GOTERM_CC_5	GO:0005856~cytoskeleton	34	17.9894	0.037219	INTU, SYNPO2, TWF2, HSPB1, CLU, MYL12A, SGCA, EFCAB2, MYH14, CTSC, SLC16A1, GSN, LIMCH1, MID1IP1, USP2, TPM1, SORBS1, TUBA4A, ACTA2, ACTA1, PINK1, FRMD5, YEATS2, TTLL1, MYO5B, CLIP4, TACC2, MAPT, ASB2, TRIM54, CRYAB, BCL2L1, TUBA8, MSRB1	172	2392	16917	1.39802	0.999998	0.364746	0.342415
GOTERM_CC_5	GO:0043231~intracellular membrane-bounded organelle	128	67.7249	0.0398208	IPO13, CSF1, TACO1, H2-K1, OGDHL, CLU, AQP1, NPPB, MPC1, NAMPT, ACAD11, PHYH, PRKAB2, AGTPBP1, DGAT2, S100A1, CACNA2D1, USP2, SDHB, FNDC5, EEF1A2, PSME4, CLIP4, SIK1, ZFP106, PFKFB2, IGSF8, CSF1R, CFH, LYZ2, SLCO5A1, TMTC1, PLA2G5, NDRG2, VTN, STC2, CMYA5, ST3GAL3, JUN, ACE, DMPK, GOT1, WFS1, SLC35E1, ZBTB16, ADHFE1, MT1, ACADSB, IIGP1, FAM220A, ALDH6A1, YEATS2, PKIA, PXMP2, BHLHE40, HRC, ALPL, M…	172	11474	16917	1.09721	0.999999	0.379404	0.356175
GOTERM_CC_5	GO:0019866~organelle inner membrane	11	5.82011	0.041791	CKMT2, ALAS2, PINK1, MTFP1, SPHK2, MPC1, DUSP18, SDHB, CLU, BCL2L1, SLC25A13	172	527	16917	2.05294	1	0.387414	0.363695
GOTERM_CC_5	GO:0097418~neurofibrillary tangle	2	1.0582	0.0495351	MAPT, CLU	172	5	16917	39.3419	1	0.44712	0.419745

## Sheet: miR-542-P23-P9
Category	Term	Count	%	PValue	Genes	List Total	Pop Hits	Pop Total	Fold Enrichment	Bonferroni	Benjamini	FDR
GOTERM_CC_5	GO:0016528~sarcoplasm	10	5.71429	1.24034e-07	RTN2, ART1, GSN, DMPK, CACNA2D1, CMYA5, PYGM, CASQ1, XDH, HK2	158	88	16917	12.167	4.14264e-05	4.14273e-05	3.90706e-05
GOTERM_CC_5	GO:0016529~sarcoplasmic reticulum	9	5.14286	5.08407e-07	RTN2, ART1, DMPK, CACNA2D1, CMYA5, PYGM, CASQ1, XDH, HK2	158	76	16917	12.6793	0.000169794	8.4904e-05	8.00742e-05
GOTERM_CC_5	GO:0005739~mitochondrion	39	22.2857	7.82889e-06	ALAS2, ECHS1, CFH, MTFP1, SLC44A2, TACO1, OGDHL, DUSP18, PPM1K, COX7A1, HK2, TMEM143, ALDH2, MPC1, OXCT1, ACSS1, ACAD11, BCKDHA, PHYH, AGTPBP1, COX8B, SLC16A1, DGAT2, DMPK, SPHK2, ADHFE1, CHCHD10, TCAIM, SDHB, COQ10A, ALDH4A1, PINK1, PDP2, GSTA4, CASQ1, LPIN1, SGK1, CRYAB, BCAT2	158	1971	16917	2.11858	0.00261145	0.000871617	0.000822034
GOTERM_CC_5	GO:0030017~sarcomere	11	6.28571	5.01676e-05	RTN2, SYNPO2, 3425401B19RIK, TPM1, CMYA5, HSPB1, PYGM, CASQ1, TRIM54, CRYAB, MYL12A	158	226	16917	5.21135	0.0166168	0.00415917	0.00392257
GOTERM_CC_5	GO:0030018~Z disc	9	5.14286	6.60408e-05	RTN2, SYNPO2, 3425401B19RIK, HSPB1, PYGM, CASQ1, TRIM54, CRYAB, MYL12A	158	146	16917	6.60018	0.0218168	0.00415917	0.00392257
GOTERM_CC_5	GO:0044449~contractile fiber part	11	6.28571	7.47156e-05	RTN2, SYNPO2, 3425401B19RIK, TPM1, CMYA5, HSPB1, PYGM, CASQ1, TRIM54, CRYAB, MYL12A	158	237	16917	4.96948	0.0246471	0.00415917	0.00392257
GOTERM_CC_5	GO:0030016~myofibril	11	6.28571	0.000108759	RTN2, SYNPO2, 3425401B19RIK, TPM1, CMYA5, HSPB1, PYGM, CASQ1, TRIM54, CRYAB, MYL12A	158	248	16917	4.74906	0.0356755	0.00518935	0.00489415
GOTERM_CC_5	GO:0031674~I band	9	5.14286	0.00012469	RTN2, SYNPO2, 3425401B19RIK, HSPB1, PYGM, CASQ1, TRIM54, CRYAB, MYL12A	158	160	16917	6.02267	0.0407937	0.00520581	0.00490967
GOTERM_CC_5	GO:0043292~contractile fiber	11	6.28571	0.000145638	RTN2, SYNPO2, 3425401B19RIK, TPM1, CMYA5, HSPB1, PYGM, CASQ1, TRIM54, CRYAB, MYL12A	158	257	16917	4.58275	0.0474824	0.0054048	0.00509734
GOTERM_CC_5	GO:0044429~mitochondrial part	23	13.1429	0.000208974	BCKDHA, ALAS2, COX8B, ECHS1, DMPK, MTFP1, SPHK2, CHCHD10, OGDHL, DUSP18, PPM1K, COX7A1, SDHB, HK2, ALDH4A1, PINK1, ALDH2, OXCT1, MPC1, CASQ1, ACSS1, LPIN1, ACAD11	158	1028	16917	2.39553	0.067424	0.00593653	0.00559883
GOTERM_CC_5	GO:0005833~hemoglobin complex	4	2.28571	0.000209472	HBA-A2, HBB-BT, HBA-A1, HBB-BS	158	13	16917	32.9445	0.0675792	0.00593653	0.00559883
GOTERM_CC_5	GO:0044444~cytoplasmic part	110	62.8571	0.000213289	CSF1, TACO1, H2-K1, OGDHL, AQP1, TMEM143, PPIP5K1, MPC1, NPPA, ACAD11, PHYH, AGTPBP1, DGAT2, CACNA2D1, USP2, TPM1, HBB-BT, HBB-BS, SDHB, FNDC5, CRISPLD2, EEF1A2, PSME4, SIK1, ZFP106, RTN2, PFKFB2, CFH, PLA2G5, COX7A1, RHOBTB1, MYL12A, ART1, VTN, STC2, CMYA5, GSTM2, ACE, DMPK, WFS1, SLC35E1, ZBTB16, ADHFE1, CHCHD10, MT1, IIGP1, WNK2, MYO5B, ID1, ALAS2, HSPB6, SLC44A2, HSPB8, TECR, ADK, HSPB1, PYGM…	158	9374	16917	1.25642	0.0687672	0.00593653	0.00559883
GOTERM_CC_5	GO:0032432~actin filament bundle	7	4	0.000302552	LIMCH1, SYNPO2, TPM1, MYH14, SORBS1, CRYAB, MYL12A	158	98	16917	7.64783	0.0961281	0.00777326	0.00733107
GOTERM_CC_5	GO:0005737~cytoplasm	130	74.2857	0.000394327	IPO13, CSF1, TACO1, H2-K1, F13A1, OGDHL, AQP1, TMEM143, PPIP5K1, MPC1, NPPA, ACAD11, PHYH, AGTPBP1, DGAT2, LIMCH1, CACNA2D1, USP2, TPM1, HBB-BT, HBB-BS, SDHB, TUBA4A, FNDC5, CRISPLD2, EEF1A2, PSME4, CLIP4, SIK1, ZFP106, RTN2, PFKFB2, CFH, PLA2G5, COX7A1, RHOBTB1, MYL12A, ART1, VTN, STC2, CMYA5, MYH14, GSTM2, ACE, DMPK, WFS1, SLC35E1, ZBTB16, ADHFE1, CHCHD10, NR1D1, MT1, IIGP1, PKIA, WNK2, MYO5B, …	158	11869	16917	1.17272	0.123424	0.00940752	0.00887237
GOTERM_CC_5	GO:0001725~stress fiber	6	3.42857	0.00143246	LIMCH1, SYNPO2, TPM1, MYH14, SORBS1, MYL12A	158	89	16917	7.21818	0.380464	0.0299026	0.0282016
GOTERM_CC_5	GO:0097517~contractile actin filament bundle	6	3.42857	0.00143246	LIMCH1, SYNPO2, TPM1, MYH14, SORBS1, MYL12A	158	89	16917	7.21818	0.380464	0.0299026	0.0282016
GOTERM_CC_5	GO:0042641~actomyosin	6	3.42857	0.00219271	LIMCH1, SYNPO2, TPM1, MYH14, SORBS1, MYL12A	158	98	16917	6.55528	0.519616	0.0430803	0.0406297
GOTERM_CC_5	GO:0009925~basal plasma membrane	5	2.85714	0.00278012	SLC16A1, ACE, SLCO3A1, SLC7A1, AQP1	158	63	16917	8.49759	0.605389	0.0515867	0.0486521
GOTERM_CC_5	GO:0030315~T-tubule	5	2.85714	0.00428311	RTN2, KCND2, CACNA2D1, ATP1A2, CASQ1	158	71	16917	7.54011	0.761559	0.0752926	0.0710095
GOTERM_CC_5	GO:0033017~sarcoplasmic reticulum membrane	4	2.28571	0.00561077	RTN2, ART1, DMPK, CASQ1	158	39	16917	10.9815	0.847299	0.0936999	0.0883697
GOTERM_CC_5	GO:0042383~sarcolemma	7	4	0.00631868	RTN2, SGCA, KCND2, CACNA2D1, ATP1A2, CASQ1, AQP1	158	178	16917	4.2106	0.879624	0.100497	0.0947802
GOTERM_CC_5	GO:0005759~mitochondrial matrix	10	5.71429	0.00686627	ALDH4A1, BCKDHA, ALAS2, ECHS1, ALDH2, OXCT1, OGDHL, CASQ1, PPM1K, ACSS1	158	363	16917	2.94958	0.899866	0.104242	0.0983124
GOTERM_CC_5	GO:0098573~intrinsic component of mitochondrial membrane	5	2.85714	0.00841337	PINK1, DMPK, MPC1, CHCHD10, DUSP18	158	86	16917	6.22498	0.94051	0.122177	0.115227
GOTERM_CC_5	GO:0048471~perinuclear region of cytoplasm	16	9.14286	0.0116229	GSN, DGAT2, CSF1, KCND2, USP2, PLA2G5, PER2, EPN3, PINK1, STC2, MYO5B, CCNG1, NPPA, CMYA5, PDE4A, SGK1	158	841	16917	2.037	0.979855	0.156613	0.147703
GOTERM_CC_5	GO:0044455~mitochondrial membrane part	8	4.57143	0.0117225	PINK1, COX8B, DMPK, MPC1, CHCHD10, DUSP18, COX7A1, SDHB	158	264	16917	3.24453	0.980521	0.156613	0.147703
GOTERM_CC_5	GO:0031966~mitochondrial membrane	14	8	0.0144527	ALAS2, COX8B, DMPK, MTFP1, SPHK2, CHCHD10, DUSP18, COX7A1, SDHB, HK2, PINK1, MPC1, LPIN1, ACAD11	158	706	16917	2.12319	0.992268	0.185661	0.1751
GOTERM_CC_5	GO:0016460~myosin II complex	3	1.71429	0.01601	LIMCH1, MYH14, MYL12A	158	21	16917	15.2957	0.995441	0.19805	0.186784
GOTERM_CC_5	GO:0016459~myosin complex	4	2.28571	0.0225246	LIMCH1, MYO5B, MYH14, MYL12A	158	65	16917	6.5889	0.999504	0.268686	0.253402
GOTERM_CC_5	GO:0031430~M band	3	1.71429	0.0240412	CMYA5, HSPB1, CRYAB	158	26	16917	12.3542	0.999705	0.276888	0.261137
GOTERM_CC_5	GO:0005740~mitochondrial envelope	14	8	0.0255099	ALAS2, COX8B, DMPK, MTFP1, SPHK2, CHCHD10, DUSP18, COX7A1, SDHB, HK2, PINK1, MPC1, LPIN1, ACAD11	158	763	16917	1.96458	0.999821	0.28401	0.267854
GOTERM_CC_5	GO:0014802~terminal cisterna	2	1.14286	0.0275858	RTN2, CASQ1	158	3	16917	71.3797	0.999912	0.287927	0.271548
GOTERM_CC_5	GO:0045298~tubulin complex	2	1.14286	0.0275858	MAPT, TUBB4B	158	3	16917	71.3797	0.999912	0.287927	0.271548
GOTERM_CC_5	GO:0005743~mitochondrial inner membrane	10	5.71429	0.0303358	ALAS2, PINK1, COX8B, MTFP1, SPHK2, MPC1, CHCHD10, DUSP18, COX7A1, SDHB	158	467	16917	2.29271	0.999966	0.307035	0.289569
GOTERM_CC_5	GO:0043025~neuronal cell body	14	8	0.0316874	CHRM2, CFH, KCND2, HSPB1, ATP1A2, NR1D1, FBXO31, AQP1, MYO5B, CCNG1, NPPA, EEF1A2, MAPT, CRYAB	158	787	16917	1.90467	0.999979	0.311282	0.293574
GOTERM_CC_5	GO:0032592~integral component of mitochondrial membrane	4	2.28571	0.0433136	PINK1, DMPK, MPC1, CHCHD10	158	84	16917	5.09855	1	0.413336	0.389823
GOTERM_CC_5	GO:0015629~actin cytoskeleton	10	5.71429	0.0562519	GSN, LIMCH1, SYNPO2, MYO5B, TPM1, MYH14, SORBS1, CRYAB, MYL12A, MSRB1	158	525	16917	2.03942	1	0.517631	0.488185
GOTERM_CC_5	GO:0019866~organelle inner membrane	10	5.71429	0.0573424	ALAS2, PINK1, COX8B, MTFP1, SPHK2, MPC1, CHCHD10, DUSP18, COX7A1, SDHB	158	527	16917	2.03168	1	0.517631	0.488185
GOTERM_CC_5	GO:0016323~basolateral plasma membrane	7	4	0.0635295	SLC16A1, ACE, SLCO3A1, SLC41A1, SLC38A3, SLC7A1, AQP1	158	303	16917	2.47356	1	0.558391	0.526626
GOTERM_CC_5	GO:0031672~A band	3	1.71429	0.0679385	CMYA5, HSPB1, CRYAB	158	46	16917	6.9828	1	0.571958	0.539421
GOTERM_CC_5	GO:0005783~endoplasmic reticulum	25	14.2857	0.0701405	RTN2, TECR, H2-K1, PYGM, ASB11, AGPAT2, HK2, ART1, VTN, STC2, CMYA5, XDH, CTSC, DGAT2, DMPK, KCND2, SPHK2, WFS1, CACNA2D1, IIGP1, FNDC5, PINK1, CASQ1, LPIN1, SGK1	158	1893	16917	1.41402	1	0.571958	0.539421
GOTERM_CC_5	GO:0005901~caveola	4	2.28571	0.0742293	KCND2, ATP1A2, SORBS1, AQP1	158	105	16917	4.07884	1	0.571958	0.539421
GOTERM_CC_5	GO:0005856~cytoskeleton	30	17.1429	0.0770934	RTN2, SYNPO2, HSPB1, MYL12A, RHOBTB1, HK2, SGCA, EFCAB2, MYH14, CTSC, SLC16A1, GSN, LIMCH1, USP2, TPM1, SORBS1, TUBB4B, TUBA4A, FBXO31, PINK1, FRMD5, YEATS2, MYO5B, CLIP4, ID1, TACC2, MAPT, TRIM54, CRYAB, MSRB1	158	2392	16917	1.34285	1	0.571958	0.539421
GOTERM_CC_5	GO:0005811~lipid particle	4	2.28571	0.0809853	DGAT2, SMPD1, PLIN3, PNPLA2	158	109	16917	3.92916	1	0.571958	0.539421
GOTERM_CC_5	GO:0031304~intrinsic component of mitochondrial inner membrane	3	1.71429	0.0812529	MPC1, CHCHD10, DUSP18	158	51	16917	6.29821	1	0.571958	0.539421
GOTERM_CC_5	GO:0031301~integral component of organelle membrane	6	3.42857	0.0826166	PINK1, DMPK, WFS1, MPC1, CHCHD10, TRABD2B	158	249	16917	2.57999	1	0.571958	0.539421
GOTERM_CC_5	GO:0098798~mitochondrial protein complex	5	2.85714	0.0860386	BCKDHA, COX8B, CHCHD10, COX7A1, SDHB	158	179	16917	2.99077	1	0.571958	0.539421
GOTERM_CC_5	GO:0020003~symbiont-containing vacuole	2	1.14286	0.0890473	IIGP1, AQP1	158	10	16917	21.4139	1	0.571958	0.539421
GOTERM_CC_5	GO:0033646~host intracellular part	2	1.14286	0.0890473	IIGP1, AQP1	158	10	16917	21.4139	1	0.571958	0.539421
GOTERM_CC_5	GO:0045240~dihydrolipoyl dehydrogenase complex	2	1.14286	0.0890473	BCKDHA, OGDHL	158	10	16917	21.4139	1	0.571958	0.539421
GOTERM_CC_5	GO:0033655~host cell cytoplasm part	2	1.14286	0.0890473	IIGP1, AQP1	158	10	16917	21.4139	1	0.571958	0.539421
GOTERM_CC_5	GO:0043656~intracellular region of host	2	1.14286	0.0890473	IIGP1, AQP1	158	10	16917	21.4139	1	0.571958	0.539421
GOTERM_CC_5	GO:0030430~host cell cytoplasm	2	1.14286	0.0890473	IIGP1, AQP1	158	10	16917	21.4139	1	0.571958	0.539421
GOTERM_CC_5	GO:0044430~cytoskeletal part	24	13.7143	0.0940358	RTN2, GSN, SLC16A1, LIMCH1, SYNPO2, USP2, TPM1, HSPB1, SORBS1, TUBB4B, TUBA4A, MYL12A, HK2, FBXO31, YEATS2, MYO5B, CLIP4, ID1, MYH14, MAPT, TACC2, TRIM54, CRYAB, CTSC	158	1862	16917	1.38006	1	0.592603	0.558892
GOTERM_CC_5	GO:0033643~host cell part	2	1.14286	0.0975065	IIGP1, AQP1	158	11	16917	19.4672	1	0.603096	0.568788

[truncated: 5 more sheets: miR-6240-P23-P9, miR-296-P23-P9, miR-532-P23-P9, miR-322-P23-P9, miR-382-P23-P9-mito]
