# Supplementary material for: Genome-wide profiling of miRNA-gene regulatory networks in mouse postnatal heart development—implications for cardiac regeneration
Source: Front Cardiovasc Med. 2023 May 22;10:1148618. doi: 10.3389/fcvm.2023.1148618 (PMC10241105; doi:10.3389/fcvm.2023.1148618)
Supplement: Supplementary file 9 [file Table9.xlsx]

## Sheet: miR-26b-5p-GO
Category	Term	Count	%	PValue	Genes	List Total	Pop Hits	Pop Total	Fold Enrichment	Bonferroni	Benjamini	FDR
GOTERM_BP_5	GO:0006270~DNA replication initiation	5	5.81395	5.98524e-06	CCNE2, CDK2, MCM3, MCM6, TOPBP1	79	29	18826	41.0869	0.00886652	0.00890604	0.00885217
GOTERM_BP_5	GO:0000280~nuclear division	11	12.7907	3.6585e-05	TOP2A, ASPM, CUL7, BCL2L11, CCNE2, PRC1, CCDC8, NCAPG2, NCAPD2, TOPBP1, MKI67	79	495	18826	5.29564	0.0529842	0.0182381	0.0181277
GOTERM_BP_5	GO:1903047~mitotic cell cycle process	13	15.1163	3.67703e-05	CUL7, NCAPG2, CCNA2, CCNE2, PRC1, CCNG2, CDK2, MCM3, NCAPD2, MCM6, TOPBP1, MYH10, EZH2	79	717	18826	4.32071	0.0532452	0.0182381	0.0181277
GOTERM_BP_5	GO:0072359~circulatory system development	17	19.7674	5.4087e-05	COL18A1, CUL7, DNMT1, SEMA3C, COL14A1, ELN, THBS2, ADAM19, COL1A1, VCAN, COL3A1, PTK7, GJA5, SH3PXD2B, APLNR, MYH10, TEAD2	79	1271	18826	3.18738	0.07733	0.0201204	0.0199987
GOTERM_BP_5	GO:0048513~animal organ development	33	38.3721	7.39518e-05	TOP2A, FBN2, CUL7, KCNE1, SEMA3C, COL14A1, NRK, ELN, NCAPG2, TNC, ZFP608, MKI67, BCL2L11, HEPH, GJA5, SH3PXD2B, MYH10, TEAD2, CCNA2, ADAM19, COL1A1, ASPM, VCAN, COL3A1, CDK6, PTK7, KIF26B, CD109, APLNR, ROR1, FAT3, ITM2A, EZH2	79	4042	18826	1.94558	0.104206	0.0220081	0.0218749
GOTERM_BP_5	GO:0071103~DNA conformation change	8	9.30233	0.000119479	TOP2A, CDK2, NCAPG2, HJURP, MCM3, NCAPD2, MCM6, EZH2	79	267	18826	7.14019	0.162886	0.0275554	0.0273887
GOTERM_BP_5	GO:0007507~heart development	12	13.9535	0.000129629	ADAM19, COL3A1, VCAN, SEMA3C, COL14A1, PTK7, ELN, GJA5, SH3PXD2B, APLNR, MYH10, TEAD2	79	694	18826	4.12053	0.175436	0.0275554	0.0273887
GOTERM_BP_5	GO:0009887~animal organ morphogenesis	15	17.4419	0.000316475	FBN2, SEMA3C, ELN, TNC, MKI67, COL1A1, COL3A1, BCL2L11, PTK7, KIF26B, GJA5, SH3PXD2B, APLNR, FAT3, TEAD2	79	1181	18826	3.02672	0.375615	0.0588643	0.0585082
GOTERM_BP_5	GO:0072358~cardiovascular system development	12	13.9535	0.000557919	COL1A1, COL18A1, CUL7, COL3A1, DNMT1, SEMA3C, PTK7, GJA5, APLNR, THBS2, MYH10, TEAD2	79	823	18826	3.47466	0.564132	0.0786639	0.0781881
GOTERM_BP_5	GO:0001944~vasculature development	12	13.9535	0.000557919	COL1A1, COL18A1, CUL7, COL3A1, DNMT1, SEMA3C, PTK7, GJA5, APLNR, THBS2, MYH10, TEAD2	79	823	18826	3.47466	0.564132	0.0786639	0.0781881
GOTERM_BP_5	GO:0031175~neuron projection development	14	16.2791	0.00058152	CUL7, SEMA3C, NRK, TNC, TET1, PTPRF, SNAP91, PTK7, DPYSL3, CDH11, ROR1, FAT3, MYH10, EZH2	79	1107	18826	3.01378	0.579182	0.0786639	0.0781881
GOTERM_BP_5	GO:0001568~blood vessel development	11	12.7907	0.00134603	COL1A1, COL18A1, CUL7, COL3A1, SEMA3C, PTK7, GJA5, APLNR, THBS2, MYH10, TEAD2	79	777	18826	3.37367	0.865237	0.161069	0.160095
GOTERM_BP_5	GO:0051130~positive regulation of cellular component organization	16	18.6047	0.00142631	CUL7, DNMT1, TET1, THBS2, PTPRF, SNAP91, BCL2L11, PTK7, DPYSL3, SH3PXD2B, CDK2, APLNR, ROR1, NCAPD2, PHLDB2, EZH2	79	1536	18826	2.48233	0.880431	0.161069	0.160095
GOTERM_BP_5	GO:0060485~mesenchyme development	7	8.13953	0.00155601	COL1A1, CUL7, SEMA3C, PTK7, APLNR, TEAD2, EZH2	79	301	18826	5.54195	0.901445	0.161069	0.160095
GOTERM_BP_5	GO:0030199~collagen fibril organization	4	4.65116	0.00188249	COL1A1, COL3A1, COL14A1, PXDN	79	59	18826	16.1562	0.939419	0.161069	0.160095
GOTERM_BP_5	GO:0007399~nervous system development	22	25.5814	0.0019802	CUL7, KCNE1, SEMA3C, NRK, TNC, TET1, THBS2, PTPRF, SNAP91, ASPM, VCAN, COL3A1, CDK6, BCL2L11, PTK7, DPYSL3, CDH11, ROR1, FAT3, MYH10, TEAD2, EZH2	79	2639	18826	1.98662	0.947632	0.161069	0.160095
GOTERM_BP_5	GO:0032526~response to retinoic acid	5	5.81395	0.00208695	COL1A1, PTK7, TNC, MEST, TEAD2	79	130	18826	9.16553	0.955338	0.161069	0.160095
GOTERM_BP_5	GO:0003279~cardiac septum development	5	5.81395	0.00208695	SEMA3C, PTK7, GJA5, APLNR, MYH10	79	130	18826	9.16553	0.955338	0.161069	0.160095
GOTERM_BP_5	GO:1903046~meiotic cell cycle process	6	6.97674	0.00220096	TOP2A, ASPM, BCL2L11, CCNE2, NCAPD2, TOPBP1	79	220	18826	6.49919	0.96232	0.161069	0.160095
GOTERM_BP_5	GO:0022008~neurogenesis	18	20.9302	0.00223467	CUL7, SEMA3C, NRK, TNC, TET1, PTPRF, SNAP91, ASPM, VCAN, COL3A1, CDK6, PTK7, DPYSL3, CDH11, ROR1, FAT3, MYH10, EZH2	79	1947	18826	2.20312	0.964168	0.161069	0.160095
GOTERM_BP_5	GO:0033044~regulation of chromosome organization	8	9.30233	0.00227315	TOP2A, DNMT1, CDK2, ATAD2, APLNR, TET1, NCAPD2, MKI67	79	439	18826	4.34267	0.966166	0.161069	0.160095
GOTERM_BP_5	GO:0071417~cellular response to organonitrogen compound	10	11.6279	0.00252409	COL1A1, CCNA2, COL3A1, DNMT1, KCNE1, BCL2L11, CDK2, GRB10, PTPRF, EZH2	79	706	18826	3.37541	0.97673	0.17072	0.169688
GOTERM_BP_5	GO:0048666~neuron development	14	16.2791	0.00274675	CUL7, SEMA3C, NRK, TNC, TET1, PTPRF, SNAP91, PTK7, DPYSL3, CDH11, ROR1, FAT3, MYH10, EZH2	79	1314	18826	2.53901	0.983307	0.175191	0.174132
GOTERM_BP_5	GO:0071300~cellular response to retinoic acid	4	4.65116	0.00282567	COL1A1, PTK7, TNC, TEAD2	79	68	18826	14.0179	0.985162	0.175191	0.174132
GOTERM_BP_5	GO:0009792~embryo development ending in birth or egg hatching	11	12.7907	0.00353446	COL1A1, COL3A1, BCL2L11, SEMA3C, PTK7, NRK, NCAPG2, G2E3, TET1, MYH10, TEAD2	79	887	18826	2.95529	0.994849	0.210371	0.209099
GOTERM_BP_5	GO:0010975~regulation of neuron projection development	9	10.4651	0.00494438	CUL7, SEMA3C, PTK7, DPYSL3, ROR1, FAT3, PTPRF, SNAP91, EZH2	79	640	18826	3.35115	0.999374	0.281852	0.280148
GOTERM_BP_5	GO:0010976~positive regulation of neuron projection development	7	8.13953	0.00511426	CUL7, PTK7, DPYSL3, ROR1, PTPRF, SNAP91, EZH2	79	383	18826	4.35542	0.999514	0.281852	0.280148
GOTERM_BP_5	GO:0033043~regulation of organelle organization	14	16.2791	0.00563446	TOP2A, CUL7, DNMT1, ELN, ATAD2, TET1, MKI67, BCL2L11, CCDC8, SH3PXD2B, CDK2, APLNR, NCAPD2, PHLDB2	79	1430	18826	2.33304	0.999777	0.290776	0.289017
GOTERM_BP_5	GO:0030182~neuron differentiation	15	17.4419	0.0060654	CUL7, SEMA3C, NRK, TNC, TET1, PTPRF, SNAP91, ASPM, PTK7, DPYSL3, CDH11, ROR1, FAT3, MYH10, EZH2	79	1613	18826	2.21609	0.999883	0.290776	0.289017
GOTERM_BP_5	GO:0061572~actin filament bundle organization	5	5.81395	0.00627565	ELN, DPYSL3, SH3PXD2B, PHLDB2, MYH10	79	177	18826	6.73175	0.999915	0.290776	0.289017
GOTERM_BP_5	GO:0035108~limb morphogenesis	5	5.81395	0.00640007	FBN2, COL3A1, BCL2L11, SEMA3C, GJA5	79	178	18826	6.69393	0.999929	0.290776	0.289017
GOTERM_BP_5	GO:0035107~appendage morphogenesis	5	5.81395	0.00640007	FBN2, COL3A1, BCL2L11, SEMA3C, GJA5	79	178	18826	6.69393	0.999929	0.290776	0.289017
GOTERM_BP_5	GO:0010564~regulation of cell cycle process	9	10.4651	0.00652956	CUL7, PRC1, CCDC8, CDK2, NCAPG2, NCAPD2, TOPBP1, MKI67, EZH2	79	671	18826	3.19633	0.999942	0.290776	0.289017
GOTERM_BP_5	GO:0051960~regulation of nervous system development	12	13.9535	0.00664407	ASPM, CUL7, COL3A1, SEMA3C, PTK7, DPYSL3, ROR1, FAT3, THBS2, PTPRF, SNAP91, EZH2	79	1129	18826	2.5329	0.999951	0.290776	0.289017
GOTERM_BP_5	GO:0051962~positive regulation of nervous system development	9	10.4651	0.00742328	ASPM, CUL7, PTK7, DPYSL3, ROR1, THBS2, PTPRF, SNAP91, EZH2	79	686	18826	3.12643	0.999985	0.307389	0.30553
GOTERM_BP_5	GO:0048608~reproductive structure development	8	9.30233	0.00743683	ADAM19, FBN2, ASPM, CUL7, KCNE1, BCL2L11, NRK, TNC	79	546	18826	3.49163	0.999985	0.307389	0.30553
GOTERM_BP_5	GO:0061458~reproductive system development	8	9.30233	0.00780085	ADAM19, FBN2, ASPM, CUL7, KCNE1, BCL2L11, NRK, TNC	79	551	18826	3.45995	0.999991	0.313721	0.311823
GOTERM_BP_5	GO:0060284~regulation of cell development	12	13.9535	0.00828469	ASPM, CUL7, COL3A1, SEMA3C, COL14A1, PTK7, DPYSL3, ROR1, FAT3, PTPRF, SNAP91, EZH2	79	1164	18826	2.45674	0.999996	0.317878	0.315955
GOTERM_BP_5	GO:0050767~regulation of neurogenesis	11	12.7907	0.00837299	ASPM, CUL7, COL3A1, SEMA3C, PTK7, DPYSL3, ROR1, FAT3, PTPRF, SNAP91, EZH2	79	1005	18826	2.6083	0.999996	0.317878	0.315955
GOTERM_BP_5	GO:0010720~positive regulation of cell development	9	10.4651	0.00854511	ASPM, CUL7, SEMA3C, PTK7, DPYSL3, ROR1, PTPRF, SNAP91, EZH2	79	703	18826	3.05083	0.999997	0.317878	0.315955
GOTERM_BP_5	GO:0006259~DNA metabolic process	11	12.7907	0.00918349	TOP2A, NYNRIN, CCNA2, DNMT1, CCNE2, CDK2, MCM3, TET1, MCM6, TOPBP1, EZH2	79	1019	18826	2.57246	0.999999	0.333294	0.331278
GOTERM_BP_5	GO:0060968~regulation of gene silencing	4	4.65116	0.00947588	DNMT1, CDK2, ATAD2, TET1	79	105	18826	9.07824	0.999999	0.335717	0.333686
GOTERM_BP_5	GO:0003205~cardiac chamber development	5	5.81395	0.00972951	SEMA3C, PTK7, GJA5, APLNR, MYH10	79	201	18826	5.92796	1	0.336686	0.33465
GOTERM_BP_5	GO:0045597~positive regulation of cell differentiation	12	13.9535	0.010348	FBN2, COL1A1, ASPM, CUL7, SEMA3C, PTK7, DPYSL3, SH3PXD2B, ROR1, PTPRF, SNAP91, EZH2	79	1201	18826	2.38105	1	0.339176	0.337124
GOTERM_BP_5	GO:0007126~meiotic nuclear division	5	5.81395	0.0104043	TOP2A, ASPM, BCL2L11, CCNE2, TOPBP1	79	205	18826	5.81229	1	0.339176	0.337124
GOTERM_BP_5	GO:0016477~cell migration	14	16.2791	0.0104853	FBN2, COL18A1, SEMA3C, PTPRF, COL1A1, ASPM, VCAN, COL3A1, PTK7, DPYSL3, GRB10, FAT3, MYH10, PHLDB2	79	1544	18826	2.16079	1	0.339176	0.337124
GOTERM_BP_5	GO:0031935~regulation of chromatin silencing	3	3.48837	0.0108176	DNMT1, ATAD2, TET1	79	38	18826	18.8135	1	0.34248	0.340409
GOTERM_BP_5	GO:0048468~cell development	20	23.2558	0.0117341	COL18A1, CUL7, KCNE1, SEMA3C, COL14A1, NRK, TNC, TET1, PTPRF, SNAP91, ASPM, COL3A1, CDK6, PTK7, DPYSL3, CDH11, ROR1, FAT3, MYH10, EZH2	79	2678	18826	1.77971	1	0.359653	0.357478
GOTERM_BP_5	GO:0060173~limb development	5	5.81395	0.0118434	FBN2, COL3A1, BCL2L11, SEMA3C, GJA5	79	213	18826	5.59399	1	0.359653	0.357478
GOTERM_BP_5	GO:0050769~positive regulation of neurogenesis	8	9.30233	0.0131576	ASPM, CUL7, PTK7, DPYSL3, ROR1, PTPRF, SNAP91, EZH2	79	610	18826	3.1253	1	0.391569	0.389201
GOTERM_BP_5	GO:0045814~negative regulation of gene expression, epigenetic	4	4.65116	0.0151456	DNMT1, ATAD2, TET1, EZH2	79	125	18826	7.62572	1	0.433449	0.430827
GOTERM_BP_5	GO:0045666~positive regulation of neuron differentiation	7	8.13953	0.0151474	CUL7, PTK7, DPYSL3, ROR1, PTPRF, SNAP91, EZH2	79	484	18826	3.44654	1	0.433449	0.430827
GOTERM_BP_5	GO:0008284~positive regulation of cell proliferation	11	12.7907	0.0155666	CCNA2, COL18A1, ASPM, DNMT1, CDK6, PRC1, CDK2, TNC, APLNR, TET1, EZH2	79	1105	18826	2.37225	1	0.436333	0.433694
GOTERM_BP_5	GO:0000226~microtubule cytoskeleton organization	8	9.30233	0.0158347	ASPM, CUL7, GAS2L3, PRC1, CCDC8, CDK2, CHD3, PHLDB2	79	633	18826	3.01174	1	0.436333	0.433694
GOTERM_BP_5	GO:2001252~positive regulation of chromosome organization	5	5.81395	0.0164419	DNMT1, CDK2, APLNR, TET1, NCAPD2	79	235	18826	5.07029	1	0.444829	0.442139
GOTERM_BP_5	GO:0031346~positive regulation of cell projection organization	7	8.13953	0.0167413	CUL7, PTK7, DPYSL3, ROR1, PTPRF, SNAP91, EZH2	79	495	18826	3.36995	1	0.44484	0.44215
GOTERM_BP_5	GO:0016570~histone modification	7	8.13953	0.0179711	CCNA2, DNMT1, CDK2, APLNR, TET1, CHD3, EZH2	79	503	18826	3.31636	1	0.469142	0.466304
GOTERM_BP_5	GO:0007127~meiosis I	4	4.65116	0.0192921	TOP2A, BCL2L11, CCNE2, TOPBP1	79	137	18826	6.95778	1	0.487648	0.484699
GOTERM_BP_5	GO:0006260~DNA replication	5	5.81395	0.0193638	CCNE2, CDK2, MCM3, MCM6, TOPBP1	79	247	18826	4.82396	1	0.487648	0.484699
GOTERM_BP_5	GO:1905269~positive regulation of chromatin organization	4	4.65116	0.0196632	DNMT1, CDK2, APLNR, TET1	79	138	18826	6.90736	1	0.487648	0.484699
GOTERM_BP_5	GO:0016569~covalent chromatin modification	7	8.13953	0.0204426	CCNA2, DNMT1, CDK2, APLNR, TET1, CHD3, EZH2	79	518	18826	3.22032	1	0.498665	0.495649
GOTERM_BP_5	GO:0071559~response to transforming growth factor beta	5	5.81395	0.0217538	FBN2, COL1A1, COL3A1, DNMT1, CD109	79	256	18826	4.65437	1	0.52209	0.518933
GOTERM_BP_5	GO:0031344~regulation of cell projection organization	9	10.4651	0.0229038	CUL7, SEMA3C, PTK7, DPYSL3, ROR1, FAT3, PTPRF, SNAP91, EZH2	79	841	18826	2.55022	1	0.540966	0.537694
GOTERM_BP_5	GO:0007423~sensory organ development	8	9.30233	0.0234471	FBN2, CCNA2, BCL2L11, PTK7, SH3PXD2B, ROR1, FAT3, MYH10	79	686	18826	2.77905	1	0.544293	0.541001
GOTERM_BP_5	GO:0000904~cell morphogenesis involved in differentiation	9	10.4651	0.0237762	COL18A1, CUL7, SEMA3C, CDH11, TET1, FAT3, MYH10, PTPRF, SNAP91	79	847	18826	2.53215	1	0.544293	0.541001
GOTERM_BP_5	GO:0048812~neuron projection morphogenesis	8	9.30233	0.0247841	CUL7, SEMA3C, NRK, CDH11, TET1, MYH10, PTPRF, SNAP91	79	694	18826	2.74702	1	0.553236	0.54989
GOTERM_BP_5	GO:0003231~cardiac ventricle development	4	4.65116	0.0252737	SEMA3C, PTK7, GJA5, APLNR	79	152	18826	6.27115	1	0.553236	0.54989
GOTERM_BP_5	GO:0006325~chromatin organization	9	10.4651	0.0252823	CCNA2, DNMT1, CDK2, ATAD2, APLNR, HJURP, TET1, CHD3, EZH2	79	857	18826	2.50261	1	0.553236	0.54989
GOTERM_BP_5	GO:1901652~response to peptide	7	8.13953	0.0264701	COL1A1, CCNA2, COL3A1, BCL2L11, CDK2, GRB10, PTPRF	79	550	18826	3.03296	1	0.570834	0.567382
GOTERM_BP_5	GO:0032355~response to estradiol	4	4.65116	0.0274651	COL1A1, CCNA2, BCL2L11, EZH2	79	157	18826	6.07143	1	0.58383	0.580299
GOTERM_BP_5	GO:0048858~cell projection morphogenesis	8	9.30233	0.0279831	CUL7, SEMA3C, NRK, CDH11, TET1, MYH10, PTPRF, SNAP91	79	712	18826	2.67757	1	0.586463	0.582916
GOTERM_BP_5	GO:0030036~actin cytoskeleton organization	8	9.30233	0.0289196	GAS2L3, PTK7, ELN, NRK, DPYSL3, SH3PXD2B, PHLDB2, MYH10	79	717	18826	2.6589	1	0.594573	0.590977
GOTERM_BP_5	GO:0051129~negative regulation of cellular component organization	9	10.4651	0.0291692	TOP2A, DNMT1, SEMA3C, DPYSL3, ATAD2, TET1, FAT3, PHLDB2, PTPRF	79	881	18826	2.43443	1	0.594573	0.590977
GOTERM_BP_5	GO:0098813~nuclear chromosome segregation	5	5.81395	0.0306489	TOP2A, CCNE2, PRC1, NCAPG2, NCAPD2	79	285	18826	4.18077	1	0.608021	0.604343
GOTERM_BP_5	GO:0044772~mitotic cell cycle phase transition	6	6.97674	0.0310359	CCNA2, CCNE2, CCNG2, CDK2, TOPBP1, EZH2	79	423	18826	3.3802	1	0.608021	0.604343
GOTERM_BP_5	GO:0071363~cellular response to growth factor stimulus	8	9.30233	0.0310548	FBN2, COL1A1, CCNA2, COL3A1, DNMT1, CD109, GRB10, PTPRF	79	728	18826	2.61872	1	0.608021	0.604343
GOTERM_BP_5	GO:2001251~negative regulation of chromosome organization	4	4.65116	0.0316578	TOP2A, DNMT1, ATAD2, TET1	79	166	18826	5.74226	1	0.611776	0.608076
GOTERM_BP_5	GO:1902299~pre-replicative complex assembly involved in cell cycle DNA replication	2	2.32558	0.0326749	MCM3, MCM6	79	8	18826	59.5759	1	0.615447	0.611725
GOTERM_BP_5	GO:0006267~pre-replicative complex assembly involved in nuclear cell cycle DNA replication	2	2.32558	0.0326749	MCM3, MCM6	79	8	18826	59.5759	1	0.615447	0.611725
GOTERM_BP_5	GO:0032990~cell part morphogenesis	8	9.30233	0.0341353	CUL7, SEMA3C, NRK, CDH11, TET1, MYH10, PTPRF, SNAP91	79	743	18826	2.56586	1	0.620596	0.616843
GOTERM_BP_5	GO:0003007~heart morphogenesis	5	5.81395	0.0341479	SEMA3C, ELN, GJA5, APLNR, TEAD2	79	295	18826	4.03905	1	0.620596	0.616843
GOTERM_BP_5	GO:0045596~negative regulation of cell differentiation	9	10.4651	0.0345904	ASPM, COL3A1, DNMT1, CDK6, SEMA3C, DPYSL3, ZFP608, FAT3, EZH2	79	911	18826	2.35426	1	0.620596	0.616843
GOTERM_BP_5	GO:2000736~regulation of stem cell differentiation	3	3.48837	0.0350337	CDK6, SEMA3C, TEAD2	79	71	18826	10.0692	1	0.620596	0.616843
GOTERM_BP_5	GO:1905268~negative regulation of chromatin organization	3	3.48837	0.0350337	DNMT1, ATAD2, TET1	79	71	18826	10.0692	1	0.620596	0.616843
GOTERM_BP_5	GO:0035904~aorta development	3	3.48837	0.0359397	COL3A1, APLNR, MYH10	79	72	18826	9.92932	1	0.629156	0.62535
GOTERM_BP_5	GO:0016358~dendrite development	5	5.81395	0.0371087	CUL7, TET1, FAT3, PTPRF, EZH2	79	303	18826	3.93241	1	0.642067	0.638184
GOTERM_BP_5	GO:0046546~development of primary male sexual characteristics	4	4.65116	0.0382724	ASPM, KCNE1, BCL2L11, LHFPL2	79	179	18826	5.32522	1	0.644331	0.640434
GOTERM_BP_5	GO:0035239~tube morphogenesis	6	6.97674	0.03859	BCL2L11, PTK7, KIF26B, TNC, APLNR, TEAD2	79	449	18826	3.18446	1	0.644331	0.640434
GOTERM_BP_5	GO:0000079~regulation of cyclin-dependent protein serine/threonine kinase activity	3	3.48837	0.0387116	CCNA2, CCNE2, CCNG2	79	75	18826	9.53215	1	0.644331	0.640434
GOTERM_BP_5	GO:0001764~neuron migration	4	4.65116	0.039348	ASPM, COL3A1, FAT3, MYH10	79	181	18826	5.26638	1	0.644331	0.640434
GOTERM_BP_5	GO:0002009~morphogenesis of an epithelium	7	8.13953	0.0394047	SEMA3C, PTK7, KIF26B, TNC, APLNR, PHLDB2, TEAD2	79	605	18826	2.75723	1	0.644331	0.640434
GOTERM_BP_5	GO:0060976~coronary vasculature development	3	3.48837	0.0415625	PTK7, APLNR, MYH10	79	78	18826	9.16553	1	0.659214	0.655227
GOTERM_BP_5	GO:0036211~protein modification process	24	27.907	0.0417849	RNASEL, CUL7, DNMT1, NRK, PRKAG2, TET1, CHD3, PTPRF, CCNA2, RNF144A, VCAN, COL3A1, CDK6, CCNE2, FNDC1, PTK7, CCNG2, CD109, CDK2, APLNR, G2E3, GRB10, ROR1, EZH2	79	3898	18826	1.46724	1	0.659214	0.655227
GOTERM_BP_5	GO:0006464~cellular protein modification process	24	27.907	0.0417849	RNASEL, CUL7, DNMT1, NRK, PRKAG2, TET1, CHD3, PTPRF, CCNA2, RNF144A, VCAN, COL3A1, CDK6, CCNE2, FNDC1, PTK7, CCNG2, CD109, CDK2, APLNR, G2E3, GRB10, ROR1, EZH2	79	3898	18826	1.46724	1	0.659214	0.655227
GOTERM_BP_5	GO:0007015~actin filament organization	6	6.97674	0.0420982	GAS2L3, ELN, DPYSL3, SH3PXD2B, PHLDB2, MYH10	79	460	18826	3.10831	1	0.659214	0.655227
GOTERM_BP_5	GO:1904029~regulation of cyclin-dependent protein kinase activity	3	3.48837	0.0425299	CCNA2, CCNE2, CCNG2	79	79	18826	9.04951	1	0.659214	0.655227
GOTERM_BP_5	GO:0006310~DNA recombination	5	5.81395	0.0447194	TOP2A, MCM3, MCM6, TOPBP1, EZH2	79	322	18826	3.70037	1	0.680258	0.676143
GOTERM_BP_5	GO:0000902~cell morphogenesis	10	11.6279	0.0448019	COL18A1, CUL7, SEMA3C, NRK, CDH11, TET1, FAT3, MYH10, PTPRF, SNAP91	79	1136	18826	2.09774	1	0.680258	0.676143
GOTERM_BP_5	GO:0001890~placenta development	4	4.65116	0.0455369	ADAM19, FBN2, CUL7, NRK	79	192	18826	4.96466	1	0.684434	0.680294
GOTERM_BP_5	GO:0043434~response to peptide hormone	6	6.97674	0.0461399	COL1A1, CCNA2, COL3A1, CDK2, GRB10, PTPRF	79	472	18826	3.02929	1	0.686562	0.68241
GOTERM_BP_5	GO:0044770~cell cycle phase transition	6	6.97674	0.0475373	CCNA2, CCNE2, CCNG2, CDK2, TOPBP1, EZH2	79	476	18826	3.00383	1	0.700351	0.696115
GOTERM_BP_5	GO:1902969~mitotic DNA replication	2	2.32558	0.0486149	MCM3, MCM6	79	12	18826	39.7173	1	0.709205	0.704916
GOTERM_BP_5	GO:0000819~sister chromatid segregation	4	4.65116	0.0497126	TOP2A, PRC1, NCAPG2, NCAPD2	79	199	18826	4.79003	1	0.717665	0.713325

## Sheet: miR-26b-5p-KEGG
Category	Term	Count	%	PValue	Genes	List Total	Pop Hits	Pop Total	Fold Enrichment	Bonferroni	Benjamini	FDR
KEGG_PATHWAY	mmu04110:Cell cycle	6	6.97674	0.000128878	CCNA2, CDK6, CCNE2, CDK2, MCM3, MCM6	37	125	8977	11.6458	0.0121695	0.0122434	0.0117279
KEGG_PATHWAY	mmu04974:Protein digestion and absorption	5	5.81395	0.000867715	COL1A1, COL18A1, COL3A1, COL14A1, ELN	37	108	8977	11.2325	0.0791598	0.0412165	0.0394811
KEGG_PATHWAY	mmu04151:PI3K-Akt signaling pathway	7	8.13953	0.00276231	COL1A1, CDK6, BCL2L11, CCNE2, CDK2, TNC, THBS2	37	359	8977	4.73078	0.231091	0.0555152	0.0531777
KEGG_PATHWAY	mmu05165:Human papillomavirus infection	7	8.13953	0.00287959	COL1A1, CCNA2, CDK6, CCNE2, CDK2, TNC, THBS2	37	362	8977	4.69158	0.239634	0.0555152	0.0531777
KEGG_PATHWAY	mmu04115:p53 signaling pathway	4	4.65116	0.00292185	CDK6, CCNE2, CCNG2, CDK2	37	72	8977	13.479	0.24269	0.0555152	0.0531777
KEGG_PATHWAY	mmu05206:MicroRNAs in cancer	6	6.97674	0.00676843	DNMT1, CDK6, BCL2L11, CCNE2, TNC, EZH2	37	303	8977	4.80439	0.475435	0.107167	0.102654
KEGG_PATHWAY	mmu05169:Epstein-Barr virus infection	5	5.81395	0.0131974	CCNA2, CDK6, BCL2L11, CCNE2, CDK2	37	231	8977	5.25155	0.71694	0.179107	0.171566
KEGG_PATHWAY	mmu04068:FoxO signaling pathway	4	4.65116	0.0152663	BCL2L11, CCNG2, CDK2, PRKAG2	37	131	8977	7.40829	0.768107	0.181287	0.173654
KEGG_PATHWAY	mmu04218:Cellular senescence	4	4.65116	0.0368785	CCNA2, CDK6, CCNE2, CDK2	37	184	8977	5.27438	0.971836	0.389273	0.372883
KEGG_PATHWAY	mmu04512:ECM-receptor interaction	3	3.48837	0.0482669	COL1A1, TNC, THBS2	37	88	8977	8.27119	0.990902	0.458535	0.439229

## Sheet: miR-27a-5p-GO
Category	Term	Count	%	PValue	Genes	List Total	Pop Hits	Pop Total	Fold Enrichment	Bonferroni	Benjamini	FDR
GOTERM_BP_5	GO:1903047~mitotic cell cycle process	27	18.1208	8.78634e-12	CUL7, NCAPG2, SMC4, SMC2, LMNB1, TOPBP1, MYH10, POLE, SOX4, KLF11, RRM1, CDKN2C, IGF2, KIF23, KLHDC8B, RBL1, CCNE2, PRC1, CCNG2, CDK2, MCM3, MCM4, NCAPD2, MCM6, KIF20A, MCM2, EZH2	137	717	18826	5.17466	1.73705e-08	1.73706e-08	1.66853e-08
GOTERM_BP_5	GO:0006270~DNA replication initiation	9	6.04027	2.27599e-11	CCNE2, MCM7, CDK2, MCM3, MCM4, MCM5, MCM6, TOPBP1, MCM2	137	29	18826	42.6464	4.49963e-08	2.24982e-08	2.16105e-08
GOTERM_BP_5	GO:0006267~pre-replicative complex assembly involved in nuclear cell cycle DNA replication	6	4.02685	1.00567e-09	MCM7, MCM3, MCM4, MCM5, MCM6, MCM2	137	8	18826	103.062	1.9882e-06	4.9705e-07	4.77439e-07
GOTERM_BP_5	GO:1902299~pre-replicative complex assembly involved in cell cycle DNA replication	6	4.02685	1.00567e-09	MCM7, MCM3, MCM4, MCM5, MCM6, MCM2	137	8	18826	103.062	1.9882e-06	4.9705e-07	4.77439e-07
GOTERM_BP_5	GO:0071103~DNA conformation change	14	9.39597	7.19842e-08	TOP2A, MCM7, NCAPG2, HJURP, SMC4, SMC2, CDK2, MCM3, MCM4, MCM5, NCAPD2, MCM6, MCM2, EZH2	137	267	18826	7.20534	0.000142303	2.84626e-05	2.73396e-05
GOTERM_BP_5	GO:0010564~regulation of cell cycle process	20	13.4228	3.64803e-07	RRM1, CUL7, CDKN2C, NCAPG2, IGF2, KIF23, MKI67, BRCA2, SMC4, SMC2, LMNB1, RBL1, PRC1, CCDC8, CDK2, NCAPD2, TOPBP1, KIF20A, SOX4, EZH2	137	671	18826	4.09586	0.000720957	0.000120203	0.00011546
GOTERM_BP_5	GO:0007399~nervous system development	42	28.1879	9.05766e-07	CUL7, KCNE1, SEMA3C, NRK, TNC, NTN4, NREP, PTN, THBS2, BRCA2, PCDH18, PTPRF, PCDH17, BCL2L11, FLRT2, DPYSL3, ERBB2, NCAM1, MYH10, SOX4, TEAD2, LRRC4B, MARCKSL1, POSTN, RRM1, CDKN2C, FN1, TET1, ACSL3, SNAP91, EEF1A1, ASPM, VCAN, COL3A1, MMP14, CDK6, PTK7, CDH11, ROR1, FAT3, DBN1, EZH2	137	2639	18826	2.18699	0.0017891	0.000255814	0.000245721
GOTERM_BP_5	GO:0072359~circulatory system development	27	18.1208	1.20116e-06	COL18A1, CUL7, DNMT1, SEMA3C, COL14A1, ELN, PTN, THBS2, FLRT2, GJA5, SH3PXD2B, ERBB2, NCAM1, MYH10, SOX4, TEAD2, IGF2, FN1, ADAM19, COL1A1, VCAN, COL3A1, MMP14, COL1A2, PTK7, APLNR, ANGPTL4	137	1271	18826	2.91915	0.00237188	0.000296837	0.000285125
GOTERM_BP_5	GO:0006260~DNA replication	12	8.05369	1.82655e-06	RRM1, CCNE2, MCM7, CDK2, MCM3, MCM4, MCM5, MCM6, TOPBP1, BRCA2, POLE, MCM2	137	247	18826	6.67608	0.00360458	0.000401233	0.000385402
GOTERM_BP_5	GO:0000280~nuclear division	16	10.7383	3.00523e-06	TOP2A, CUL7, NCAPG2, IGF2, KIF23, MKI67, BRCA2, SMC4, SMC2, ASPM, BCL2L11, CCNE2, PRC1, CCDC8, NCAPD2, TOPBP1	137	495	18826	4.44173	0.00592374	0.00056541	0.000543102
GOTERM_BP_5	GO:0033260~nuclear DNA replication	6	4.02685	3.14593e-06	MCM7, MCM3, MCM4, MCM5, MCM6, MCM2	137	32	18826	25.7655	0.00620021	0.00056541	0.000543102
GOTERM_BP_5	GO:0009887~animal organ morphogenesis	25	16.7785	3.70968e-06	FBN2, SEMA3C, ELN, TNC, NTN4, PTN, MKI67, BCL2L11, FLRT2, GJA5, SH3PXD2B, SOX4, TEAD2, IGF2, ASPN, COL1A1, TMEFF1, COL3A1, MMP14, COL1A2, FRAS1, PTK7, KIF26B, APLNR, FAT3	137	1181	18826	2.90889	0.00730722	0.00061117	0.000587057
GOTERM_BP_5	GO:0044786~cell cycle DNA replication	6	4.02685	5.75445e-06	MCM7, MCM3, MCM4, MCM5, MCM6, MCM2	137	36	18826	22.9027	0.0113121	0.00087512	0.000840593
GOTERM_BP_5	GO:0007507~heart development	18	12.0805	1.0875e-05	SEMA3C, COL14A1, ELN, FN1, PTN, ADAM19, VCAN, COL3A1, FLRT2, PTK7, GJA5, SH3PXD2B, ERBB2, APLNR, NCAM1, MYH10, SOX4, TEAD2	137	694	18826	3.56411	0.0212706	0.00153571	0.00147512
GOTERM_BP_5	GO:0048513~animal organ development	52	34.8993	1.38468e-05	TOP2A, COL14A1, ELN, NRK, NCAPG2, TNC, ZFP608, BRCA2, MKI67, HEPH, GJA5, SH3PXD2B, POLE, TEAD2, SOX4, ACSL3, ASPN, ADAM19, TMEFF1, ASPM, VCAN, MMP14, CD109, APLNR, TXNIP, ROR1, MCM2, FBN2, CUL7, KCNE1, SEMA3C, NTN4, PTN, PCDH18, BCL2L11, FLRT2, PLAGL1, ERBB2, NCAM1, MYH10, RRM1, IGF2, FN1, COL1A1, COL3A1, CDK6, COL1A2, FRAS1, PTK7, KIF26B, FAT3, EZH2	137	4042	18826	1.76785	0.027004	0.00174789	0.00167893
GOTERM_BP_5	GO:0031175~neuron projection development	23	15.4362	1.41458e-05	POSTN, CUL7, SEMA3C, NRK, TNC, FN1, TET1, NREP, PTN, PTPRF, SNAP91, EEF1A1, FLRT2, PTK7, DPYSL3, CDH11, ERBB2, ROR1, FAT3, NCAM1, MYH10, DBN1, EZH2	137	1107	18826	2.85508	0.027579	0.00174789	0.00167893
GOTERM_BP_5	GO:0022008~neurogenesis	32	21.4765	1.79712e-05	CUL7, SEMA3C, NRK, TNC, NTN4, NREP, PTN, PTPRF, FLRT2, DPYSL3, ERBB2, NCAM1, MYH10, SOX4, POSTN, CDKN2C, FN1, TET1, ACSL3, SNAP91, EEF1A1, ASPM, VCAN, COL3A1, MMP14, CDK6, PTK7, CDH11, ROR1, FAT3, DBN1, EZH2	137	1947	18826	2.25851	0.0349055	0.00208994	0.00200748
GOTERM_BP_5	GO:0071363~cellular response to growth factor stimulus	18	12.0805	2.01122e-05	FBN2, DDC, POSTN, DNMT1, MCM7, NREP, PTN, PTPRF, ASPN, COL1A1, EEF1A1, COL3A1, COL1A2, FLRT2, CD109, ERBB2, GRB10, DBN1	137	728	18826	3.39765	0.0389821	0.00220899	0.00212184
GOTERM_BP_5	GO:0072358~cardiovascular system development	19	12.7517	2.69203e-05	COL18A1, CUL7, DNMT1, SEMA3C, IGF2, FN1, PTN, THBS2, COL1A1, MMP14, COL3A1, COL1A2, PTK7, GJA5, APLNR, ANGPTL4, MYH10, SOX4, TEAD2	137	823	18826	3.17242	0.0518306	0.00266107	0.00255608
GOTERM_BP_5	GO:0001944~vasculature development	19	12.7517	2.69203e-05	COL18A1, CUL7, DNMT1, SEMA3C, IGF2, FN1, PTN, THBS2, COL1A1, MMP14, COL3A1, COL1A2, PTK7, GJA5, APLNR, ANGPTL4, MYH10, SOX4, TEAD2	137	823	18826	3.17242	0.0518306	0.00266107	0.00255608
GOTERM_BP_5	GO:0001568~blood vessel development	18	12.0805	4.56646e-05	COL18A1, CUL7, SEMA3C, IGF2, FN1, PTN, THBS2, COL1A1, MMP14, COL3A1, COL1A2, PTK7, GJA5, APLNR, ANGPTL4, MYH10, SOX4, TEAD2	137	777	18826	3.18338	0.0863255	0.00429899	0.00412938
GOTERM_BP_5	GO:0000082~G1/S transition of mitotic cell cycle	9	6.04027	6.26159e-05	KLF11, RRM1, RBL1, CDKN2C, CCNE2, CDK2, POLE, SOX4, EZH2	137	186	18826	6.64916	0.11644	0.00557424	0.00535431
GOTERM_BP_5	GO:0048666~neuron development	24	16.1074	6.48495e-05	POSTN, CUL7, SEMA3C, NRK, TNC, NTN4, FN1, TET1, NREP, PTN, PTPRF, SNAP91, EEF1A1, FLRT2, PTK7, DPYSL3, CDH11, ERBB2, ROR1, FAT3, NCAM1, MYH10, DBN1, EZH2	137	1314	18826	2.50988	0.120333	0.00557424	0.00535431
GOTERM_BP_5	GO:1902969~mitotic DNA replication	4	2.68456	7.73487e-05	MCM3, MCM4, MCM6, MCM2	137	12	18826	45.8054	0.141805	0.00635382	0.00610314
GOTERM_BP_5	GO:0030182~neuron differentiation	27	18.1208	8.03467e-05	CUL7, SEMA3C, NRK, TNC, NTN4, NREP, PTN, PTPRF, FLRT2, DPYSL3, ERBB2, NCAM1, MYH10, SOX4, POSTN, FN1, TET1, ACSL3, SNAP91, EEF1A1, ASPM, PTK7, CDH11, ROR1, FAT3, DBN1, EZH2	137	1613	18826	2.30021	0.146877	0.00635382	0.00610314
GOTERM_BP_5	GO:0045787~positive regulation of cell cycle	12	8.05369	9.35597e-05	RRM1, BCL2L11, NCAPG2, IGF2, KIF23, NCAPD2, BRCA2, SMC4, SOX4, SMC2, EZH2, LMNB1	137	377	18826	4.37399	0.168876	0.00708557	0.00680602
GOTERM_BP_5	GO:0051130~positive regulation of cellular component organization	26	17.4497	9.6768e-05	CUL7, DNMT1, PTN, THBS2, SMC4, PTPRF, SMC2, BCL2L11, FLRT2, DPYSL3, SH3PXD2B, LRRC4B, IGF2, FN1, TET1, ACSL3, SNAP91, EEF1A1, PTK7, CDK2, APLNR, ROR1, NCAPD2, PHLDB2, DBN1, EZH2	137	1536	18826	2.32605	0.174131	0.00708557	0.00680602
GOTERM_BP_5	GO:0071559~response to transforming growth factor beta	10	6.71141	0.00010305	FBN2, COL1A1, POSTN, COL3A1, DNMT1, COL1A2, CD109, NREP, DBN1, ASPN	137	256	18826	5.36781	0.184326	0.00727609	0.00698902
GOTERM_BP_5	GO:1903046~meiotic cell cycle process	9	6.04027	0.000200185	TOP2A, ASPM, BCL2L11, CCNE2, NCAPD2, TOPBP1, BRCA2, SMC4, SMC2	137	220	18826	5.62157	0.326863	0.0136471	0.0131087
GOTERM_BP_5	GO:0090068~positive regulation of cell cycle process	10	6.71141	0.000218731	RRM1, NCAPG2, IGF2, KIF23, NCAPD2, SMC4, SOX4, SMC2, EZH2, LMNB1	137	283	18826	4.85569	0.351101	0.0144144	0.0138457
GOTERM_BP_5	GO:0098813~nuclear chromosome segregation	10	6.71141	0.000230449	TOP2A, CCNE2, PRC1, NCAPG2, KIF23, KLHDC8B, NCAPD2, BRCA2, SMC4, SMC2	137	285	18826	4.82162	0.365964	0.0145621	0.0139875
GOTERM_BP_5	GO:0031670~cellular response to nutrient	5	3.3557	0.000235704	COL1A1, POSTN, SCD4, TNC, PTN	137	42	18826	16.3591	0.372519	0.0145621	0.0139875
GOTERM_BP_5	GO:0044772~mitotic cell cycle phase transition	12	8.05369	0.000254807	KLF11, RRM1, RBL1, CDKN2C, CCNE2, CCNG2, CDK2, TOPBP1, POLE, SOX4, EZH2, LMNB1	137	423	18826	3.89833	0.395781	0.0152653	0.014663
GOTERM_BP_5	GO:0033044~regulation of chromosome organization	12	8.05369	0.000349379	TOP2A, DNMT1, CDK2, ATAD2, IGF2, APLNR, TET1, NCAPD2, MKI67, SMC4, MCM2, SMC2	137	439	18826	3.75625	0.498847	0.0203154	0.0195139
GOTERM_BP_5	GO:0006259~DNA metabolic process	19	12.7517	0.000394025	TOP2A, RRM1, DNMT1, MCM7, TET1, BRCA2, SMC4, SMC2, NYNRIN, CCNE2, CDK2, MCM3, MCM4, MCM5, MCM6, TOPBP1, POLE, MCM2, EZH2	137	1019	18826	2.56222	0.5412	0.0222568	0.0213787
GOTERM_BP_5	GO:0006281~DNA repair	13	8.72483	0.000431232	RRM1, MCM7, BRCA2, SMC4, SMC2, CDK2, MCM3, MCM4, MCM5, MCM6, TOPBP1, POLE, MCM2	137	525	18826	3.40268	0.573751	0.0236819	0.0227475
GOTERM_BP_5	GO:0051962~positive regulation of nervous system development	15	10.0671	0.000449317	CUL7, FN1, PTN, THBS2, PTPRF, SNAP91, EEF1A1, ASPM, FLRT2, PTK7, DPYSL3, ROR1, DBN1, EZH2, LRRC4B	137	686	18826	3.00472	0.588727	0.0240081	0.0230609
GOTERM_BP_5	GO:0010976~positive regulation of neuron projection development	11	7.38255	0.000473229	EEF1A1, CUL7, PTK7, DPYSL3, FN1, ROR1, PTN, DBN1, PTPRF, SNAP91, EZH2	137	383	18826	3.94668	0.607726	0.0246203	0.023649
GOTERM_BP_5	GO:0006310~DNA recombination	10	6.71141	0.000560929	TOP2A, MCM7, MCM3, MCM4, MCM5, MCM6, TOPBP1, BRCA2, MCM2, EZH2	137	322	18826	4.26758	0.6702	0.0278162	0.0267188
GOTERM_BP_5	GO:0007346~regulation of mitotic cell cycle	13	8.72483	0.000562797	RRM1, CUL7, CDKN2C, IGF2, MKI67, BRCA2, LMNB1, RBL1, CCDC8, CDK2, TOPBP1, SOX4, EZH2	137	541	18826	3.30205	0.671416	0.0278162	0.0267188
GOTERM_BP_5	GO:0048608~reproductive structure development	13	8.72483	0.000610271	FBN2, RRM1, CUL7, KCNE1, NRK, IGF2, TNC, PTN, BRCA2, ADAM19, ASPM, MMP14, BCL2L11	137	546	18826	3.27181	0.700869	0.029427	0.028266
GOTERM_BP_5	GO:0061458~reproductive system development	13	8.72483	0.000661072	FBN2, RRM1, CUL7, KCNE1, NRK, IGF2, TNC, PTN, BRCA2, ADAM19, ASPM, MMP14, BCL2L11	137	551	18826	3.24212	0.72947	0.0307054	0.029494
GOTERM_BP_5	GO:0022616~DNA strand elongation	4	2.68456	0.000667847	MCM7, MCM3, MCM4, POLE	137	24	18826	22.9027	0.733071	0.0307054	0.029494
GOTERM_BP_5	GO:0044770~cell cycle phase transition	12	8.05369	0.000685833	KLF11, RRM1, RBL1, CDKN2C, CCNE2, CCNG2, CDK2, TOPBP1, POLE, SOX4, EZH2, LMNB1	137	476	18826	3.46427	0.742403	0.0308157	0.0295999
GOTERM_BP_5	GO:0007126~meiotic nuclear division	8	5.36913	0.000731588	TOP2A, ASPM, BCL2L11, CCNE2, TOPBP1, BRCA2, SMC4, SMC2	137	205	18826	5.36258	0.764696	0.0314036	0.0301646
GOTERM_BP_5	GO:1902975~mitotic DNA replication initiation	3	2.01342	0.000762455	MCM3, MCM4, MCM2	137	6	18826	68.708	0.778636	0.0314036	0.0301646
GOTERM_BP_5	GO:1902292~cell cycle DNA replication initiation	3	2.01342	0.000762455	MCM3, MCM4, MCM2	137	6	18826	68.708	0.778636	0.0314036	0.0301646
GOTERM_BP_5	GO:1902315~nuclear cell cycle DNA replication initiation	3	2.01342	0.000762455	MCM3, MCM4, MCM2	137	6	18826	68.708	0.778636	0.0314036	0.0301646
GOTERM_BP_5	GO:1905820~positive regulation of chromosome separation	4	2.68456	0.000848899	NCAPG2, NCAPD2, SMC4, SMC2	137	26	18826	21.1409	0.813437	0.0337932	0.03246
GOTERM_BP_5	GO:0000281~mitotic cytokinesis	5	3.3557	0.000871753	CUL7, KIF23, KLHDC8B, KIF20A, MYH10	137	59	18826	11.6454	0.821686	0.0337932	0.03246
GOTERM_BP_5	GO:0030199~collagen fibril organization	5	3.3557	0.000871753	COL1A1, COL3A1, COL1A2, COL14A1, PXDN	137	59	18826	11.6454	0.821686	0.0337932	0.03246
GOTERM_BP_5	GO:0010032~meiotic chromosome condensation	3	2.01342	0.00106238	NCAPD2, SMC4, SMC2	137	7	18826	58.8926	0.877721	0.040391	0.0387974
GOTERM_BP_5	GO:0007417~central nervous system development	19	12.7517	0.00109842	RRM1, MARCKSL1, KCNE1, CDKN2C, PTN, ACSL3, BRCA2, PCDH18, ASPM, VCAN, COL3A1, BCL2L11, CDH11, ERBB2, ROR1, NCAM1, MYH10, SOX4, EZH2	137	1113	18826	2.34583	0.886137	0.040973	0.0393565
GOTERM_BP_5	GO:0071295~cellular response to vitamin	4	2.68456	0.00117431	COL1A1, POSTN, TNC, PTN	137	29	18826	18.9539	0.902018	0.0429927	0.0412964
GOTERM_BP_5	GO:0000904~cell morphogenesis involved in differentiation	16	10.7383	0.00120222	COL18A1, POSTN, CUL7, SEMA3C, NTN4, FN1, TET1, PTPRF, SNAP91, FLRT2, CDH11, ERBB2, FAT3, NCAM1, MYH10, DBN1	137	847	18826	2.59582	0.907284	0.0432143	0.0415093
GOTERM_BP_5	GO:0051960~regulation of nervous system development	19	12.7517	0.00129002	CUL7, SEMA3C, FN1, NREP, PTN, THBS2, PTPRF, SNAP91, EEF1A1, ASPM, COL3A1, FLRT2, PTK7, DPYSL3, ROR1, FAT3, DBN1, EZH2, LRRC4B	137	1129	18826	2.31258	0.922076	0.0455424	0.0437456
GOTERM_BP_5	GO:0000902~cell morphogenesis	19	12.7517	0.00138242	COL18A1, POSTN, CUL7, SEMA3C, NRK, NTN4, FN1, TET1, ARHGAP18, PTN, PTPRF, SNAP91, FLRT2, CDH11, ERBB2, FAT3, NCAM1, MYH10, DBN1	137	1136	18826	2.29833	0.935102	0.0479483	0.0460566
GOTERM_BP_5	GO:0048812~neuron projection morphogenesis	14	9.39597	0.0015684	POSTN, CUL7, SEMA3C, NRK, FN1, TET1, PTPRF, SNAP91, FLRT2, CDH11, ERBB2, NCAM1, MYH10, DBN1	137	694	18826	2.77208	0.955093	0.0534609	0.0513517
GOTERM_BP_5	GO:0060284~regulation of cell development	19	12.7517	0.00181061	POSTN, CUL7, SEMA3C, COL14A1, FN1, NREP, PTN, PTPRF, SNAP91, EEF1A1, ASPM, COL3A1, FLRT2, PTK7, DPYSL3, ROR1, FAT3, DBN1, EZH2	137	1164	18826	2.24305	0.972203	0.0600641	0.0576943
GOTERM_BP_5	GO:0035107~appendage morphogenesis	7	4.69799	0.00187248	FBN2, COL3A1, FRAS1, BCL2L11, SEMA3C, GJA5, SOX4	137	178	18826	5.404	0.975409	0.0600641	0.0576943
GOTERM_BP_5	GO:0035108~limb morphogenesis	7	4.69799	0.00187248	FBN2, COL3A1, FRAS1, BCL2L11, SEMA3C, GJA5, SOX4	137	178	18826	5.404	0.975409	0.0600641	0.0576943
GOTERM_BP_5	GO:0009792~embryo development ending in birth or egg hatching	16	10.7383	0.00189041	SEMA3C, NRK, NCAPG2, IGF2, TET1, BRCA2, COL1A1, MMP14, COL3A1, BCL2L11, PTK7, G2E3, MYH10, DBN1, SOX4, TEAD2	137	887	18826	2.47876	0.976267	0.0600641	0.0576943
GOTERM_BP_5	GO:0061564~axon development	12	8.05369	0.00191403	FLRT2, SEMA3C, CDH11, ERBB2, TNC, FN1, NCAM1, NREP, PTN, MYH10, DBN1, SNAP91	137	541	18826	3.04805	0.977352	0.0600641	0.0576943
GOTERM_BP_5	GO:0048858~cell projection morphogenesis	14	9.39597	0.00196548	POSTN, CUL7, SEMA3C, NRK, FN1, TET1, PTPRF, SNAP91, FLRT2, CDH11, ERBB2, NCAM1, MYH10, DBN1	137	712	18826	2.702	0.979546	0.060715	0.0583195
GOTERM_BP_5	GO:0010975~regulation of neuron projection development	13	8.72483	0.00235487	CUL7, SEMA3C, FN1, PTN, PTPRF, SNAP91, EEF1A1, PTK7, DPYSL3, ROR1, FAT3, DBN1, EZH2	137	640	18826	2.79126	0.990544	0.0716243	0.0687984
GOTERM_BP_5	GO:0048468~cell development	33	22.1477	0.00243773	COL18A1, CUL7, KCNE1, SEMA3C, COL14A1, NRK, TNC, NTN4, NREP, PTN, BRCA2, PTPRF, CSRP2, FLRT2, DPYSL3, ERBB2, NCAM1, MYH10, SOX4, POSTN, FN1, TET1, SNAP91, EEF1A1, ASPM, COL3A1, CDK6, PTK7, CDH11, ROR1, FAT3, DBN1, EZH2	137	2678	18826	1.69333	0.991976	0.0724924	0.0696323
GOTERM_BP_5	GO:0050767~regulation of neurogenesis	17	11.4094	0.00245675	CUL7, SEMA3C, FN1, NREP, PTN, PTPRF, SNAP91, EEF1A1, ASPM, COL3A1, FLRT2, PTK7, DPYSL3, ROR1, FAT3, DBN1, EZH2	137	1005	18826	2.32445	0.992272	0.0724924	0.0696323
GOTERM_BP_5	GO:0003279~cardiac septum development	6	4.02685	0.00254317	SEMA3C, PTK7, GJA5, APLNR, MYH10, SOX4	137	130	18826	6.34228	0.993489	0.073939	0.0710218
GOTERM_BP_5	GO:0007584~response to nutrient	7	4.69799	0.00266483	COL1A1, POSTN, UCP3, SCD4, TNC, PTN, ACSL3	137	191	18826	5.03619	0.994884	0.0763532	0.0733408
GOTERM_BP_5	GO:0045666~positive regulation of neuron differentiation	11	7.38255	0.00273085	EEF1A1, CUL7, PTK7, DPYSL3, FN1, ROR1, PTN, DBN1, PTPRF, SNAP91, EZH2	137	484	18826	3.12309	0.995512	0.0771269	0.074084
GOTERM_BP_5	GO:0032990~cell part morphogenesis	14	9.39597	0.00284305	POSTN, CUL7, SEMA3C, NRK, FN1, TET1, PTPRF, SNAP91, FLRT2, CDH11, ERBB2, NCAM1, MYH10, DBN1	137	743	18826	2.58927	0.996407	0.0791649	0.0760416
GOTERM_BP_5	GO:0031346~positive regulation of cell projection organization	11	7.38255	0.00320542	EEF1A1, CUL7, PTK7, DPYSL3, FN1, ROR1, PTN, DBN1, PTPRF, SNAP91, EZH2	137	495	18826	3.05369	0.998249	0.0871959	0.0837557
GOTERM_BP_5	GO:0033043~regulation of organelle organization	21	14.094	0.00325786	TOP2A, CUL7, DNMT1, ELN, ATAD2, IGF2, TET1, ARHGAP18, MKI67, SMC4, SMC2, BCL2L11, CCDC8, SH3PXD2B, CDK2, APLNR, NCAPD2, TMSB10, PHLDB2, DBN1, MCM2	137	1430	18826	2.018	0.998422	0.0871959	0.0837557
GOTERM_BP_5	GO:0000819~sister chromatid segregation	7	4.69799	0.00326378	TOP2A, PRC1, NCAPG2, KIF23, NCAPD2, SMC4, SMC2	137	199	18826	4.83373	0.99844	0.0871959	0.0837557
GOTERM_BP_5	GO:0065004~protein-DNA complex assembly	7	4.69799	0.00342805	MCM7, HJURP, MCM3, MCM4, MCM5, MCM6, MCM2	137	201	18826	4.78563	0.998874	0.0896308	0.0860946
GOTERM_BP_5	GO:0085029~extracellular matrix assembly	4	2.68456	0.0034456	COL3A1, COL1A2, NTN4, PHLDB2	137	42	18826	13.0872	0.998912	0.0896308	0.0860946
GOTERM_BP_5	GO:0061640~cytoskeleton-dependent cytokinesis	5	3.3557	0.00350157	CUL7, KIF23, KLHDC8B, KIF20A, MYH10	137	86	18826	7.98931	0.999027	0.0899039	0.0863569
GOTERM_BP_5	GO:0000910~cytokinesis	6	4.02685	0.00394529	CUL7, PRC1, KIF23, KLHDC8B, KIF20A, MYH10	137	144	18826	5.72567	0.999596	0.099998	0.0960527
GOTERM_BP_5	GO:0050807~regulation of synapse organization	7	4.69799	0.00405182	FLRT2, PTN, THBS2, MYH10, DBN1, SNAP91, LRRC4B	137	208	18826	4.62458	0.999673	0.101398	0.0973975
GOTERM_BP_5	GO:0051984~positive regulation of chromosome segregation	4	2.68456	0.00419249	NCAPG2, NCAPD2, SMC4, SMC2	137	45	18826	12.2148	0.999753	0.103607	0.0995191
GOTERM_BP_5	GO:0060173~limb development	7	4.69799	0.00454625	FBN2, COL3A1, FRAS1, BCL2L11, SEMA3C, GJA5, SOX4	137	213	18826	4.51602	0.999878	0.110962	0.106584
GOTERM_BP_5	GO:0051129~negative regulation of cellular component organization	15	10.0671	0.00465562	TOP2A, POSTN, DNMT1, SEMA3C, ATAD2, TET1, PTN, PTPRF, MMP14, DPYSL3, FAT3, TMSB10, PHLDB2, DBN1, MCM2	137	881	18826	2.33966	0.999902	0.112246	0.107817
GOTERM_BP_5	GO:0050769~positive regulation of neurogenesis	12	8.05369	0.00476777	EEF1A1, ASPM, CUL7, PTK7, DPYSL3, FN1, ROR1, PTN, DBN1, PTPRF, SNAP91, EZH2	137	610	18826	2.70327	0.999921	0.113565	0.109084
GOTERM_BP_5	GO:0010720~positive regulation of cell development	13	8.72483	0.00499497	CUL7, SEMA3C, FN1, PTN, PTPRF, SNAP91, EEF1A1, ASPM, PTK7, DPYSL3, ROR1, DBN1, EZH2	137	703	18826	2.54112	0.99995	0.11756	0.112922
GOTERM_BP_5	GO:0071417~cellular response to organonitrogen compound	13	8.72483	0.00516373	KLF11, DDC, DNMT1, KCNE1, IGF2, PTPRF, COL1A1, COL3A1, COL1A2, BCL2L11, CDK2, GRB10, EZH2	137	706	18826	2.53032	0.999964	0.120102	0.115364
GOTERM_BP_5	GO:0032355~response to estradiol	6	4.02685	0.0056767	COL1A1, POSTN, BCL2L11, TXNIP, PTN, EZH2	137	157	18826	5.25157	0.999987	0.130498	0.125349
GOTERM_BP_5	GO:0007076~mitotic chromosome condensation	3	2.01342	0.00581759	NCAPD2, SMC4, SMC2	137	16	18826	25.7655	0.99999	0.130795	0.125635
GOTERM_BP_5	GO:0030036~actin cytoskeleton organization	13	8.72483	0.00582195	MARCKSL1, GAS2L3, NRK, ELN, ARHGAP18, CSRP2, PTK7, DPYSL3, SH3PXD2B, TMSB10, MYH10, PHLDB2, DBN1	137	717	18826	2.4915	0.99999	0.130795	0.125635
GOTERM_BP_5	GO:0045597~positive regulation of cell differentiation	18	12.0805	0.00593369	FBN2, CUL7, SEMA3C, FN1, PTN, PTPRF, SNAP91, COL1A1, EEF1A1, ASPM, MMP14, PTK7, DPYSL3, SH3PXD2B, ROR1, DBN1, SOX4, EZH2	137	1201	18826	2.05952	0.999992	0.131808	0.126608
GOTERM_BP_5	GO:0008284~positive regulation of cell proliferation	17	11.4094	0.00613523	COL18A1, MARCKSL1, DNMT1, IGF2, TNC, FN1, TET1, PTN, ASPM, CDK6, PRC1, ERBB2, CDK2, APLNR, NCAM1, SOX4, EZH2	137	1105	18826	2.11409	0.999995	0.134771	0.129453
GOTERM_BP_5	GO:0007015~actin filament organization	10	6.71141	0.00626185	MARCKSL1, GAS2L3, ELN, DPYSL3, SH3PXD2B, ARHGAP18, PHLDB2, TMSB10, MYH10, DBN1	137	460	18826	2.98731	0.999996	0.135462	0.130118
GOTERM_BP_5	GO:0060485~mesenchyme development	8	5.36913	0.00630376	COL1A1, CUL7, SEMA3C, PTK7, APLNR, FN1, TEAD2, EZH2	137	301	18826	3.65225	0.999996	0.135462	0.130118
GOTERM_BP_5	GO:0051304~chromosome separation	5	3.3557	0.0068647	TOP2A, NCAPG2, NCAPD2, SMC4, SMC2	137	104	18826	6.60654	0.999999	0.14593	0.140173
GOTERM_BP_5	GO:0001558~regulation of cell growth	10	6.71141	0.00716845	TRO, MMP14, CDKN2C, SEMA3C, COL14A1, RRAD, ERBB2, TNC, FN1, DBN1	137	470	18826	2.92375	0.999999	0.149486	0.143588
GOTERM_BP_5	GO:0048667~cell morphogenesis involved in neuron differentiation	12	8.05369	0.00723715	CUL7, FLRT2, SEMA3C, CDH11, ERBB2, FN1, TET1, NCAM1, MYH10, DBN1, PTPRF, SNAP91	137	646	18826	2.55262	0.999999	0.149486	0.143588
GOTERM_BP_5	GO:2001252~positive regulation of chromosome organization	7	4.69799	0.00726369	DNMT1, CDK2, APLNR, TET1, NCAPD2, SMC4, SMC2	137	235	18826	4.09324	0.999999	0.149486	0.143588
GOTERM_BP_5	GO:0045132~meiotic chromosome segregation	5	3.3557	0.00733517	TOP2A, CCNE2, BRCA2, SMC4, SMC2	137	106	18826	6.48189	1	0.149486	0.143588
GOTERM_BP_5	GO:0031669~cellular response to nutrient levels	7	4.69799	0.00741004	COL1A1, POSTN, SCD4, TNC, PRKAG2, ANGPTL4, PTN	137	236	18826	4.0759	1	0.149486	0.143588
GOTERM_BP_5	GO:0016477~cell migration	21	14.094	0.00757621	FBN2, COL18A1, POSTN, SEMA3C, IGF2, NTN4, FN1, PTN, PTPRF, COL1A1, ASPM, VCAN, MMP14, COL3A1, FLRT2, PTK7, DPYSL3, GRB10, FAT3, MYH10, PHLDB2	137	1544	18826	1.869	1	0.151295	0.145326
GOTERM_BP_5	GO:0000070~mitotic sister chromatid segregation	6	4.02685	0.00807808	PRC1, NCAPG2, KIF23, NCAPD2, SMC4, SMC2	137	171	18826	4.82162	1	0.158922	0.152652
GOTERM_BP_5	GO:0070849~response to epidermal growth factor	4	2.68456	0.00811895	COL1A1, EEF1A1, MCM7, ERBB2	137	57	18826	9.64323	1	0.158922	0.152652
GOTERM_BP_5	GO:1901990~regulation of mitotic cell cycle phase transition	8	5.36913	0.00827312	RRM1, RBL1, CDKN2C, CDK2, TOPBP1, SOX4, EZH2, LMNB1	137	317	18826	3.46791	1	0.160352	0.154026
GOTERM_BP_5	GO:0061572~actin filament bundle organization	6	4.02685	0.00929555	ELN, DPYSL3, SH3PXD2B, PHLDB2, MYH10, DBN1	137	177	18826	4.65817	1	0.17842	0.171381
GOTERM_BP_5	GO:0046546~development of primary male sexual characteristics	6	4.02685	0.00972802	ASPM, RRM1, MMP14, KCNE1, BCL2L11, LHFPL2	137	179	18826	4.60612	1	0.184926	0.17763
GOTERM_BP_5	GO:1900006~positive regulation of dendrite development	5	3.3557	0.0106074	CUL7, PTN, DBN1, PTPRF, EZH2	137	118	18826	5.82271	1	0.199181	0.191322
GOTERM_BP_5	GO:0010812~negative regulation of cell-substrate adhesion	4	2.68456	0.0106794	COL1A1, POSTN, MMP14, PHLDB2	137	63	18826	8.72483	1	0.199181	0.191322
GOTERM_BP_5	GO:0048598~embryonic morphogenesis	12	8.05369	0.0117379	FBN2, MMP14, FRAS1, BCL2L11, PTK7, GJA5, IGF2, APLNR, FN1, PHLDB2, SOX4, TEAD2	137	692	18826	2.38294	1	0.216877	0.20832
GOTERM_BP_5	GO:0002009~morphogenesis of an epithelium	11	7.38255	0.0124786	MMP14, FRAS1, SEMA3C, PTK7, KIF26B, TNC, NTN4, APLNR, PHLDB2, SOX4, TEAD2	137	605	18826	2.49847	1	0.228428	0.219416
GOTERM_BP_5	GO:0001890~placenta development	6	4.02685	0.0128808	ADAM19, FBN2, CUL7, NRK, IGF2, PTN	137	192	18826	4.29425	1	0.233626	0.224409
GOTERM_BP_5	GO:0071300~cellular response to retinoic acid	4	2.68456	0.0131314	COL1A1, PTK7, TNC, TEAD2	137	68	18826	8.0833	1	0.234189	0.22495
GOTERM_BP_5	GO:1905475~regulation of protein localization to membrane	6	4.02685	0.0131487	MMP14, KCNE1, ERBB2, PTN, ACSL3, DBN1	137	193	18826	4.272	1	0.234189	0.22495
GOTERM_BP_5	GO:0032526~response to retinoic acid	5	3.3557	0.0147019	COL1A1, PTK7, TNC, MEST, TEAD2	137	130	18826	5.28523	1	0.257955	0.247777
GOTERM_BP_5	GO:2000736~regulation of stem cell differentiation	4	2.68456	0.014744	CDK6, SEMA3C, PTN, TEAD2	137	71	18826	7.74175	1	0.257955	0.247777
GOTERM_BP_5	GO:1901987~regulation of cell cycle phase transition	8	5.36913	0.0149312	RRM1, RBL1, CDKN2C, CDK2, TOPBP1, SOX4, EZH2, LMNB1	137	356	18826	3.088	1	0.258939	0.248723
GOTERM_BP_5	GO:0035904~aorta development	4	2.68456	0.0153053	COL3A1, APLNR, MYH10, SOX4	137	72	18826	7.63423	1	0.26071	0.250424
GOTERM_BP_5	GO:0031102~neuron projection regeneration	4	2.68456	0.0153053	TNC, NREP, PTN, PTPRF	137	72	18826	7.63423	1	0.26071	0.250424
GOTERM_BP_5	GO:0003205~cardiac chamber development	6	4.02685	0.015429	SEMA3C, PTK7, GJA5, APLNR, MYH10, SOX4	137	201	18826	4.10197	1	0.26071	0.250424
GOTERM_BP_5	GO:0005977~glycogen metabolic process	4	2.68456	0.0164639	IGF2, GRB10, PRKAG2, PYGL	137	74	18826	7.4279	1	0.273522	0.26273
GOTERM_BP_5	GO:0006073~cellular glucan metabolic process	4	2.68456	0.0164639	IGF2, GRB10, PRKAG2, PYGL	137	74	18826	7.4279	1	0.273522	0.26273
GOTERM_BP_5	GO:0000226~microtubule cytoskeleton organization	11	7.38255	0.0166302	ASPM, CUL7, GAS2L3, PRC1, CCDC8, CDK2, KIF23, CHD3, KIF20A, BRCA2, PHLDB2	137	633	18826	2.38796	1	0.273983	0.263173
GOTERM_BP_5	GO:0044042~glucan metabolic process	4	2.68456	0.0170611	IGF2, GRB10, PRKAG2, PYGL	137	75	18826	7.32886	1	0.278759	0.267761
GOTERM_BP_5	GO:0099560~synaptic membrane adhesion	3	2.01342	0.0173195	PTPRF, PCDH17, LRRC4B	137	28	18826	14.7231	1	0.280661	0.269588
GOTERM_BP_5	GO:0007127~meiosis I	5	3.3557	0.017503	TOP2A, BCL2L11, CCNE2, TOPBP1, BRCA2	137	137	18826	5.01518	1	0.281328	0.270229
GOTERM_BP_5	GO:0022604~regulation of cell morphogenesis	10	6.71141	0.0182867	POSTN, CUL7, SEMA3C, FN1, ARHGAP18, PTN, MYH10, DBN1, PTPRF, SNAP91	137	549	18826	2.50302	1	0.289347	0.277931
GOTERM_BP_5	GO:0046661~male sex differentiation	6	4.02685	0.0182946	ASPM, RRM1, MMP14, KCNE1, BCL2L11, LHFPL2	137	210	18826	3.92617	1	0.289347	0.277931
GOTERM_BP_5	GO:0003171~atrioventricular valve development	3	2.01342	0.0185154	GJA5, APLNR, SOX4	137	29	18826	14.2155	1	0.290516	0.279054
GOTERM_BP_5	GO:0031344~regulation of cell projection organization	13	8.72483	0.0188334	CUL7, SEMA3C, FN1, PTN, PTPRF, SNAP91, EEF1A1, PTK7, DPYSL3, ROR1, FAT3, DBN1, EZH2	137	841	18826	2.12415	1	0.293178	0.281611
GOTERM_BP_5	GO:2000145~regulation of cell motility	15	10.0671	0.0190907	FBN2, COL18A1, POSTN, SEMA3C, IGF2, FN1, ARHGAP18, PTN, COL1A1, MMP14, COL3A1, FLRT2, DPYSL3, TMSB10, PHLDB2	137	1046	18826	1.97059	1	0.294862	0.283228
GOTERM_BP_5	GO:0045137~development of primary sexual characteristics	7	4.69799	0.0194698	ASPM, RRM1, MMP14, KCNE1, BCL2L11, LHFPL2, BRCA2	137	292	18826	3.29422	1	0.298386	0.286614
GOTERM_BP_5	GO:0003007~heart morphogenesis	7	4.69799	0.0203574	FLRT2, SEMA3C, GJA5, ELN, APLNR, SOX4, TEAD2	137	295	18826	3.26072	1	0.309588	0.297374
GOTERM_BP_5	GO:0007167~enzyme linked receptor protein signaling pathway	14	9.39597	0.0205515	FBN2, IGF2, NREP, PTPRF, ASPN, COL1A1, COL3A1, COL1A2, FLRT2, CD109, ERBB2, GRB10, TXNIP, ROR1	137	953	18826	2.0187	1	0.310155	0.297918
GOTERM_BP_5	GO:1905818~regulation of chromosome separation	4	2.68456	0.0208973	NCAPG2, NCAPD2, SMC4, SMC2	137	81	18826	6.78598	1	0.312283	0.299962
GOTERM_BP_5	GO:0071711~basement membrane organization	3	2.01342	0.0210084	FLRT2, NTN4, PHLDB2	137	31	18826	13.2983	1	0.312283	0.299962
GOTERM_BP_5	GO:0070192~chromosome organization involved in meiotic cell cycle	4	2.68456	0.0222726	CCNE2, NCAPD2, SMC4, SMC2	137	83	18826	6.62246	1	0.328603	0.315639
GOTERM_BP_5	GO:0016358~dendrite development	7	4.69799	0.0228579	CUL7, TET1, FAT3, PTN, DBN1, PTPRF, EZH2	137	303	18826	3.17463	1	0.334741	0.321534
GOTERM_BP_5	GO:0022612~gland morphogenesis	5	3.3557	0.0244313	SEMA3C, TNC, NTN4, PTN, MKI67	137	152	18826	4.52027	1	0.3513	0.33744
GOTERM_BP_5	GO:0003231~cardiac ventricle development	5	3.3557	0.0244313	SEMA3C, PTK7, GJA5, APLNR, SOX4	137	152	18826	4.52027	1	0.3513	0.33744
GOTERM_BP_5	GO:0007067~mitotic nuclear division	7	4.69799	0.0245217	PRC1, NCAPG2, IGF2, KIF23, NCAPD2, SMC4, SMC2	137	308	18826	3.12309	1	0.3513	0.33744
GOTERM_BP_5	GO:0060411~cardiac septum morphogenesis	4	2.68456	0.0251681	SEMA3C, GJA5, APLNR, SOX4	137	87	18826	6.31798	1	0.357966	0.343843
GOTERM_BP_5	GO:0003281~ventricular septum development	4	2.68456	0.0259222	PTK7, GJA5, APLNR, SOX4	137	88	18826	6.24618	1	0.365348	0.350934
GOTERM_BP_5	GO:0030334~regulation of cell migration	14	9.39597	0.0260567	FBN2, COL18A1, POSTN, SEMA3C, IGF2, FN1, PTN, COL1A1, MMP14, COL3A1, FLRT2, DPYSL3, TMSB10, PHLDB2	137	985	18826	1.95312	1	0.365348	0.350934
GOTERM_BP_5	GO:0007162~negative regulation of cell adhesion	7	4.69799	0.0280887	COL1A1, POSTN, MMP14, ERBB2, TNC, ZFP608, PHLDB2	137	318	18826	3.02488	1	0.391066	0.375637
GOTERM_BP_5	GO:0060722~cell proliferation involved in embryonic placenta development	2	1.34228	0.0285868	NRK, IGF2	137	4	18826	68.708	1	0.395218	0.379625
GOTERM_BP_5	GO:0006112~energy reserve metabolic process	4	2.68456	0.0290589	IGF2, GRB10, PRKAG2, PYGL	137	92	18826	5.97461	1	0.398955	0.383215
GOTERM_BP_5	GO:0031935~regulation of chromatin silencing	3	2.01342	0.0307395	DNMT1, ATAD2, TET1	137	38	18826	10.8486	1	0.416246	0.399824
GOTERM_BP_5	GO:0001953~negative regulation of cell-matrix adhesion	3	2.01342	0.0307395	POSTN, MMP14, PHLDB2	137	38	18826	10.8486	1	0.416246	0.399824
GOTERM_BP_5	GO:0045596~negative regulation of cell differentiation	13	8.72483	0.0323593	POSTN, DNMT1, SEMA3C, IGF2, ZFP608, PTN, ASPM, COL3A1, CDK6, DPYSL3, ERBB2, FAT3, EZH2	137	911	18826	1.96093	1	0.433453	0.416351
GOTERM_BP_5	GO:2001251~negative regulation of chromosome organization	5	3.3557	0.0324486	TOP2A, DNMT1, ATAD2, TET1, MCM2	137	166	18826	4.13904	1	0.433453	0.416351
GOTERM_BP_5	GO:0044264~cellular polysaccharide metabolic process	4	2.68456	0.0350096	IGF2, GRB10, PRKAG2, PYGL	137	99	18826	5.55216	1	0.464523	0.446196
GOTERM_BP_5	GO:0007156~homophilic cell adhesion via plasma membrane adhesion molecules	5	3.3557	0.0369071	CDH11, FAT3, PCDH18, PTPRF, PCDH17	137	173	18826	3.97156	1	0.486436	0.467244
GOTERM_BP_5	GO:1902806~regulation of cell cycle G1/S phase transition	5	3.3557	0.0382427	RRM1, RBL1, CDKN2C, SOX4, EZH2	137	175	18826	3.92617	1	0.497442	0.477816
GOTERM_BP_5	GO:0001666~response to hypoxia	7	4.69799	0.0384617	POSTN, MMP14, FNDC1, UCP3, ANGPTL4, PTN, SOX4	137	343	18826	2.80441	1	0.497442	0.477816
GOTERM_BP_5	GO:0007420~brain development	12	8.05369	0.038497	ASPM, RRM1, COL3A1, KCNE1, BCL2L11, NCAM1, PTN, ACSL3, BRCA2, PCDH18, MYH10, EZH2	137	831	18826	1.98435	1	0.497442	0.477816
GOTERM_BP_5	GO:0008584~male gonad development	5	3.3557	0.0402976	ASPM, RRM1, MMP14, KCNE1, BCL2L11	137	178	18826	3.86	1	0.514175	0.493889
GOTERM_BP_5	GO:0060968~regulation of gene silencing	4	2.68456	0.0405722	DNMT1, CDK2, ATAD2, TET1	137	105	18826	5.2349	1	0.514175	0.493889
GOTERM_BP_5	GO:0032465~regulation of cytokinesis	4	2.68456	0.0405722	PRC1, KIF23, KIF20A, BRCA2	137	105	18826	5.2349	1	0.514175	0.493889
GOTERM_BP_5	GO:0007179~transforming growth factor beta receptor signaling pathway	5	3.3557	0.0409963	FBN2, COL3A1, COL1A2, CD109, ASPN	137	179	18826	3.83844	1	0.516241	0.495873
GOTERM_BP_5	GO:0034446~substrate adhesion-dependent cell spreading	4	2.68456	0.04252	POSTN, NTN4, FN1, DBN1	137	107	18826	5.13705	1	0.526062	0.505307
GOTERM_BP_5	GO:0003284~septum primum development	2	1.34228	0.0425746	GJA5, SOX4	137	6	18826	45.8054	1	0.526062	0.505307
GOTERM_BP_5	GO:0051256~mitotic spindle midzone assembly	2	1.34228	0.0425746	PRC1, KIF23	137	6	18826	45.8054	1	0.526062	0.505307
GOTERM_BP_5	GO:0031214~biomineral tissue development	5	3.3557	0.0431338	FBN2, COL1A1, COL1A2, PTN, ASPN	137	182	18826	3.77517	1	0.529662	0.508765
GOTERM_BP_5	GO:0035239~tube morphogenesis	8	5.36913	0.0446102	MMP14, BCL2L11, PTK7, KIF26B, TNC, APLNR, SOX4, TEAD2	137	449	18826	2.44839	1	0.54441	0.522931
GOTERM_BP_5	GO:0006325~chromatin organization	12	8.05369	0.0463012	DNMT1, RBL1, CDK2, ATAD2, IGF2, APLNR, HJURP, TET1, CHD3, BRCA2, MCM2, EZH2	137	857	18826	1.92415	1	0.554441	0.532566
GOTERM_BP_5	GO:1901652~response to peptide	9	6.04027	0.0463257	COL1A1, KLF11, COL3A1, BCL2L11, UCP3, CDK2, IGF2, GRB10, PTPRF	137	550	18826	2.24863	1	0.554441	0.532566
GOTERM_BP_5	GO:0090263~positive regulation of canonical Wnt signaling pathway	4	2.68456	0.046554	COL1A1, ASPM, PTK7, SOX4	137	111	18826	4.95193	1	0.554441	0.532566
GOTERM_BP_5	GO:0071774~response to fibroblast growth factor	4	2.68456	0.046554	COL1A1, POSTN, FLRT2, TNC	137	111	18826	4.95193	1	0.554441	0.532566
GOTERM_BP_5	GO:0048568~embryonic organ development	9	6.04027	0.0475548	FBN2, MMP14, PTK7, GJA5, NRK, IGF2, APLNR, POLE, TEAD2	137	553	18826	2.23643	1	0.56297	0.540758
GOTERM_BP_5	GO:0048732~gland development	9	6.04027	0.0479693	BCL2L11, SEMA3C, IGF2, TNC, NTN4, PTN, MKI67, BRCA2, EZH2	137	554	18826	2.23239	1	0.564496	0.542224
GOTERM_BP_5	GO:0010942~positive regulation of cell death	11	7.38255	0.0485859	TOP2A, EEF1A1, COL18A1, KLF11, TIA1, BCL2L11, FNDC1, TXNIP, PTN, PTPRF, SOX4	137	759	18826	1.99154	1	0.568369	0.545945
GOTERM_BP_5	GO:0010769~regulation of cell morphogenesis involved in differentiation	7	4.69799	0.0493881	POSTN, CUL7, SEMA3C, FN1, DBN1, PTPRF, SNAP91	137	365	18826	2.63538	1	0.571252	0.548714
GOTERM_BP_5	GO:0000022~mitotic spindle elongation	2	1.34228	0.0494933	PRC1, KIF23	137	7	18826	39.2617	1	0.571252	0.548714
GOTERM_BP_5	GO:1902749~regulation of cell cycle G2/M phase transition	4	2.68456	0.0496993	RRM1, CDK2, TOPBP1, LMNB1	137	114	18826	4.82162	1	0.571252	0.548714

## Sheet: miR-27a-5p-KEGG
Category	Term	Count	%	PValue	Genes	List Total	Pop Hits	Pop Total	Fold Enrichment	Bonferroni	Benjamini	FDR
KEGG_PATHWAY	mmu04110:Cell cycle	11	7.38255	2.80299e-08	RBL1, CDKN2C, CDK6, CCNE2, MCM7, CDK2, MCM3, MCM4, MCM5, MCM6, MCM2	69	125	8977	11.4489	4.23251e-06	4.23252e-06	4.09237e-06
KEGG_PATHWAY	mmu03030:DNA replication	7	4.69799	2.06092e-07	MCM7, MCM3, MCM4, MCM5, MCM6, POLE, MCM2	69	35	8977	26.0203	3.11194e-05	1.55599e-05	1.50447e-05
KEGG_PATHWAY	mmu04151:PI3K-Akt signaling pathway	11	7.38255	0.000338295	COL1A1, CDK6, COL1A2, BCL2L11, CCNE2, CDK2, ERBB2, IGF2, TNC, FN1, THBS2	69	359	8977	3.9864	0.0498079	0.0170275	0.0164637
KEGG_PATHWAY	mmu04512:ECM-receptor interaction	6	4.02685	0.000517864	COL1A1, COL1A2, FRAS1, TNC, FN1, THBS2	69	88	8977	8.87055	0.075237	0.0195494	0.018902
KEGG_PATHWAY	mmu04974:Protein digestion and absorption	6	4.02685	0.00131154	COL1A1, COL18A1, COL3A1, COL1A2, COL14A1, ELN	69	108	8977	7.22786	0.179772	0.0396086	0.038297
KEGG_PATHWAY	mmu05206:MicroRNAs in cancer	9	6.04027	0.00195124	DNMT1, CDK6, BCL2L11, CCNE2, ERBB2, TNC, KIF23, SOX4, EZH2	69	303	8977	3.8644	0.255413	0.0491063	0.0474803
KEGG_PATHWAY	mmu03320:PPAR signaling pathway	5	3.3557	0.00453572	SCD4, SCD2, HMGCS2, ANGPTL4, ACSL3	69	89	8977	7.30907	0.496641	0.0978419	0.0946021
KEGG_PATHWAY	mmu05165:Human papillomavirus infection	9	6.04027	0.00577951	COL1A1, RBL1, CDK6, COL1A2, CCNE2, CDK2, TNC, FN1, THBS2	69	362	8977	3.23457	0.583237	0.109088	0.105476
KEGG_PATHWAY	mmu04115:p53 signaling pathway	4	2.68456	0.0170919	CDK6, CCNE2, CCNG2, CDK2	69	72	8977	7.22786	0.925963	0.269742	0.26081
KEGG_PATHWAY	mmu04510:Focal adhesion	6	4.02685	0.0178637	COL1A1, COL1A2, ERBB2, TNC, FN1, THBS2	69	201	8977	3.88363	0.934244	0.269742	0.26081
KEGG_PATHWAY	mmu01040:Biosynthesis of unsaturated fatty acids	3	2.01342	0.0271398	SCD4, SCD2, ACOT1	69	34	8977	11.4795	0.98431	0.372555	0.360219
KEGG_PATHWAY	mmu05222:Small cell lung cancer	4	2.68456	0.033259	CDK6, CCNE2, CDK2, FN1	69	93	8977	5.59576	0.993949	0.418509	0.404651
KEGG_PATHWAY	mmu04933:AGE-RAGE signaling pathway in diabetic complications	4	2.68456	0.0409416	COL1A1, COL3A1, COL1A2, FN1	69	101	8977	5.15253	0.998186	0.475553	0.459806
KEGG_PATHWAY	mmu05146:Amoebiasis	4	2.68456	0.0472422	COL1A1, COL3A1, COL1A2, FN1	69	107	8977	4.86361	0.99933	0.50954	0.492668

## Sheet: miR-30C-1-3p-GO
Category	Term	Count	%	PValue	Genes	List Total	Pop Hits	Pop Total	Fold Enrichment	Bonferroni	Benjamini	FDR
GOTERM_BP_5	GO:1903047~mitotic cell cycle process	26	17.5676	6.37357e-11	CUL7, NCAPG2, CENPA, SMC4, SMC2, LMNB1, MYH10, POLE, SOX4, KLF11, CDKN2C, IGF2, KIF23, KLHDC8B, CCNA2, RBL1, CCNE2, PRC1, CCNG2, CDK2, MCM4, NCAPD2, MCM6, KIF20A, MCM2, EZH2	138	717	18826	4.9469	1.25432e-07	1.25432e-07	1.21926e-07
GOTERM_BP_5	GO:0006270~DNA replication initiation	7	4.72973	5.50695e-08	CCNE2, MCM7, CDK2, MCM4, MCM5, MCM6, MCM2	138	29	18826	32.929	0.000108371	5.41884e-05	5.2674e-05
GOTERM_BP_5	GO:0006267~pre-replicative complex assembly involved in nuclear cell cycle DNA replication	5	3.37838	1.83678e-07	MCM7, MCM4, MCM5, MCM6, MCM2	138	8	18826	85.2627	0.000361413	9.03696e-05	8.7844e-05
GOTERM_BP_5	GO:1902299~pre-replicative complex assembly involved in cell cycle DNA replication	5	3.37838	1.83678e-07	MCM7, MCM4, MCM5, MCM6, MCM2	138	8	18826	85.2627	0.000361413	9.03696e-05	8.7844e-05
GOTERM_BP_5	GO:0072359~circulatory system development	28	18.9189	4.00341e-07	COL18A1, FKBP10, CUL7, DNMT1, SEMA3C, COL14A1, ELN, THBS2, FLRT2, GJA5, SH3PXD2B, ERBB2, GPC3, NCAM1, MYH10, SOX4, TEAD2, IGF2, FN1, ADAM19, COL1A1, VCAN, COL3A1, MMP14, COL1A2, PTK7, APLNR, ANGPTL4	138	1271	18826	3.00533	0.000787561	0.000157574	0.000153171
GOTERM_BP_5	GO:0071103~DNA conformation change	13	8.78378	5.97716e-07	TOP2A, MCM7, NCAPG2, HJURP, SMC4, SMC2, CDK2, MCM4, MCM5, NCAPD2, MCM6, MCM2, EZH2	138	267	18826	6.64219	0.00117561	0.000196051	0.000190572
GOTERM_BP_5	GO:0071363~cellular response to growth factor stimulus	19	12.8378	5.7209e-06	FBN2, DDC, POSTN, DNMT1, MCM7, NREP, PTPRF, ASPN, COL1A1, CCNA2, EEF1A1, COL3A1, COL1A2, FLRT2, CD109, ERBB2, GPC3, GRB10, DBN1	138	728	18826	3.56042	0.0111956	0.00146857	0.00142753
GOTERM_BP_5	GO:0007399~nervous system development	40	27.027	7.70636e-06	CUL7, KCNE1, SEMA3C, NRK, TNC, NTN4, NREP, THBS2, BRCA2, PCDH18, PTPRF, PCDH17, BCL2L11, FLRT2, DPYSL3, ERBB2, NCAM1, MYH10, SOX4, TEAD2, LRRC4B, MARCKSL1, POSTN, CDKN2C, FN1, TET1, ACSL3, SNAP91, EEF1A1, ASPM, VCAN, COL3A1, MMP14, CDK6, PTK7, CDH11, ROR1, FAT3, DBN1, EZH2	138	2639	18826	2.06776	0.0150518	0.00146857	0.00142753
GOTERM_BP_5	GO:0010564~regulation of cell cycle process	18	12.1622	7.74024e-06	CUL7, CDKN2C, NCAPG2, IGF2, KIF23, MKI67, BRCA2, SMC4, SMC2, LMNB1, RBL1, PRC1, CCDC8, CDK2, NCAPD2, KIF20A, SOX4, EZH2	138	671	18826	3.65956	0.0151174	0.00146857	0.00142753
GOTERM_BP_5	GO:0001944~vasculature development	20	13.5135	8.20846e-06	COL18A1, FKBP10, CUL7, DNMT1, SEMA3C, IGF2, FN1, THBS2, COL1A1, MMP14, COL3A1, COL1A2, PTK7, GJA5, GPC3, APLNR, ANGPTL4, MYH10, SOX4, TEAD2	138	823	18826	3.3152	0.0160245	0.00146857	0.00142753
GOTERM_BP_5	GO:0072358~cardiovascular system development	20	13.5135	8.20846e-06	COL18A1, FKBP10, CUL7, DNMT1, SEMA3C, IGF2, FN1, THBS2, COL1A1, MMP14, COL3A1, COL1A2, PTK7, GJA5, GPC3, APLNR, ANGPTL4, MYH10, SOX4, TEAD2	138	823	18826	3.3152	0.0160245	0.00146857	0.00142753
GOTERM_BP_5	GO:0007507~heart development	18	12.1622	1.1998e-05	SEMA3C, COL14A1, ELN, FN1, ADAM19, VCAN, COL3A1, FLRT2, PTK7, GJA5, SH3PXD2B, ERBB2, GPC3, APLNR, NCAM1, MYH10, SOX4, TEAD2	138	694	18826	3.53828	0.0233355	0.00194866	0.0018942
GOTERM_BP_5	GO:0009887~animal organ morphogenesis	24	16.2162	1.37808e-05	FBN2, SEMA3C, ELN, IGF2, TNC, NTN4, MKI67, ASPN, COL1A1, MMP14, COL3A1, COL1A2, FRAS1, BCL2L11, FLRT2, PTK7, KIF26B, GJA5, SH3PXD2B, GPC3, APLNR, FAT3, SOX4, TEAD2	138	1181	18826	2.7723	0.0267563	0.00194866	0.0018942
GOTERM_BP_5	GO:0001568~blood vessel development	19	12.8378	1.38624e-05	COL18A1, FKBP10, CUL7, SEMA3C, IGF2, FN1, THBS2, COL1A1, MMP14, COL3A1, COL1A2, PTK7, GJA5, GPC3, APLNR, ANGPTL4, MYH10, SOX4, TEAD2	138	777	18826	3.33589	0.0269127	0.00194866	0.0018942
GOTERM_BP_5	GO:0000280~nuclear division	15	10.1351	1.54972e-05	TOP2A, CUL7, NCAPG2, IGF2, KIF23, MKI67, BRCA2, SMC4, SMC2, ASPM, BCL2L11, CCNE2, PRC1, CCDC8, NCAPD2	138	495	18826	4.13395	0.0300383	0.00203323	0.00197641
GOTERM_BP_5	GO:0048513~animal organ development	52	35.1351	1.75023e-05	TOP2A, COL14A1, ELN, NRK, NCAPG2, TNC, ZFP608, BRCA2, MKI67, HEPH, GJA5, SH3PXD2B, POLE, TEAD2, SOX4, ACSL3, ASPN, CCNA2, ADAM19, ASPM, VCAN, MMP14, CD109, APLNR, TXNIP, ROR1, MCM2, FBN2, CUL7, KCNE1, SEMA3C, NTN4, PCDH18, BCL2L11, FLRT2, PLAGL1, ERBB2, GPC3, NCAM1, MYH10, IGF2, FN1, COL1A1, COL3A1, CDK6, COL1A2, FRAS1, PTK7, KIF26B, FAT3, ITM2A, EZH2	138	4042	18826	1.75504	0.0338584	0.00215278	0.00209262
GOTERM_BP_5	GO:0031175~neuron projection development	22	14.8649	5.01328e-05	POSTN, CUL7, SEMA3C, NRK, TNC, FN1, TET1, NREP, PTPRF, SNAP91, EEF1A1, FLRT2, PTK7, DPYSL3, CDH11, ERBB2, ROR1, FAT3, NCAM1, MYH10, DBN1, EZH2	138	1107	18826	2.71115	0.0939528	0.00580361	0.00564142
GOTERM_BP_5	GO:0022008~neurogenesis	31	20.9459	5.44293e-05	CUL7, SEMA3C, NRK, TNC, NTN4, NREP, PTPRF, FLRT2, DPYSL3, ERBB2, NCAM1, MYH10, SOX4, POSTN, CDKN2C, FN1, TET1, ACSL3, SNAP91, EEF1A1, ASPM, VCAN, COL3A1, MMP14, CDK6, PTK7, CDH11, ROR1, FAT3, DBN1, EZH2	138	1947	18826	2.17207	0.101582	0.00595094	0.00578462
GOTERM_BP_5	GO:0000281~mitotic cytokinesis	6	4.05405	6.92643e-05	CUL7, KIF23, KLHDC8B, KIF20A, CENPA, MYH10	138	59	18826	13.8732	0.127434	0.00681561	0.00662513
GOTERM_BP_5	GO:0030199~collagen fibril organization	6	4.05405	6.92643e-05	COL1A1, FKBP10, COL3A1, COL1A2, COL14A1, PXDN	138	59	18826	13.8732	0.127434	0.00681561	0.00662513
GOTERM_BP_5	GO:0033260~nuclear DNA replication	5	3.37838	8.23892e-05	MCM7, MCM4, MCM5, MCM6, MCM2	138	32	18826	21.3157	0.149685	0.00772104	0.00750526
GOTERM_BP_5	GO:0071559~response to transforming growth factor beta	10	6.75676	0.000109008	FBN2, COL1A1, POSTN, COL3A1, DNMT1, COL1A2, CD109, NREP, DBN1, ASPN	138	256	18826	5.32892	0.193087	0.00935681	0.00909531
GOTERM_BP_5	GO:0051130~positive regulation of cellular component organization	26	17.5676	0.000109353	CUL7, DNMT1, THBS2, SMC4, PTPRF, SMC2, BCL2L11, FLRT2, DPYSL3, SH3PXD2B, GPC3, LRRC4B, IGF2, FN1, TET1, ACSL3, SNAP91, EEF1A1, PTK7, CDK2, APLNR, ROR1, NCAPD2, PHLDB2, DBN1, EZH2	138	1536	18826	2.3092	0.193635	0.00935681	0.00909531
GOTERM_BP_5	GO:0044786~cell cycle DNA replication	5	3.37838	0.000131951	MCM7, MCM4, MCM5, MCM6, MCM2	138	36	18826	18.9473	0.228714	0.01082	0.0105176
GOTERM_BP_5	GO:0048666~neuron development	23	15.5405	0.000201636	POSTN, CUL7, SEMA3C, NRK, TNC, NTN4, FN1, TET1, NREP, PTPRF, SNAP91, EEF1A1, FLRT2, PTK7, DPYSL3, CDH11, ERBB2, ROR1, FAT3, NCAM1, MYH10, DBN1, EZH2	138	1314	18826	2.38787	0.327572	0.0158728	0.0154292
GOTERM_BP_5	GO:0030182~neuron differentiation	26	17.5676	0.000234436	CUL7, SEMA3C, NRK, TNC, NTN4, NREP, PTPRF, FLRT2, DPYSL3, ERBB2, NCAM1, MYH10, SOX4, POSTN, FN1, TET1, ACSL3, SNAP91, EEF1A1, ASPM, PTK7, CDH11, ROR1, FAT3, DBN1, EZH2	138	1613	18826	2.19896	0.369615	0.0171104	0.0166322
GOTERM_BP_5	GO:0085029~extracellular matrix assembly	5	3.37838	0.000242402	FKBP10, COL3A1, COL1A2, NTN4, PHLDB2	138	42	18826	16.2405	0.379422	0.0171104	0.0166322
GOTERM_BP_5	GO:0098813~nuclear chromosome segregation	10	6.75676	0.000243441	TOP2A, CCNE2, PRC1, NCAPG2, KIF23, KLHDC8B, NCAPD2, BRCA2, SMC4, SMC2	138	285	18826	4.78668	0.38069	0.0171104	0.0166322
GOTERM_BP_5	GO:0035108~limb morphogenesis	8	5.40541	0.000328952	FBN2, COL3A1, FRAS1, BCL2L11, SEMA3C, GJA5, GPC3, SOX4	138	178	18826	6.13125	0.476639	0.0215793	0.0209762
GOTERM_BP_5	GO:0035107~appendage morphogenesis	8	5.40541	0.000328952	FBN2, COL3A1, FRAS1, BCL2L11, SEMA3C, GJA5, GPC3, SOX4	138	178	18826	6.13125	0.476639	0.0215793	0.0209762
GOTERM_BP_5	GO:0033044~regulation of chromosome organization	12	8.10811	0.00037209	TOP2A, DNMT1, CDK2, ATAD2, IGF2, APLNR, TET1, NCAPD2, MKI67, SMC4, MCM2, SMC2	138	439	18826	3.72903	0.519251	0.0236217	0.0229616
GOTERM_BP_5	GO:0061640~cytoskeleton-dependent cytokinesis	6	4.05405	0.000411871	CUL7, KIF23, KLHDC8B, KIF20A, CENPA, MYH10	138	86	18826	9.51769	0.555466	0.0253301	0.0246222
GOTERM_BP_5	GO:0000082~G1/S transition of mitotic cell cycle	8	5.40541	0.000428747	KLF11, RBL1, CDKN2C, CCNE2, CDK2, POLE, SOX4, EZH2	138	186	18826	5.86754	0.569993	0.0255689	0.0248543
GOTERM_BP_5	GO:0045787~positive regulation of cell cycle	11	7.43243	0.000443382	BCL2L11, NCAPG2, IGF2, KIF23, NCAPD2, BRCA2, SMC4, SOX4, SMC2, EZH2, LMNB1	138	377	18826	3.98043	0.582207	0.025664	0.0249468
GOTERM_BP_5	GO:0006260~DNA replication	9	6.08108	0.000457712	CCNE2, MCM7, CDK2, MCM4, MCM5, MCM6, BRCA2, POLE, MCM2	138	247	18826	4.97078	0.59383	0.0257365	0.0250172
GOTERM_BP_5	GO:0000910~cytokinesis	7	4.72973	0.00065226	CUL7, PRC1, KIF23, KLHDC8B, KIF20A, CENPA, MYH10	138	144	18826	6.63154	0.723091	0.0356569	0.0346604
GOTERM_BP_5	GO:0009792~embryo development ending in birth or egg hatching	17	11.4865	0.00073239	FKBP10, SEMA3C, NRK, NCAPG2, IGF2, TET1, BRCA2, COL1A1, MMP14, COL3A1, BCL2L11, PTK7, G2E3, MYH10, DBN1, SOX4, TEAD2	138	887	18826	2.61459	0.763515	0.0389552	0.0378665
GOTERM_BP_5	GO:1905820~positive regulation of chromosome separation	4	2.7027	0.000867111	NCAPG2, NCAPD2, SMC4, SMC2	138	26	18826	20.9877	0.81863	0.0449072	0.0436522
GOTERM_BP_5	GO:0060173~limb development	8	5.40541	0.000955824	FBN2, COL3A1, FRAS1, BCL2L11, SEMA3C, GJA5, GPC3, SOX4	138	213	18826	5.12377	0.847709	0.0482323	0.0468844
GOTERM_BP_5	GO:0044772~mitotic cell cycle phase transition	11	7.43243	0.00107217	CCNA2, KLF11, RBL1, CDKN2C, CCNE2, CCNG2, CDK2, POLE, SOX4, EZH2, LMNB1	138	423	18826	3.54757	0.878902	0.0517406	0.0502946
GOTERM_BP_5	GO:0010032~meiotic chromosome condensation	3	2.02703	0.00107793	NCAPD2, SMC4, SMC2	138	7	18826	58.4658	0.880269	0.0517406	0.0502946
GOTERM_BP_5	GO:0090068~positive regulation of cell cycle process	9	6.08108	0.00110958	NCAPG2, IGF2, KIF23, NCAPD2, SMC4, SOX4, SMC2, EZH2, LMNB1	138	283	18826	4.33845	0.887508	0.0519919	0.0505388
GOTERM_BP_5	GO:1903046~meiotic cell cycle process	8	5.40541	0.00115314	TOP2A, ASPM, BCL2L11, CCNE2, NCAPD2, BRCA2, SMC4, SMC2	138	220	18826	4.96074	0.896759	0.0527763	0.0513014
GOTERM_BP_5	GO:0000904~cell morphogenesis involved in differentiation	16	10.8108	0.00129529	COL18A1, POSTN, CUL7, SEMA3C, NTN4, FN1, TET1, PTPRF, SNAP91, FLRT2, CDH11, ERBB2, FAT3, NCAM1, MYH10, DBN1	138	847	18826	2.57701	0.921979	0.0579347	0.0563155
GOTERM_BP_5	GO:0051962~positive regulation of nervous system development	14	9.45946	0.00151229	CUL7, FN1, THBS2, PTPRF, SNAP91, EEF1A1, ASPM, FLRT2, PTK7, DPYSL3, ROR1, DBN1, EZH2, LRRC4B	138	686	18826	2.78409	0.949128	0.0661374	0.064289
GOTERM_BP_5	GO:0048812~neuron projection morphogenesis	14	9.45946	0.00167593	POSTN, CUL7, SEMA3C, NRK, FN1, TET1, PTPRF, SNAP91, FLRT2, CDH11, ERBB2, NCAM1, MYH10, DBN1	138	694	18826	2.75199	0.963153	0.0717005	0.0696967
GOTERM_BP_5	GO:0035904~aorta development	5	3.37838	0.00188296	FKBP10, COL3A1, APLNR, MYH10, SOX4	138	72	18826	9.47363	0.975502	0.0788438	0.0766403
GOTERM_BP_5	GO:0071417~cellular response to organonitrogen compound	14	9.45946	0.00194878	KLF11, DDC, DNMT1, KCNE1, IGF2, PTPRF, COL1A1, CCNA2, COL3A1, COL1A2, BCL2L11, CDK2, GRB10, EZH2	138	706	18826	2.70522	0.978484	0.0795462	0.0773232
GOTERM_BP_5	GO:0010976~positive regulation of neuron projection development	10	6.75676	0.00198057	EEF1A1, CUL7, PTK7, DPYSL3, FN1, ROR1, DBN1, PTPRF, SNAP91, EZH2	138	383	18826	3.56189	0.979791	0.0795462	0.0773232
GOTERM_BP_5	GO:0048858~cell projection morphogenesis	14	9.45946	0.00209842	POSTN, CUL7, SEMA3C, NRK, FN1, TET1, PTPRF, SNAP91, FLRT2, CDH11, ERBB2, NCAM1, MYH10, DBN1	138	712	18826	2.68242	0.983982	0.0825938	0.0802855
GOTERM_BP_5	GO:0044770~cell cycle phase transition	11	7.43243	0.00255585	CCNA2, KLF11, RBL1, CDKN2C, CCNE2, CCNG2, CDK2, POLE, SOX4, EZH2, LMNB1	138	476	18826	3.15257	0.993503	0.0986257	0.0958694
GOTERM_BP_5	GO:0003279~cardiac septum development	6	4.05405	0.00262619	SEMA3C, PTK7, GJA5, APLNR, MYH10, SOX4	138	130	18826	6.29632	0.994345	0.0993912	0.0966135
GOTERM_BP_5	GO:0032990~cell part morphogenesis	14	9.45946	0.00303086	POSTN, CUL7, SEMA3C, NRK, FN1, TET1, PTPRF, SNAP91, FLRT2, CDH11, ERBB2, NCAM1, MYH10, DBN1	138	743	18826	2.5705	0.997455	0.110588	0.107498
GOTERM_BP_5	GO:0006259~DNA metabolic process	17	11.4865	0.00303444	TOP2A, DNMT1, MCM7, TET1, BRCA2, SMC4, SMC2, NYNRIN, CCNA2, CCNE2, CDK2, MCM4, MCM5, MCM6, POLE, MCM2, EZH2	138	1019	18826	2.2759	0.997473	0.110588	0.107498
GOTERM_BP_5	GO:1902969~mitotic DNA replication	3	2.02703	0.00330788	MCM4, MCM6, MCM2	138	12	18826	34.1051	0.998527	0.116568	0.11331
GOTERM_BP_5	GO:0000819~sister chromatid segregation	7	4.72973	0.0033839	TOP2A, PRC1, NCAPG2, KIF23, NCAPD2, SMC4, SMC2	138	199	18826	4.7987	0.998733	0.116568	0.11331
GOTERM_BP_5	GO:0051960~regulation of nervous system development	18	12.1622	0.00345869	CUL7, SEMA3C, FN1, NREP, THBS2, PTPRF, SNAP91, EEF1A1, ASPM, COL3A1, FLRT2, PTK7, DPYSL3, ROR1, FAT3, DBN1, EZH2, LRRC4B	138	1129	18826	2.17499	0.998907	0.116568	0.11331
GOTERM_BP_5	GO:0031670~cellular response to nutrient	4	2.7027	0.00351731	COL1A1, POSTN, SCD4, TNC	138	42	18826	12.9924	0.999026	0.116568	0.11331
GOTERM_BP_5	GO:0033043~regulation of organelle organization	21	14.1892	0.00354934	TOP2A, CUL7, DNMT1, ELN, ATAD2, IGF2, TET1, ARHGAP18, MKI67, SMC4, SMC2, BCL2L11, CCDC8, SH3PXD2B, CDK2, APLNR, NCAPD2, TMSB10, PHLDB2, DBN1, MCM2	138	1430	18826	2.00337	0.999086	0.116568	0.11331
GOTERM_BP_5	GO:0065004~protein-DNA complex assembly	7	4.72973	0.00355391	MCM7, HJURP, MCM4, MCM5, MCM6, CENPA, MCM2	138	201	18826	4.75096	0.999094	0.116568	0.11331
GOTERM_BP_5	GO:0000902~cell morphogenesis	18	12.1622	0.00368184	COL18A1, POSTN, CUL7, SEMA3C, NRK, NTN4, FN1, TET1, ARHGAP18, PTPRF, SNAP91, FLRT2, CDH11, ERBB2, FAT3, NCAM1, MYH10, DBN1	138	1136	18826	2.16159	0.999296	0.118785	0.115465
GOTERM_BP_5	GO:0007126~meiotic nuclear division	7	4.72973	0.0039129	TOP2A, ASPM, BCL2L11, CCNE2, BRCA2, SMC4, SMC2	138	205	18826	4.65825	0.999554	0.124203	0.120732
GOTERM_BP_5	GO:0051984~positive regulation of chromosome segregation	4	2.7027	0.00427924	NCAPG2, NCAPD2, SMC4, SMC2	138	45	18826	12.1262	0.999784	0.133675	0.12994
GOTERM_BP_5	GO:0048598~embryonic morphogenesis	13	8.78378	0.00468049	FBN2, IGF2, FN1, MMP14, FRAS1, BCL2L11, PTK7, GJA5, GPC3, APLNR, PHLDB2, SOX4, TEAD2	138	692	18826	2.56281	0.999902	0.141351	0.1374
GOTERM_BP_5	GO:0060284~regulation of cell development	18	12.1622	0.00469748	POSTN, CUL7, SEMA3C, COL14A1, FN1, NREP, PTPRF, SNAP91, EEF1A1, ASPM, COL3A1, FLRT2, PTK7, DPYSL3, ROR1, FAT3, DBN1, EZH2	138	1164	18826	2.10959	0.999905	0.141351	0.1374
GOTERM_BP_5	GO:0002009~morphogenesis of an epithelium	12	8.10811	0.00474041	MMP14, FRAS1, SEMA3C, PTK7, KIF26B, TNC, NTN4, APLNR, GPC3, PHLDB2, SOX4, TEAD2	138	605	18826	2.70586	0.999913	0.141351	0.1374
GOTERM_BP_5	GO:0048468~cell development	32	21.6216	0.00524673	COL18A1, CUL7, KCNE1, SEMA3C, COL14A1, NRK, TNC, NTN4, NREP, BRCA2, PTPRF, CSRP2, FLRT2, DPYSL3, ERBB2, NCAM1, MYH10, SOX4, POSTN, FN1, TET1, SNAP91, EEF1A1, ASPM, COL3A1, CDK6, PTK7, CDH11, ROR1, FAT3, DBN1, EZH2	138	2678	18826	1.63012	0.999968	0.154113	0.149806
GOTERM_BP_5	GO:0032355~response to estradiol	6	4.05405	0.00585248	COL1A1, CCNA2, POSTN, BCL2L11, TXNIP, EZH2	138	157	18826	5.21351	0.99999	0.168023	0.163328
GOTERM_BP_5	GO:0007076~mitotic chromosome condensation	3	2.02703	0.00590086	NCAPD2, SMC4, SMC2	138	16	18826	25.5788	0.999991	0.168023	0.163328
GOTERM_BP_5	GO:0030036~actin cytoskeleton organization	13	8.78378	0.00616675	MARCKSL1, GAS2L3, NRK, ELN, ARHGAP18, CSRP2, PTK7, DPYSL3, SH3PXD2B, TMSB10, MYH10, PHLDB2, DBN1	138	717	18826	2.47345	0.999995	0.168023	0.163328
GOTERM_BP_5	GO:0007346~regulation of mitotic cell cycle	11	7.43243	0.00625702	CUL7, RBL1, CDKN2C, CCDC8, CDK2, IGF2, MKI67, BRCA2, SOX4, EZH2, LMNB1	138	541	18826	2.7738	0.999996	0.168023	0.163328
GOTERM_BP_5	GO:0061564~axon development	11	7.43243	0.00625702	FLRT2, SEMA3C, CDH11, ERBB2, TNC, FN1, NCAM1, NREP, MYH10, DBN1, SNAP91	138	541	18826	2.7738	0.999996	0.168023	0.163328
GOTERM_BP_5	GO:0050767~regulation of neurogenesis	16	10.8108	0.00647524	CUL7, SEMA3C, FN1, NREP, PTPRF, SNAP91, EEF1A1, ASPM, COL3A1, FLRT2, PTK7, DPYSL3, ROR1, FAT3, DBN1, EZH2	138	1005	18826	2.17187	0.999997	0.168023	0.163328
GOTERM_BP_5	GO:0060485~mesenchyme development	8	5.40541	0.00655489	COL1A1, CUL7, SEMA3C, PTK7, APLNR, FN1, TEAD2, EZH2	138	301	18826	3.62579	0.999998	0.168023	0.163328
GOTERM_BP_5	GO:0007015~actin filament organization	10	6.75676	0.00656184	MARCKSL1, GAS2L3, ELN, DPYSL3, SH3PXD2B, ARHGAP18, PHLDB2, TMSB10, MYH10, DBN1	138	460	18826	2.96566	0.999998	0.168023	0.163328
GOTERM_BP_5	GO:0008284~positive regulation of cell proliferation	17	11.4865	0.00657927	COL18A1, MARCKSL1, DNMT1, IGF2, TNC, FN1, TET1, CCNA2, ASPM, CDK6, PRC1, ERBB2, CDK2, APLNR, NCAM1, SOX4, EZH2	138	1105	18826	2.09877	0.999998	0.168023	0.163328
GOTERM_BP_5	GO:0000226~microtubule cytoskeleton organization	12	8.10811	0.00659675	ASPM, CUL7, GAS2L3, PRC1, CCDC8, CDK2, KIF23, CHD3, KIF20A, BRCA2, PHLDB2, CENPA	138	633	18826	2.58617	0.999998	0.168023	0.163328
GOTERM_BP_5	GO:0048608~reproductive structure development	11	7.43243	0.00665947	ADAM19, FBN2, ASPM, CUL7, MMP14, KCNE1, BCL2L11, NRK, IGF2, TNC, BRCA2	138	546	18826	2.74839	0.999998	0.168023	0.163328
GOTERM_BP_5	GO:0007417~central nervous system development	17	11.4865	0.00703341	MARCKSL1, KCNE1, CDKN2C, ACSL3, BRCA2, PCDH18, ASPM, VCAN, COL3A1, BCL2L11, CDH11, ERBB2, ROR1, NCAM1, MYH10, SOX4, EZH2	138	1113	18826	2.08369	0.999999	0.171361	0.166572
GOTERM_BP_5	GO:0051304~chromosome separation	5	3.37838	0.00704168	TOP2A, NCAPG2, NCAPD2, SMC4, SMC2	138	104	18826	6.55867	0.999999	0.171361	0.166572
GOTERM_BP_5	GO:0061458~reproductive system development	11	7.43243	0.0070818	ADAM19, FBN2, ASPM, CUL7, MMP14, KCNE1, BCL2L11, NRK, IGF2, TNC, BRCA2	138	551	18826	2.72345	0.999999	0.171361	0.166572
GOTERM_BP_5	GO:0010975~regulation of neuron projection development	12	8.10811	0.00714005	EEF1A1, CUL7, SEMA3C, PTK7, DPYSL3, FN1, ROR1, FAT3, DBN1, PTPRF, SNAP91, EZH2	138	640	18826	2.55788	0.999999	0.171361	0.166572
GOTERM_BP_5	GO:0001558~regulation of cell growth	10	6.75676	0.00750848	TRO, MMP14, CDKN2C, SEMA3C, COL14A1, RRAD, ERBB2, TNC, FN1, DBN1	138	470	18826	2.90256	1	0.174195	0.169327
GOTERM_BP_5	GO:2001252~positive regulation of chromosome organization	7	4.72973	0.00751928	DNMT1, CDK2, APLNR, TET1, NCAPD2, SMC4, SMC2	138	235	18826	4.06358	1	0.174195	0.169327
GOTERM_BP_5	GO:0045132~meiotic chromosome segregation	5	3.37838	0.00752368	TOP2A, CCNE2, BRCA2, SMC4, SMC2	138	106	18826	6.43492	1	0.174195	0.169327
GOTERM_BP_5	GO:0048667~cell morphogenesis involved in neuron differentiation	12	8.10811	0.00763314	CUL7, FLRT2, SEMA3C, CDH11, ERBB2, FN1, TET1, NCAM1, MYH10, DBN1, PTPRF, SNAP91	138	646	18826	2.53412	1	0.174675	0.169793
GOTERM_BP_5	GO:0016477~cell migration	21	14.1892	0.00820706	FBN2, COL18A1, POSTN, SEMA3C, IGF2, NTN4, FN1, PTPRF, COL1A1, ASPM, VCAN, MMP14, COL3A1, FLRT2, PTK7, DPYSL3, GPC3, GRB10, FAT3, MYH10, PHLDB2	138	1544	18826	1.85546	1	0.182018	0.176931
GOTERM_BP_5	GO:0070849~response to epidermal growth factor	4	2.7027	0.00828311	COL1A1, EEF1A1, MCM7, ERBB2	138	57	18826	9.57335	1	0.182018	0.176931
GOTERM_BP_5	GO:0051383~kinetochore organization	3	2.02703	0.0082897	SMC4, CENPA, SMC2	138	19	18826	21.54	1	0.182018	0.176931
GOTERM_BP_5	GO:0000070~mitotic sister chromatid segregation	6	4.05405	0.00832399	PRC1, NCAPG2, KIF23, NCAPD2, SMC4, SMC2	138	171	18826	4.78668	1	0.182018	0.176931
GOTERM_BP_5	GO:0090263~positive regulation of canonical Wnt signaling pathway	5	3.37838	0.00882248	COL1A1, ASPM, PTK7, GPC3, SOX4	138	111	18826	6.14506	1	0.190798	0.185466
GOTERM_BP_5	GO:0045666~positive regulation of neuron differentiation	10	6.75676	0.00900548	EEF1A1, CUL7, PTK7, DPYSL3, FN1, ROR1, DBN1, PTPRF, SNAP91, EZH2	138	484	18826	2.8186	1	0.192639	0.187255
GOTERM_BP_5	GO:0006310~DNA recombination	8	5.40541	0.00932151	TOP2A, MCM7, MCM4, MCM5, MCM6, BRCA2, MCM2, EZH2	138	322	18826	3.38932	1	0.197255	0.191742
GOTERM_BP_5	GO:0061572~actin filament bundle organization	6	4.05405	0.00957611	ELN, DPYSL3, SH3PXD2B, PHLDB2, MYH10, DBN1	138	177	18826	4.62442	1	0.199911	0.194324
GOTERM_BP_5	GO:0007167~enzyme linked receptor protein signaling pathway	15	10.1351	0.00965017	FBN2, IGF2, NREP, PTPRF, ASPN, COL1A1, COL3A1, COL1A2, FLRT2, CD109, ERBB2, GPC3, GRB10, TXNIP, ROR1	138	953	18826	2.14722	1	0.199911	0.194324
GOTERM_BP_5	GO:0031346~positive regulation of cell projection organization	10	6.75676	0.0103329	EEF1A1, CUL7, PTK7, DPYSL3, FN1, ROR1, DBN1, PTPRF, SNAP91, EZH2	138	495	18826	2.75597	1	0.211824	0.205904
GOTERM_BP_5	GO:0010812~negative regulation of cell-substrate adhesion	4	2.7027	0.0108928	COL1A1, POSTN, MMP14, PHLDB2	138	63	18826	8.66161	1	0.221001	0.214824
GOTERM_BP_5	GO:0051129~negative regulation of cellular component organization	14	9.45946	0.012074	TOP2A, POSTN, DNMT1, SEMA3C, ATAD2, TET1, PTPRF, MMP14, DPYSL3, FAT3, TMSB10, PHLDB2, DBN1, MCM2	138	881	18826	2.16786	1	0.242466	0.23569
GOTERM_BP_5	GO:0001666~response to hypoxia	8	5.40541	0.0128622	CCNA2, POSTN, MMP14, FNDC1, UCP3, ACOT2, ANGPTL4, SOX4	138	343	18826	3.18181	1	0.254601	0.247486
GOTERM_BP_5	GO:0007584~response to nutrient	6	4.05405	0.0129898	COL1A1, POSTN, UCP3, SCD4, TNC, ACSL3	138	191	18826	4.28545	1	0.254601	0.247486
GOTERM_BP_5	GO:0022616~DNA strand elongation	3	2.02703	0.0130664	MCM7, MCM4, POLE	138	24	18826	17.0525	1	0.254601	0.247486
GOTERM_BP_5	GO:0071300~cellular response to retinoic acid	4	2.7027	0.0133912	COL1A1, PTK7, TNC, TEAD2	138	68	18826	8.02472	1	0.258156	0.250941
GOTERM_BP_5	GO:1905475~regulation of protein localization to membrane	6	4.05405	0.0135365	MMP14, KCNE1, ERBB2, GPC3, ACSL3, DBN1	138	193	18826	4.24105	1	0.258156	0.250941
GOTERM_BP_5	GO:0010720~positive regulation of cell development	12	8.10811	0.013758	EEF1A1, ASPM, CUL7, SEMA3C, PTK7, DPYSL3, FN1, ROR1, DBN1, PTPRF, SNAP91, EZH2	138	703	18826	2.32865	1	0.258156	0.250941
GOTERM_BP_5	GO:0050769~positive regulation of neurogenesis	11	7.43243	0.0137945	EEF1A1, ASPM, CUL7, PTK7, DPYSL3, FN1, ROR1, DBN1, PTPRF, SNAP91, EZH2	138	610	18826	2.46004	1	0.258156	0.250941
GOTERM_BP_5	GO:0045597~positive regulation of cell differentiation	17	11.4865	0.0139047	FBN2, CUL7, SEMA3C, FN1, PTPRF, SNAP91, COL1A1, EEF1A1, ASPM, MMP14, PTK7, DPYSL3, SH3PXD2B, ROR1, DBN1, SOX4, EZH2	138	1201	18826	1.93101	1	0.258156	0.250941
GOTERM_BP_5	GO:0006281~DNA repair	10	6.75676	0.0147045	MCM7, CDK2, MCM4, MCM5, MCM6, BRCA2, SMC4, POLE, MCM2, SMC2	138	525	18826	2.59848	1	0.270453	0.262895
GOTERM_BP_5	GO:0032526~response to retinoic acid	5	3.37838	0.0150724	COL1A1, PTK7, TNC, MEST, TEAD2	138	130	18826	5.24693	1	0.274653	0.266978
GOTERM_BP_5	GO:0003205~cardiac chamber development	6	4.05405	0.0158788	SEMA3C, PTK7, GJA5, APLNR, MYH10, SOX4	138	201	18826	4.07225	1	0.286693	0.27868
GOTERM_BP_5	GO:0005977~glycogen metabolic process	4	2.7027	0.0167858	IGF2, GRB10, PRKAG2, PYGL	138	74	18826	7.37407	1	0.297608	0.289291
GOTERM_BP_5	GO:0006073~cellular glucan metabolic process	4	2.7027	0.0167858	IGF2, GRB10, PRKAG2, PYGL	138	74	18826	7.37407	1	0.297608	0.289291
GOTERM_BP_5	GO:0035239~tube morphogenesis	9	6.08108	0.0170583	MMP14, BCL2L11, PTK7, KIF26B, TNC, APLNR, GPC3, SOX4, TEAD2	138	449	18826	2.73448	1	0.299738	0.291361
GOTERM_BP_5	GO:0044042~glucan metabolic process	4	2.7027	0.0173941	IGF2, GRB10, PRKAG2, PYGL	138	75	18826	7.27575	1	0.300277	0.291885
GOTERM_BP_5	GO:0000079~regulation of cyclin-dependent protein serine/threonine kinase activity	4	2.7027	0.0173941	CCNA2, CDKN2C, CCNE2, CCNG2	138	75	18826	7.27575	1	0.300277	0.291885
GOTERM_BP_5	GO:0099560~synaptic membrane adhesion	3	2.02703	0.0175601	PTPRF, PCDH17, LRRC4B	138	28	18826	14.6165	1	0.300506	0.292108
GOTERM_BP_5	GO:0050807~regulation of synapse organization	6	4.05405	0.0181383	FLRT2, THBS2, MYH10, DBN1, SNAP91, LRRC4B	138	208	18826	3.9352	1	0.307726	0.299126
GOTERM_BP_5	GO:0003171~atrioventricular valve development	3	2.02703	0.018772	GJA5, APLNR, SOX4	138	29	18826	14.1124	1	0.313078	0.304328
GOTERM_BP_5	GO:0071295~cellular response to vitamin	3	2.02703	0.018772	COL1A1, POSTN, TNC	138	29	18826	14.1124	1	0.313078	0.304328
GOTERM_BP_5	GO:1901652~response to peptide	10	6.75676	0.0192877	COL1A1, CCNA2, KLF11, COL3A1, BCL2L11, UCP3, CDK2, IGF2, GRB10, PTPRF	138	550	18826	2.48037	1	0.316391	0.307549
GOTERM_BP_5	GO:0060976~coronary vasculature development	4	2.7027	0.0192921	PTK7, APLNR, GPC3, MYH10	138	78	18826	6.99591	1	0.316391	0.307549
GOTERM_BP_5	GO:1904029~regulation of cyclin-dependent protein kinase activity	4	2.7027	0.0199493	CCNA2, CDKN2C, CCNE2, CCNG2	138	79	18826	6.90736	1	0.324464	0.315396
GOTERM_BP_5	GO:0003007~heart morphogenesis	7	4.72973	0.0210199	FLRT2, SEMA3C, GJA5, ELN, APLNR, SOX4, TEAD2	138	295	18826	3.23709	1	0.333237	0.323924
GOTERM_BP_5	GO:0030177~positive regulation of Wnt signaling pathway	5	3.37838	0.0210927	COL1A1, ASPM, PTK7, GPC3, SOX4	138	144	18826	4.73682	1	0.333237	0.323924
GOTERM_BP_5	GO:0071711~basement membrane organization	3	2.02703	0.021298	FLRT2, NTN4, PHLDB2	138	31	18826	13.202	1	0.333237	0.323924
GOTERM_BP_5	GO:1905818~regulation of chromosome separation	4	2.7027	0.0213003	NCAPG2, NCAPD2, SMC4, SMC2	138	81	18826	6.7368	1	0.333237	0.323924
GOTERM_BP_5	GO:0035113~embryonic appendage morphogenesis	5	3.37838	0.0215046	FBN2, FRAS1, BCL2L11, GJA5, GPC3	138	145	18826	4.70415	1	0.333237	0.323924
GOTERM_BP_5	GO:0030326~embryonic limb morphogenesis	5	3.37838	0.0215046	FBN2, FRAS1, BCL2L11, GJA5, GPC3	138	145	18826	4.70415	1	0.333237	0.323924
GOTERM_BP_5	GO:0048844~artery morphogenesis	4	2.7027	0.0219942	FKBP10, COL3A1, GJA5, SOX4	138	82	18826	6.65465	1	0.338161	0.32871
GOTERM_BP_5	GO:0006325~chromatin organization	13	8.78378	0.0225846	DNMT1, ATAD2, IGF2, HJURP, TET1, CHD3, BRCA2, CCNA2, RBL1, CDK2, APLNR, MCM2, EZH2	138	857	18826	2.06939	1	0.343649	0.334045
GOTERM_BP_5	GO:0070192~chromosome organization involved in meiotic cell cycle	4	2.7027	0.0227004	CCNE2, NCAPD2, SMC4, SMC2	138	83	18826	6.57447	1	0.343649	0.334045
GOTERM_BP_5	GO:0003231~cardiac ventricle development	5	3.37838	0.0250927	SEMA3C, PTK7, GJA5, APLNR, SOX4	138	152	18826	4.48751	1	0.376966	0.36643
GOTERM_BP_5	GO:0007067~mitotic nuclear division	7	4.72973	0.025306	PRC1, NCAPG2, IGF2, KIF23, NCAPD2, SMC4, SMC2	138	308	18826	3.10046	1	0.377289	0.366745
GOTERM_BP_5	GO:0060411~cardiac septum morphogenesis	4	2.7027	0.0256477	SEMA3C, GJA5, APLNR, SOX4	138	87	18826	6.2722	1	0.379509	0.368902
GOTERM_BP_5	GO:0003281~ventricular septum development	4	2.7027	0.0264151	PTK7, GJA5, APLNR, SOX4	138	88	18826	6.20092	1	0.387948	0.377105
GOTERM_BP_5	GO:0060562~epithelial tube morphogenesis	8	5.40541	0.0278432	MMP14, PTK7, KIF26B, TNC, APLNR, GPC3, SOX4, TEAD2	138	402	18826	2.71483	1	0.405892	0.394548
GOTERM_BP_5	GO:0060722~cell proliferation involved in embryonic placenta development	2	1.35135	0.0287947	NRK, IGF2	138	4	18826	68.2101	1	0.416225	0.404593
GOTERM_BP_5	GO:0007162~negative regulation of cell adhesion	7	4.72973	0.028975	COL1A1, POSTN, MMP14, ERBB2, TNC, ZFP608, PHLDB2	138	318	18826	3.00296	1	0.416225	0.404593
GOTERM_BP_5	GO:0031669~cellular response to nutrient levels	6	4.05405	0.0292679	COL1A1, POSTN, SCD4, TNC, PRKAG2, ANGPTL4	138	236	18826	3.46831	1	0.416864	0.405214
GOTERM_BP_5	GO:0006112~energy reserve metabolic process	4	2.7027	0.0296071	IGF2, GRB10, PRKAG2, PYGL	138	92	18826	5.93132	1	0.416864	0.405214
GOTERM_BP_5	GO:0035909~aorta morphogenesis	3	2.02703	0.0296549	FKBP10, COL3A1, SOX4	138	37	18826	11.0611	1	0.416864	0.405214
GOTERM_BP_5	GO:0001953~negative regulation of cell-matrix adhesion	3	2.02703	0.0311558	POSTN, MMP14, PHLDB2	138	38	18826	10.77	1	0.431793	0.419725
GOTERM_BP_5	GO:0031935~regulation of chromatin silencing	3	2.02703	0.0311558	DNMT1, ATAD2, TET1	138	38	18826	10.77	1	0.431793	0.419725
GOTERM_BP_5	GO:2001251~negative regulation of chromosome organization	5	3.37838	0.0332028	TOP2A, DNMT1, ATAD2, TET1, MCM2	138	166	18826	4.10904	1	0.456945	0.444175
GOTERM_BP_5	GO:0006637~acyl-CoA metabolic process	4	2.7027	0.0347597	ACOT2, ACOT1, HMGCS2, ACSL3	138	98	18826	5.56818	1	0.475049	0.461773
GOTERM_BP_5	GO:0044264~cellular polysaccharide metabolic process	4	2.7027	0.0356607	IGF2, GRB10, PRKAG2, PYGL	138	99	18826	5.51193	1	0.482155	0.46868
GOTERM_BP_5	GO:0009890~negative regulation of biosynthetic process	22	14.8649	0.0357897	KLF11, TIA1, DNMT1, MYEF2, PEG3, ATAD2, IGF2, FN1, TET1, ZFP608, CHD3, BRCA2, EEF1A1, TRO, RBL1, CDK6, CDK2, GRB10, TXNIP, MAGED2, ITM2A, EZH2	138	1909	18826	1.57216	1	0.482155	0.46868
GOTERM_BP_5	GO:0001655~urogenital system development	8	5.40541	0.0360146	VCAN, FRAS1, BCL2L11, PTK7, KIF26B, TNC, GPC3, SOX4	138	425	18826	2.56791	1	0.482155	0.46868
GOTERM_BP_5	GO:0010558~negative regulation of macromolecule biosynthetic process	21	14.1892	0.0365586	KLF11, TIA1, DNMT1, MYEF2, PEG3, ATAD2, IGF2, FN1, TET1, ZFP608, CHD3, BRCA2, TRO, RBL1, CDK6, CDK2, GRB10, TXNIP, MAGED2, ITM2A, EZH2	138	1799	18826	1.59245	1	0.486131	0.472545
GOTERM_BP_5	GO:0007156~homophilic cell adhesion via plasma membrane adhesion molecules	5	3.37838	0.0377546	CDH11, FAT3, PCDH18, PTPRF, PCDH17	138	173	18826	3.94278	1	0.498665	0.484728
GOTERM_BP_5	GO:0060968~regulation of gene silencing	4	2.7027	0.0413176	DNMT1, CDK2, ATAD2, TET1	138	105	18826	5.19696	1	0.529257	0.514465
GOTERM_BP_5	GO:0032465~regulation of cytokinesis	4	2.7027	0.0413176	PRC1, KIF23, KIF20A, BRCA2	138	105	18826	5.19696	1	0.529257	0.514465
GOTERM_BP_5	GO:2000145~regulation of cell motility	14	9.45946	0.041486	FBN2, COL18A1, POSTN, SEMA3C, IGF2, FN1, ARHGAP18, COL1A1, MMP14, COL3A1, FLRT2, DPYSL3, TMSB10, PHLDB2	138	1046	18826	1.82589	1	0.529257	0.514465
GOTERM_BP_5	GO:0007179~transforming growth factor beta receptor signaling pathway	5	3.37838	0.0419279	FBN2, COL3A1, COL1A2, CD109, ASPN	138	179	18826	3.81062	1	0.529257	0.514465
GOTERM_BP_5	GO:0046546~development of primary male sexual characteristics	5	3.37838	0.0419279	ASPM, MMP14, KCNE1, BCL2L11, LHFPL2	138	179	18826	3.81062	1	0.529257	0.514465
GOTERM_BP_5	GO:0051256~mitotic spindle midzone assembly	2	1.35135	0.0428819	PRC1, KIF23	138	6	18826	45.4734	1	0.529257	0.514465
GOTERM_BP_5	GO:1902315~nuclear cell cycle DNA replication initiation	2	1.35135	0.0428819	MCM4, MCM2	138	6	18826	45.4734	1	0.529257	0.514465
GOTERM_BP_5	GO:1902975~mitotic DNA replication initiation	2	1.35135	0.0428819	MCM4, MCM2	138	6	18826	45.4734	1	0.529257	0.514465
GOTERM_BP_5	GO:1902292~cell cycle DNA replication initiation	2	1.35135	0.0428819	MCM4, MCM2	138	6	18826	45.4734	1	0.529257	0.514465
GOTERM_BP_5	GO:0003284~septum primum development	2	1.35135	0.0428819	GJA5, SOX4	138	6	18826	45.4734	1	0.529257	0.514465
GOTERM_BP_5	GO:0031344~regulation of cell projection organization	12	8.10811	0.0432612	EEF1A1, CUL7, SEMA3C, PTK7, DPYSL3, FN1, ROR1, FAT3, DBN1, PTPRF, SNAP91, EZH2	138	841	18826	1.94654	1	0.529257	0.514465
GOTERM_BP_5	GO:0034446~substrate adhesion-dependent cell spreading	4	2.7027	0.0432979	POSTN, NTN4, FN1, DBN1	138	107	18826	5.09982	1	0.529257	0.514465
GOTERM_BP_5	GO:0031214~biomineral tissue development	5	3.37838	0.0441088	FBN2, COL1A1, COL1A2, GPC3, ASPN	138	182	18826	3.74781	1	0.535841	0.520866
GOTERM_BP_5	GO:0060993~kidney morphogenesis	4	2.7027	0.0463561	FRAS1, KIF26B, GPC3, SOX4	138	110	18826	4.96074	1	0.559686	0.544044
GOTERM_BP_5	GO:0071774~response to fibroblast growth factor	4	2.7027	0.0473987	COL1A1, POSTN, FLRT2, TNC	138	111	18826	4.91605	1	0.567556	0.551695
GOTERM_BP_5	GO:0022604~regulation of cell morphogenesis	9	6.08108	0.0475848	POSTN, CUL7, SEMA3C, FN1, ARHGAP18, MYH10, DBN1, PTPRF, SNAP91	138	549	18826	2.2364	1	0.567556	0.551695
GOTERM_BP_5	GO:0019220~regulation of phosphate metabolic process	21	14.1892	0.048068	CDKN2C, MCM7, NRK, IGF2, FN1, PRKAG2, ACSL3, LMNB1, CCNA2, EEF1A1, VCAN, RBL1, CCNE2, FNDC1, CCNG2, CD109, ERBB2, APLNR, GRB10, ROR1, EZH2	138	1856	18826	1.54355	1	0.569866	0.55394
GOTERM_BP_5	GO:0051174~regulation of phosphorus metabolic process	21	14.1892	0.0491906	CDKN2C, MCM7, NRK, IGF2, FN1, PRKAG2, ACSL3, LMNB1, CCNA2, EEF1A1, VCAN, RBL1, CCNE2, FNDC1, CCNG2, CD109, ERBB2, APLNR, GRB10, ROR1, EZH2	138	1861	18826	1.5394	1	0.577161	0.561031
GOTERM_BP_5	GO:0048568~embryonic organ development	9	6.08108	0.0492698	FBN2, MMP14, PTK7, GJA5, NRK, IGF2, APLNR, POLE, TEAD2	138	553	18826	2.22022	1	0.577161	0.561031
GOTERM_BP_5	GO:0000022~mitotic spindle elongation	2	1.35135	0.0498492	PRC1, KIF23	138	7	18826	38.9772	1	0.580493	0.56427

## Sheet: miR-30C-1-3p-KEGG
Category	Term	Count	%	PValue	Genes	List Total	Pop Hits	Pop Total	Fold Enrichment	Bonferroni	Benjamini	FDR
KEGG_PATHWAY	mmu04110:Cell cycle	11	7.43243	2.80299e-08	CCNA2, RBL1, CDKN2C, CDK6, CCNE2, MCM7, CDK2, MCM4, MCM5, MCM6, MCM2	69	125	8977	11.4489	4.12039e-06	4.1204e-06	3.95222e-06
KEGG_PATHWAY	mmu03030:DNA replication	6	4.05405	5.84872e-06	MCM7, MCM4, MCM5, MCM6, POLE, MCM2	69	35	8977	22.3031	0.000859395	0.000429881	0.000412335
KEGG_PATHWAY	mmu04151:PI3K-Akt signaling pathway	11	7.43243	0.000338295	COL1A1, CDK6, COL1A2, BCL2L11, CCNE2, CDK2, ERBB2, IGF2, TNC, FN1, THBS2	69	359	8977	3.9864	0.0485211	0.0165764	0.0158998
KEGG_PATHWAY	mmu04512:ECM-receptor interaction	6	4.05405	0.000517864	COL1A1, COL1A2, FRAS1, TNC, FN1, THBS2	69	88	8977	8.87055	0.0733189	0.0190315	0.0182547
KEGG_PATHWAY	mmu04974:Protein digestion and absorption	6	4.05405	0.00131154	COL1A1, COL18A1, COL3A1, COL1A2, COL14A1, ELN	69	108	8977	7.22786	0.175455	0.0375547	0.0360219
KEGG_PATHWAY	mmu05165:Human papillomavirus infection	10	6.75676	0.00153285	COL1A1, CCNA2, RBL1, CDK6, COL1A2, CCNE2, CDK2, TNC, FN1, THBS2	69	362	8977	3.59396	0.201884	0.0375547	0.0360219
KEGG_PATHWAY	mmu05206:MicroRNAs in cancer	9	6.08108	0.00195124	DNMT1, CDK6, BCL2L11, CCNE2, ERBB2, TNC, KIF23, SOX4, EZH2	69	303	8977	3.8644	0.249573	0.0386431	0.0370658
KEGG_PATHWAY	mmu01040:Biosynthesis of unsaturated fatty acids	4	2.7027	0.00210303	SCD4, ACOT2, SCD2, ACOT1	69	34	8977	15.3061	0.266164	0.0386431	0.0370658
KEGG_PATHWAY	mmu03320:PPAR signaling pathway	5	3.37838	0.00453572	SCD4, SCD2, HMGCS2, ANGPTL4, ACSL3	69	89	8977	7.30907	0.487404	0.0740833	0.0710595
KEGG_PATHWAY	mmu04115:p53 signaling pathway	4	2.7027	0.0170919	CDK6, CCNE2, CCNG2, CDK2	69	72	8977	7.22786	0.920677	0.236229	0.226587
KEGG_PATHWAY	mmu04510:Focal adhesion	6	4.05405	0.0178637	COL1A1, COL1A2, ERBB2, TNC, FN1, THBS2	69	201	8977	3.88363	0.929328	0.236229	0.226587
KEGG_PATHWAY	mmu05205:Proteoglycans in cancer	6	4.05405	0.019284	COL1A1, COL1A2, ERBB2, IGF2, FN1, GPC3	69	205	8977	3.80785	0.942871	0.236229	0.226587
KEGG_PATHWAY	mmu05222:Small cell lung cancer	4	2.7027	0.033259	CDK6, CCNE2, CDK2, FN1	69	93	8977	5.59576	0.993072	0.376082	0.360732
KEGG_PATHWAY	mmu04933:AGE-RAGE signaling pathway in diabetic complications	4	2.7027	0.0409416	COL1A1, COL3A1, COL1A2, FN1	69	101	8977	5.15253	0.997856	0.429887	0.412341
KEGG_PATHWAY	mmu05146:Amoebiasis	4	2.7027	0.0472422	COL1A1, COL3A1, COL1A2, FN1	69	107	8977	4.86361	0.999186	0.447034	0.428788

## Sheet: miR-139-5p-GO
Category	Term	Count	%	PValue	Genes	List Total	Pop Hits	Pop Total	Fold Enrichment	Bonferroni	Benjamini	FDR
GOTERM_BP_5	GO:0006270~DNA replication initiation	8	6.15385	4.69254e-10	CCNE2, MCM7, CDK2, MCM3, MCM5, MCM6, TOPBP1, MCM2	120	29	18826	43.2782	9.17391e-07	9.17392e-07	8.89236e-07
GOTERM_BP_5	GO:1903047~mitotic cell cycle process	22	16.9231	4.05127e-09	KLF11, RRM1, CDKN2C, NCAPG2, IGF2, KIF23, SMC4, SMC2, LMNB1, RBL1, CCNE2, PRC1, CDK2, MCM3, NCAPD2, MCM6, TOPBP1, MYH10, POLE, SOX4, MCM2, EZH2	120	717	18826	4.81371	7.9202e-06	3.96012e-06	3.83858e-06
GOTERM_BP_5	GO:0072359~circulatory system development	28	21.5385	1.84882e-08	COL18A1, FKBP10, DNMT1, SEMA3C, COL14A1, ELN, PTN, THBS2, FLRT2, GJA5, SH3PXD2B, ERBB2, GPC3, NCAM1, MYH10, SOX4, TEAD2, IGF2, FN1, ADAM19, COL1A1, VCAN, COL3A1, MMP14, COL1A2, PTK7, APLNR, ANGPTL4	120	1271	18826	3.45612	3.61438e-05	1.20481e-05	1.16784e-05
GOTERM_BP_5	GO:1902299~pre-replicative complex assembly involved in cell cycle DNA replication	5	3.84615	1.04176e-07	MCM7, MCM3, MCM5, MCM6, MCM2	120	8	18826	98.0521	0.000203643	4.07328e-05	3.94827e-05
GOTERM_BP_5	GO:0006267~pre-replicative complex assembly involved in nuclear cell cycle DNA replication	5	3.84615	1.04176e-07	MCM7, MCM3, MCM5, MCM6, MCM2	120	8	18826	98.0521	0.000203643	4.07328e-05	3.94827e-05
GOTERM_BP_5	GO:0007507~heart development	19	14.6154	3.60054e-07	SEMA3C, COL14A1, ELN, FN1, PTN, ADAM19, VCAN, COL3A1, FLRT2, PTK7, GJA5, SH3PXD2B, ERBB2, GPC3, APLNR, NCAM1, MYH10, SOX4, TEAD2	120	694	18826	4.29508	0.000703658	0.000117318	0.000113717
GOTERM_BP_5	GO:0072358~cardiovascular system development	20	15.3846	9.59823e-07	COL18A1, FKBP10, DNMT1, SEMA3C, IGF2, FN1, PTN, THBS2, COL1A1, MMP14, COL3A1, COL1A2, PTK7, GJA5, GPC3, APLNR, ANGPTL4, MYH10, SOX4, TEAD2	120	823	18826	3.81247	0.0018747	0.000206536	0.000200197
GOTERM_BP_5	GO:0001944~vasculature development	20	15.3846	9.59823e-07	COL18A1, FKBP10, DNMT1, SEMA3C, IGF2, FN1, PTN, THBS2, COL1A1, MMP14, COL3A1, COL1A2, PTK7, GJA5, GPC3, APLNR, ANGPTL4, MYH10, SOX4, TEAD2	120	823	18826	3.81247	0.0018747	0.000206536	0.000200197
GOTERM_BP_5	GO:0071103~DNA conformation change	12	9.23077	1.03662e-06	MCM7, CDK2, NCAPG2, HJURP, MCM3, MCM5, NCAPD2, MCM6, SMC4, MCM2, SMC2, EZH2	120	267	18826	7.05094	0.00202454	0.000206536	0.000200197
GOTERM_BP_5	GO:0010564~regulation of cell cycle process	18	13.8462	1.0866e-06	RRM1, CDKN2C, NCAPG2, IGF2, KIF23, MKI67, BRCA2, SMC4, SMC2, LMNB1, RBL1, PRC1, CCDC8, CDK2, NCAPD2, TOPBP1, SOX4, EZH2	120	671	18826	4.20849	0.00212205	0.000206536	0.000200197
GOTERM_BP_5	GO:0009887~animal organ morphogenesis	24	18.4615	1.16209e-06	FBN2, SEMA3C, ELN, IGF2, TNC, PTN, MKI67, COL1A1, TMEFF1, MMP14, COL3A1, COL1A2, FRAS1, BCL2L11, FLRT2, PTK7, KIF26B, GJA5, SH3PXD2B, GPC3, APLNR, FAT3, SOX4, TEAD2	120	1181	18826	3.18815	0.00226932	0.000206536	0.000200197
GOTERM_BP_5	GO:0001568~blood vessel development	19	14.6154	1.82639e-06	COL18A1, FKBP10, SEMA3C, IGF2, FN1, PTN, THBS2, COL1A1, MMP14, COL3A1, COL1A2, PTK7, GJA5, GPC3, APLNR, ANGPTL4, MYH10, SOX4, TEAD2	120	777	18826	3.83627	0.00356423	0.000297549	0.000288417
GOTERM_BP_5	GO:0071363~cellular response to growth factor stimulus	18	13.8462	3.27502e-06	FBN2, DDC, POSTN, DNMT1, MCM7, NREP, PTN, PTPRF, COL1A1, EEF1A1, COL3A1, COL1A2, FLRT2, CD109, ERBB2, GPC3, GRB10, DBN1	120	728	18826	3.87898	0.00638222	0.000492512	0.000477397
GOTERM_BP_5	GO:0007399~nervous system development	37	28.4615	3.74394e-06	KCNE1, SEMA3C, NRK, TNC, NREP, PTN, THBS2, BRCA2, PCDH18, PTPRF, PCDH17, BCL2L11, FLRT2, DPYSL3, ERBB2, NCAM1, MYH10, SOX4, TEAD2, LRRC4B, POSTN, RRM1, CDKN2C, FN1, ACSL3, SNAP91, EEF1A1, ASPM, VCAN, COL3A1, MMP14, CDK6, PTK7, ROR1, FAT3, DBN1, EZH2	120	2639	18826	2.19958	0.00729269	0.000499675	0.00048434
GOTERM_BP_5	GO:0006260~DNA replication	11	8.46154	3.83383e-06	RRM1, CCNE2, MCM7, CDK2, MCM3, MCM5, MCM6, TOPBP1, BRCA2, POLE, MCM2	120	247	18826	6.98671	0.00746712	0.000499675	0.00048434
GOTERM_BP_5	GO:0048513~animal organ development	48	36.9231	5.97981e-06	FBN2, KCNE1, SEMA3C, COL14A1, NRK, ELN, NCAPG2, TNC, ZFP608, PTN, MKI67, BRCA2, PCDH18, BCL2L11, FLRT2, HEPH, GJA5, SH3PXD2B, ERBB2, GPC3, NCAM1, MYH10, POLE, SOX4, TEAD2, RRM1, IGF2, FN1, ACSL3, ADAM19, COL1A1, TMEFF1, ASPM, VCAN, COL3A1, MMP14, CDK6, COL1A2, FRAS1, PTK7, KIF26B, CD109, APLNR, ROR1, FAT3, ITM2A, MCM2, EZH2	120	4042	18826	1.86304	0.0116225	0.000730658	0.000708234
GOTERM_BP_5	GO:0000280~nuclear division	14	10.7692	1.51461e-05	NCAPG2, IGF2, KIF23, MKI67, BRCA2, SMC4, SMC2, ASPM, BCL2L11, CCNE2, PRC1, CCDC8, NCAPD2, TOPBP1	120	495	18826	4.4371	0.0291767	0.0017418	0.00168834
GOTERM_BP_5	GO:0000082~G1/S transition of mitotic cell cycle	9	6.92308	2.40589e-05	KLF11, RRM1, RBL1, CDKN2C, CCNE2, CDK2, POLE, SOX4, EZH2	120	186	18826	7.59113	0.0459467	0.00261307	0.00253287
GOTERM_BP_5	GO:0045787~positive regulation of cell cycle	12	9.23077	2.74097e-05	RRM1, BCL2L11, NCAPG2, IGF2, KIF23, NCAPD2, BRCA2, SMC4, SOX4, SMC2, EZH2, LMNB1	120	377	18826	4.99363	0.0521762	0.00275729	0.00267266
GOTERM_BP_5	GO:0051130~positive regulation of cellular component organization	25	19.2308	2.82075e-05	DNMT1, PTN, THBS2, SMC4, PTPRF, SMC2, BCL2L11, FLRT2, DPYSL3, SH3PXD2B, GPC3, LRRC4B, IGF2, FN1, ACSL3, SNAP91, EEF1A1, PTK7, CDK2, APLNR, ROR1, NCAPD2, PHLDB2, DBN1, EZH2	120	1536	18826	2.55344	0.0536535	0.00275729	0.00267266
GOTERM_BP_5	GO:0030199~collagen fibril organization	6	4.61538	3.53496e-05	COL1A1, FKBP10, COL3A1, COL1A2, COL14A1, PXDN	120	59	18826	15.9542	0.0667757	0.00329088	0.00318988
GOTERM_BP_5	GO:0033260~nuclear DNA replication	5	3.84615	4.75933e-05	MCM7, MCM3, MCM5, MCM6, MCM2	120	32	18826	24.513	0.0888495	0.00422932	0.00409952
GOTERM_BP_5	GO:0031175~neuron projection development	20	15.3846	6.40842e-05	POSTN, SEMA3C, NRK, TNC, FN1, NREP, PTN, PTPRF, SNAP91, EEF1A1, FLRT2, PTK7, DPYSL3, ERBB2, ROR1, FAT3, NCAM1, MYH10, DBN1, EZH2	120	1107	18826	2.83439	0.117758	0.0053952	0.00522961
GOTERM_BP_5	GO:0022008~neurogenesis	28	21.5385	6.62326e-05	SEMA3C, NRK, TNC, NREP, PTN, PTPRF, FLRT2, DPYSL3, ERBB2, NCAM1, MYH10, SOX4, POSTN, CDKN2C, FN1, ACSL3, SNAP91, EEF1A1, ASPM, VCAN, COL3A1, MMP14, CDK6, PTK7, ROR1, FAT3, DBN1, EZH2	120	1947	18826	2.25615	0.121456	0.0053952	0.00522961
GOTERM_BP_5	GO:0044786~cell cycle DNA replication	5	3.84615	7.64554e-05	MCM7, MCM3, MCM5, MCM6, MCM2	120	36	18826	21.7894	0.138841	0.00593119	0.00574916
GOTERM_BP_5	GO:0090068~positive regulation of cell cycle process	10	7.69231	7.88803e-05	RRM1, NCAPG2, IGF2, KIF23, NCAPD2, SMC4, SOX4, SMC2, EZH2, LMNB1	120	283	18826	5.54358	0.142914	0.00593119	0.00574916
GOTERM_BP_5	GO:0035108~limb morphogenesis	8	6.15385	0.000138099	FBN2, COL3A1, FRAS1, BCL2L11, SEMA3C, GJA5, GPC3, SOX4	120	178	18826	7.05094	0.236623	0.00951165	0.00921973
GOTERM_BP_5	GO:0035107~appendage morphogenesis	8	6.15385	0.000138099	FBN2, COL3A1, FRAS1, BCL2L11, SEMA3C, GJA5, GPC3, SOX4	120	178	18826	7.05094	0.236623	0.00951165	0.00921973
GOTERM_BP_5	GO:0031670~cellular response to nutrient	5	3.84615	0.000141094	COL1A1, POSTN, SCD4, TNC, PTN	120	42	18826	18.6766	0.241079	0.00951165	0.00921973
GOTERM_BP_5	GO:0071559~response to transforming growth factor beta	9	6.92308	0.000224111	FBN2, COL1A1, POSTN, COL3A1, DNMT1, COL1A2, CD109, NREP, DBN1	120	256	18826	5.51543	0.354795	0.0146046	0.0141564
GOTERM_BP_5	GO:0044772~mitotic cell cycle phase transition	11	8.46154	0.000355189	KLF11, RRM1, RBL1, CDKN2C, CCNE2, CDK2, TOPBP1, POLE, SOX4, EZH2, LMNB1	120	423	18826	4.07971	0.500685	0.0223998	0.0217124
GOTERM_BP_5	GO:0051962~positive regulation of nervous system development	14	10.7692	0.000400799	FN1, PTN, THBS2, PTPRF, SNAP91, EEF1A1, ASPM, FLRT2, PTK7, DPYSL3, ROR1, DBN1, EZH2, LRRC4B	120	686	18826	3.2017	0.543296	0.0244606	0.0237098
GOTERM_BP_5	GO:0060173~limb development	8	6.15385	0.000412889	FBN2, COL3A1, FRAS1, BCL2L11, SEMA3C, GJA5, GPC3, SOX4	120	213	18826	5.89233	0.553968	0.0244606	0.0237098
GOTERM_BP_5	GO:0030182~neuron differentiation	23	17.6923	0.000448957	POSTN, SEMA3C, NRK, TNC, FN1, NREP, PTN, ACSL3, PTPRF, SNAP91, EEF1A1, ASPM, FLRT2, PTK7, DPYSL3, ERBB2, ROR1, FAT3, NCAM1, MYH10, DBN1, SOX4, EZH2	120	1613	18826	2.23702	0.584348	0.025815	0.0250227
GOTERM_BP_5	GO:0009792~embryo development ending in birth or egg hatching	16	12.3077	0.000473844	FKBP10, SEMA3C, NRK, NCAPG2, IGF2, BRCA2, COL1A1, MMP14, COL3A1, BCL2L11, PTK7, G2E3, MYH10, DBN1, SOX4, TEAD2	120	887	18826	2.82991	0.604096	0.0264676	0.0256552
GOTERM_BP_5	GO:0006281~DNA repair	12	9.23077	0.000499317	RRM1, MCM7, CDK2, MCM3, MCM5, MCM6, TOPBP1, BRCA2, SMC4, POLE, MCM2, SMC2	120	525	18826	3.5859	0.623338	0.0264699	0.0256575
GOTERM_BP_5	GO:1903046~meiotic cell cycle process	8	6.15385	0.000500964	ASPM, BCL2L11, CCNE2, NCAPD2, TOPBP1, BRCA2, SMC4, SMC2	120	220	18826	5.70485	0.62455	0.0264699	0.0256575
GOTERM_BP_5	GO:0048666~neuron development	20	15.3846	0.000573606	POSTN, SEMA3C, NRK, TNC, FN1, NREP, PTN, PTPRF, SNAP91, EEF1A1, FLRT2, PTK7, DPYSL3, ERBB2, ROR1, FAT3, NCAM1, MYH10, DBN1, EZH2	120	1314	18826	2.38787	0.674281	0.0288621	0.0279763
GOTERM_BP_5	GO:1905820~positive regulation of chromosome separation	4	3.07692	0.000575766	NCAPG2, NCAPD2, SMC4, SMC2	120	26	18826	24.1359	0.675654	0.0288621	0.0279763
GOTERM_BP_5	GO:0007346~regulation of mitotic cell cycle	12	9.23077	0.000640409	RRM1, RBL1, CDKN2C, CCDC8, CDK2, IGF2, TOPBP1, MKI67, BRCA2, SOX4, EZH2, LMNB1	120	541	18826	3.47985	0.714182	0.0313	0.0303394
GOTERM_BP_5	GO:0048608~reproductive structure development	12	9.23077	0.000690794	ADAM19, FBN2, ASPM, RRM1, MMP14, KCNE1, BCL2L11, NRK, IGF2, TNC, PTN, BRCA2	120	546	18826	3.44799	0.741011	0.0329391	0.0319281
GOTERM_BP_5	GO:0051960~regulation of nervous system development	18	13.8462	0.000734243	SEMA3C, FN1, NREP, PTN, THBS2, PTPRF, SNAP91, EEF1A1, ASPM, COL3A1, FLRT2, PTK7, DPYSL3, ROR1, FAT3, DBN1, EZH2, LRRC4B	120	1129	18826	2.50124	0.762116	0.033077	0.0320618
GOTERM_BP_5	GO:0010976~positive regulation of neuron projection development	10	7.69231	0.000735118	EEF1A1, PTK7, DPYSL3, FN1, ROR1, PTN, DBN1, PTPRF, SNAP91, EZH2	120	383	18826	4.09617	0.762523	0.033077	0.0320618
GOTERM_BP_5	GO:0061458~reproductive system development	12	9.23077	0.000744444	ADAM19, FBN2, ASPM, RRM1, MMP14, KCNE1, BCL2L11, NRK, IGF2, TNC, PTN, BRCA2	120	551	18826	3.4167	0.766817	0.033077	0.0320618
GOTERM_BP_5	GO:0071295~cellular response to vitamin	4	3.07692	0.000798076	COL1A1, POSTN, TNC, PTN	120	29	18826	21.6391	0.790045	0.0346367	0.0335737
GOTERM_BP_5	GO:0010032~meiotic chromosome condensation	3	2.30769	0.000814981	NCAPD2, SMC4, SMC2	120	7	18826	67.2357	0.796876	0.0346367	0.0335737
GOTERM_BP_5	GO:0044770~cell cycle phase transition	11	8.46154	0.00088535	KLF11, RRM1, RBL1, CDKN2C, CCNE2, CDK2, TOPBP1, POLE, SOX4, EZH2, LMNB1	120	476	18826	3.62546	0.823004	0.0368268	0.0356966
GOTERM_BP_5	GO:0060284~regulation of cell development	18	13.8462	0.00102885	POSTN, SEMA3C, COL14A1, FN1, NREP, PTN, PTPRF, SNAP91, EEF1A1, ASPM, COL3A1, FLRT2, PTK7, DPYSL3, ROR1, FAT3, DBN1, EZH2	120	1164	18826	2.42603	0.866338	0.0419042	0.0406182
GOTERM_BP_5	GO:0035904~aorta development	5	3.84615	0.00112101	FKBP10, COL3A1, APLNR, MYH10, SOX4	120	72	18826	10.8947	0.888397	0.0447261	0.0433534
GOTERM_BP_5	GO:0007584~response to nutrient	7	5.38462	0.00135517	COL1A1, POSTN, UCP3, SCD4, TNC, PTN, ACSL3	120	191	18826	5.74965	0.929431	0.0529873	0.0513611
GOTERM_BP_5	GO:0003279~cardiac septum development	6	4.61538	0.001416	SEMA3C, PTK7, GJA5, APLNR, MYH10, SOX4	120	130	18826	7.24077	0.937353	0.0534247	0.0517851
GOTERM_BP_5	GO:1905475~regulation of protein localization to membrane	7	5.38462	0.00142915	MMP14, KCNE1, ERBB2, GPC3, PTN, ACSL3, DBN1	120	193	18826	5.69007	0.938946	0.0534247	0.0517851
GOTERM_BP_5	GO:0048598~embryonic morphogenesis	13	10	0.00144834	FBN2, IGF2, FN1, MMP14, FRAS1, BCL2L11, PTK7, GJA5, GPC3, APLNR, PHLDB2, SOX4, TEAD2	120	692	18826	2.94723	0.941197	0.0534247	0.0517851
GOTERM_BP_5	GO:0016477~cell migration	21	16.1538	0.00158394	FBN2, COL18A1, POSTN, SEMA3C, IGF2, FN1, PTN, PTPRF, COL1A1, ASPM, VCAN, MMP14, COL3A1, FLRT2, PTK7, DPYSL3, GPC3, GRB10, FAT3, MYH10, PHLDB2	120	1544	18826	2.13378	0.954908	0.0573444	0.0555845
GOTERM_BP_5	GO:0050767~regulation of neurogenesis	16	12.3077	0.00167403	SEMA3C, FN1, NREP, PTN, PTPRF, SNAP91, EEF1A1, ASPM, COL3A1, FLRT2, PTK7, DPYSL3, ROR1, FAT3, DBN1, EZH2	120	1005	18826	2.49765	0.962201	0.0588877	0.0570804
GOTERM_BP_5	GO:0071417~cellular response to organonitrogen compound	13	10	0.00171368	KLF11, DDC, DNMT1, KCNE1, IGF2, PTPRF, COL1A1, COL3A1, COL1A2, BCL2L11, CDK2, GRB10, EZH2	120	706	18826	2.88879	0.965025	0.0588877	0.0570804
GOTERM_BP_5	GO:0007417~central nervous system development	17	13.0769	0.00171693	RRM1, KCNE1, CDKN2C, PTN, ACSL3, BRCA2, PCDH18, ASPM, VCAN, COL3A1, BCL2L11, ERBB2, ROR1, NCAM1, MYH10, SOX4, EZH2	120	1113	18826	2.39624	0.965247	0.0588877	0.0570804
GOTERM_BP_5	GO:0033044~regulation of chromosome organization	10	7.69231	0.00189509	DNMT1, CDK2, ATAD2, IGF2, APLNR, NCAPD2, MKI67, SMC4, MCM2, SMC2	120	439	18826	3.57365	0.975484	0.0632065	0.0612666
GOTERM_BP_5	GO:0006259~DNA metabolic process	16	12.3077	0.00191545	RRM1, DNMT1, MCM7, BRCA2, SMC4, SMC2, NYNRIN, CCNE2, CDK2, MCM3, MCM5, MCM6, TOPBP1, POLE, MCM2, EZH2	120	1019	18826	2.46333	0.976442	0.0632065	0.0612666
GOTERM_BP_5	GO:0007126~meiotic nuclear division	7	5.38462	0.00193984	ASPM, BCL2L11, CCNE2, TOPBP1, BRCA2, SMC4, SMC2	120	205	18826	5.35699	0.977541	0.0632065	0.0612666
GOTERM_BP_5	GO:0050807~regulation of synapse organization	7	5.38462	0.00208674	FLRT2, PTN, THBS2, MYH10, DBN1, SNAP91, LRRC4B	120	208	18826	5.27973	0.983157	0.0668782	0.0648257
GOTERM_BP_5	GO:0098813~nuclear chromosome segregation	8	6.15385	0.00224256	CCNE2, PRC1, NCAPG2, KIF23, NCAPD2, BRCA2, SMC4, SMC2	120	285	18826	4.40374	0.987588	0.070713	0.0685428
GOTERM_BP_5	GO:0061564~axon development	11	8.46154	0.00228831	FLRT2, SEMA3C, ERBB2, TNC, FN1, NCAM1, NREP, PTN, MYH10, DBN1, SNAP91	120	541	18826	3.18986	0.988653	0.0710103	0.068831
GOTERM_BP_5	GO:0085029~extracellular matrix assembly	4	3.07692	0.00236206	FKBP10, COL3A1, COL1A2, PHLDB2	120	42	18826	14.9413	0.99018	0.0721536	0.0699392
GOTERM_BP_5	GO:0010975~regulation of neuron projection development	12	9.23077	0.0024505	EEF1A1, SEMA3C, PTK7, DPYSL3, FN1, ROR1, FAT3, PTN, DBN1, PTPRF, SNAP91, EZH2	120	640	18826	2.94156	0.991742	0.0737035	0.0714415
GOTERM_BP_5	GO:1902969~mitotic DNA replication	3	2.30769	0.00250892	MCM3, MCM6, MCM2	120	12	18826	39.2208	0.992636	0.0743171	0.0720363
GOTERM_BP_5	GO:0051984~positive regulation of chromosome segregation	4	3.07692	0.0028798	NCAPG2, NCAPD2, SMC4, SMC2	120	45	18826	13.9452	0.99644	0.08403	0.0814511
GOTERM_BP_5	GO:0045666~positive regulation of neuron differentiation	10	7.69231	0.00363254	EEF1A1, PTK7, DPYSL3, FN1, ROR1, PTN, DBN1, PTPRF, SNAP91, EZH2	120	484	18826	3.24139	0.999187	0.103881	0.100693
GOTERM_BP_5	GO:0045597~positive regulation of cell differentiation	17	13.0769	0.00366639	FBN2, SEMA3C, FN1, PTN, PTPRF, SNAP91, COL1A1, EEF1A1, ASPM, MMP14, PTK7, DPYSL3, SH3PXD2B, ROR1, DBN1, SOX4, EZH2	120	1201	18826	2.22066	0.999239	0.103881	0.100693
GOTERM_BP_5	GO:0031669~cellular response to nutrient levels	7	5.38462	0.00389604	COL1A1, POSTN, SCD4, TNC, PRKAG2, ANGPTL4, PTN	120	236	18826	4.65332	0.999515	0.108811	0.105471
GOTERM_BP_5	GO:1901990~regulation of mitotic cell cycle phase transition	8	6.15385	0.00403692	RRM1, RBL1, CDKN2C, CDK2, TOPBP1, SOX4, EZH2, LMNB1	120	317	18826	3.9592	0.999632	0.111157	0.107746
GOTERM_BP_5	GO:0031346~positive regulation of cell projection organization	10	7.69231	0.00420551	EEF1A1, PTK7, DPYSL3, FN1, ROR1, PTN, DBN1, PTPRF, SNAP91, EZH2	120	495	18826	3.16936	0.999736	0.114191	0.110687
GOTERM_BP_5	GO:0006310~DNA recombination	8	6.15385	0.00439467	MCM7, MCM3, MCM5, MCM6, TOPBP1, BRCA2, MCM2, EZH2	120	322	18826	3.89772	0.999818	0.117693	0.114081
GOTERM_BP_5	GO:0007076~mitotic chromosome condensation	3	2.30769	0.00448694	NCAPD2, SMC4, SMC2	120	16	18826	29.4156	0.999848	0.11854	0.114902
GOTERM_BP_5	GO:0000070~mitotic sister chromatid segregation	6	4.61538	0.00463318	PRC1, NCAPG2, KIF23, NCAPD2, SMC4, SMC2	120	171	18826	5.50468	0.999886	0.120772	0.117065
GOTERM_BP_5	GO:0010720~positive regulation of cell development	12	9.23077	0.00497668	EEF1A1, ASPM, SEMA3C, PTK7, DPYSL3, FN1, ROR1, PTN, DBN1, PTPRF, SNAP91, EZH2	120	703	18826	2.67795	0.999942	0.128019	0.12409
GOTERM_BP_5	GO:0002009~morphogenesis of an epithelium	11	8.46154	0.00504636	MMP14, FRAS1, SEMA3C, PTK7, KIF26B, TNC, APLNR, GPC3, PHLDB2, SOX4, TEAD2	120	605	18826	2.85242	0.999949	0.128125	0.124193
GOTERM_BP_5	GO:0050769~positive regulation of neurogenesis	11	8.46154	0.00534068	EEF1A1, ASPM, PTK7, DPYSL3, FN1, ROR1, PTN, DBN1, PTPRF, SNAP91, EZH2	120	610	18826	2.82904	0.999972	0.132114	0.128059
GOTERM_BP_5	GO:0061572~actin filament bundle organization	6	4.61538	0.00535441	ELN, DPYSL3, SH3PXD2B, PHLDB2, MYH10, DBN1	120	177	18826	5.31808	0.999972	0.132114	0.128059
GOTERM_BP_5	GO:0090263~positive regulation of canonical Wnt signaling pathway	5	3.84615	0.00540619	COL1A1, ASPM, PTK7, GPC3, SOX4	120	111	18826	7.06682	0.999975	0.132114	0.128059
GOTERM_BP_5	GO:0046546~development of primary male sexual characteristics	6	4.61538	0.00561154	ASPM, RRM1, MMP14, KCNE1, BCL2L11, LHFPL2	120	179	18826	5.25866	0.999983	0.134017	0.129904
GOTERM_BP_5	GO:0070849~response to epidermal growth factor	4	3.07692	0.00562119	COL1A1, EEF1A1, MCM7, ERBB2	120	57	18826	11.0094	0.999984	0.134017	0.129904
GOTERM_BP_5	GO:0010812~negative regulation of cell-substrate adhesion	4	3.07692	0.00742306	COL1A1, POSTN, MMP14, PHLDB2	120	63	18826	9.96085	1	0.174566	0.169208
GOTERM_BP_5	GO:1901987~regulation of cell cycle phase transition	8	6.15385	0.00750052	RRM1, RBL1, CDKN2C, CDK2, TOPBP1, SOX4, EZH2, LMNB1	120	356	18826	3.52547	1	0.174566	0.169208
GOTERM_BP_5	GO:0035239~tube morphogenesis	9	6.92308	0.00771734	MMP14, BCL2L11, PTK7, KIF26B, TNC, APLNR, GPC3, SOX4, TEAD2	120	449	18826	3.14465	1	0.177499	0.172051
GOTERM_BP_5	GO:0048468~cell development	28	21.5385	0.00844298	COL18A1, KCNE1, SEMA3C, COL14A1, NRK, TNC, NREP, PTN, BRCA2, PTPRF, FLRT2, DPYSL3, ERBB2, NCAM1, MYH10, SOX4, POSTN, FN1, SNAP91, EEF1A1, ASPM, COL3A1, CDK6, PTK7, ROR1, FAT3, DBN1, EZH2	120	2678	18826	1.6403	1	0.19193	0.18604
GOTERM_BP_5	GO:0000819~sister chromatid segregation	6	4.61538	0.00868062	PRC1, NCAPG2, KIF23, NCAPD2, SMC4, SMC2	120	199	18826	4.73015	1	0.195064	0.189078
GOTERM_BP_5	GO:0003205~cardiac chamber development	6	4.61538	0.00904048	SEMA3C, PTK7, GJA5, APLNR, MYH10, SOX4	120	201	18826	4.68308	1	0.198586	0.192491
GOTERM_BP_5	GO:0065004~protein-DNA complex assembly	6	4.61538	0.00904048	MCM7, HJURP, MCM3, MCM5, MCM6, MCM2	120	201	18826	4.68308	1	0.198586	0.192491
GOTERM_BP_5	GO:0071300~cellular response to retinoic acid	4	3.07692	0.0091572	COL1A1, PTK7, TNC, TEAD2	120	68	18826	9.22843	1	0.198915	0.19281
GOTERM_BP_5	GO:0032526~response to retinoic acid	5	3.84615	0.0093598	COL1A1, PTK7, TNC, MEST, TEAD2	120	130	18826	6.03397	1	0.199674	0.193546
GOTERM_BP_5	GO:0030334~regulation of cell migration	14	10.7692	0.00939643	FBN2, COL18A1, POSTN, SEMA3C, IGF2, FN1, PTN, COL1A1, MMP14, COL3A1, FLRT2, DPYSL3, TMSB10, PHLDB2	120	985	18826	2.22981	1	0.199674	0.193546
GOTERM_BP_5	GO:0051129~negative regulation of cellular component organization	13	10	0.00987595	POSTN, DNMT1, SEMA3C, ATAD2, PTN, PTPRF, MMP14, DPYSL3, FAT3, TMSB10, PHLDB2, DBN1, MCM2	120	881	18826	2.31496	1	0.203809	0.197554
GOTERM_BP_5	GO:0008284~positive regulation of cell proliferation	15	11.5385	0.00996366	COL18A1, DNMT1, IGF2, TNC, FN1, PTN, ASPM, CDK6, PRC1, ERBB2, CDK2, APLNR, NCAM1, SOX4, EZH2	120	1105	18826	2.12964	1	0.203809	0.197554
GOTERM_BP_5	GO:0022616~DNA strand elongation	3	2.30769	0.0099856	MCM7, MCM3, POLE	120	24	18826	19.6104	1	0.203809	0.197554
GOTERM_BP_5	GO:0001558~regulation of cell growth	9	6.92308	0.010008	TRO, MMP14, CDKN2C, SEMA3C, COL14A1, ERBB2, TNC, FN1, DBN1	120	470	18826	3.00415	1	0.203809	0.197554
GOTERM_BP_5	GO:2000736~regulation of stem cell differentiation	4	3.07692	0.0103019	CDK6, SEMA3C, PTN, TEAD2	120	71	18826	8.8385	1	0.207631	0.201258
GOTERM_BP_5	GO:0045137~development of primary sexual characteristics	7	5.38462	0.0106634	ASPM, RRM1, MMP14, KCNE1, BCL2L11, LHFPL2, BRCA2	120	292	18826	3.7609	1	0.210904	0.204431
GOTERM_BP_5	GO:0031102~neuron projection regeneration	4	3.07692	0.010701	TNC, NREP, PTN, PTPRF	120	72	18826	8.71574	1	0.210904	0.204431
GOTERM_BP_5	GO:0046661~male sex differentiation	6	4.61538	0.0107879	ASPM, RRM1, MMP14, KCNE1, BCL2L11, LHFPL2	120	210	18826	4.48238	1	0.210904	0.204431
GOTERM_BP_5	GO:0003007~heart morphogenesis	7	5.38462	0.0111736	FLRT2, SEMA3C, GJA5, ELN, APLNR, SOX4, TEAD2	120	295	18826	3.72266	1	0.216282	0.209644
GOTERM_BP_5	GO:0005977~glycogen metabolic process	4	3.07692	0.011526	IGF2, GRB10, PRKAG2, PYGL	120	74	18826	8.48018	1	0.21877	0.212056
GOTERM_BP_5	GO:0006073~cellular glucan metabolic process	4	3.07692	0.011526	IGF2, GRB10, PRKAG2, PYGL	120	74	18826	8.48018	1	0.21877	0.212056
GOTERM_BP_5	GO:0044042~glucan metabolic process	4	3.07692	0.0119519	IGF2, GRB10, PRKAG2, PYGL	120	75	18826	8.36711	1	0.224672	0.217777
GOTERM_BP_5	GO:0060485~mesenchyme development	7	5.38462	0.0122457	COL1A1, SEMA3C, PTK7, APLNR, FN1, TEAD2, EZH2	120	301	18826	3.64845	1	0.228003	0.221005
GOTERM_BP_5	GO:0048812~neuron projection morphogenesis	11	8.46154	0.0126085	POSTN, FLRT2, SEMA3C, NRK, ERBB2, FN1, NCAM1, MYH10, DBN1, PTPRF, SNAP91	120	694	18826	2.48662	1	0.230781	0.223699
GOTERM_BP_5	GO:0045596~negative regulation of cell differentiation	13	10	0.012631	POSTN, DNMT1, SEMA3C, IGF2, ZFP608, PTN, ASPM, COL3A1, CDK6, DPYSL3, ERBB2, FAT3, EZH2	120	911	18826	2.23873	1	0.230781	0.223699
GOTERM_BP_5	GO:0030177~positive regulation of Wnt signaling pathway	5	3.84615	0.0132385	COL1A1, ASPM, PTK7, GPC3, SOX4	120	144	18826	5.44734	1	0.235046	0.227833
GOTERM_BP_5	GO:0060976~coronary vasculature development	4	3.07692	0.0132833	PTK7, APLNR, GPC3, MYH10	120	78	18826	8.0453	1	0.235046	0.227833
GOTERM_BP_5	GO:0099560~synaptic membrane adhesion	3	2.30769	0.0134532	PTPRF, PCDH17, LRRC4B	120	28	18826	16.8089	1	0.235046	0.227833
GOTERM_BP_5	GO:0035113~embryonic appendage morphogenesis	5	3.84615	0.0135492	FBN2, FRAS1, BCL2L11, GJA5, GPC3	120	145	18826	5.40977	1	0.235046	0.227833
GOTERM_BP_5	GO:0030326~embryonic limb morphogenesis	5	3.84615	0.0135492	FBN2, FRAS1, BCL2L11, GJA5, GPC3	120	145	18826	5.40977	1	0.235046	0.227833
GOTERM_BP_5	GO:0007067~mitotic nuclear division	7	5.38462	0.0135858	PRC1, NCAPG2, IGF2, KIF23, NCAPD2, SMC4, SMC2	120	308	18826	3.56553	1	0.235046	0.227833
GOTERM_BP_5	GO:0060562~epithelial tube morphogenesis	8	6.15385	0.0139747	MMP14, PTK7, KIF26B, TNC, APLNR, GPC3, SOX4, TEAD2	120	402	18826	3.12206	1	0.239654	0.232299
GOTERM_BP_5	GO:0003171~atrioventricular valve development	3	2.30769	0.0143906	GJA5, APLNR, SOX4	120	29	18826	16.2293	1	0.244641	0.237133
GOTERM_BP_5	GO:1905818~regulation of chromosome separation	4	3.07692	0.0146962	NCAPG2, NCAPD2, SMC4, SMC2	120	81	18826	7.74733	1	0.247399	0.239806
GOTERM_BP_5	GO:0048858~cell projection morphogenesis	11	8.46154	0.0148491	POSTN, FLRT2, SEMA3C, NRK, ERBB2, FN1, NCAM1, MYH10, DBN1, PTPRF, SNAP91	120	712	18826	2.42376	1	0.247399	0.239806
GOTERM_BP_5	GO:2000145~regulation of cell motility	14	10.7692	0.0149325	FBN2, COL18A1, POSTN, SEMA3C, IGF2, FN1, PTN, COL1A1, MMP14, COL3A1, FLRT2, DPYSL3, TMSB10, PHLDB2	120	1046	18826	2.09978	1	0.247399	0.239806
GOTERM_BP_5	GO:0048844~artery morphogenesis	4	3.07692	0.0151853	FKBP10, COL3A1, GJA5, SOX4	120	82	18826	7.65285	1	0.249473	0.241816
GOTERM_BP_5	GO:0050678~regulation of epithelial cell proliferation	8	6.15385	0.0156032	CDK6, CD109, ERBB2, IGF2, APLNR, GPC3, PTN, BRCA2	120	411	18826	3.05369	1	0.251322	0.243609
GOTERM_BP_5	GO:0007162~negative regulation of cell adhesion	7	5.38462	0.015674	COL1A1, POSTN, MMP14, ERBB2, TNC, ZFP608, PHLDB2	120	318	18826	3.45341	1	0.251322	0.243609
GOTERM_BP_5	GO:0070192~chromosome organization involved in meiotic cell cycle	4	3.07692	0.0156835	CCNE2, NCAPD2, SMC4, SMC2	120	83	18826	7.56064	1	0.251322	0.243609
GOTERM_BP_5	GO:0003231~cardiac ventricle development	5	3.84615	0.0158543	SEMA3C, PTK7, GJA5, APLNR, SOX4	120	152	18826	5.16064	1	0.251993	0.244259
GOTERM_BP_5	GO:0007420~brain development	12	9.23077	0.0161777	ASPM, RRM1, COL3A1, KCNE1, BCL2L11, NCAM1, PTN, ACSL3, BRCA2, PCDH18, MYH10, EZH2	120	831	18826	2.26546	1	0.25506	0.247232
GOTERM_BP_5	GO:2001252~positive regulation of chromosome organization	6	4.61538	0.0168231	DNMT1, CDK2, APLNR, NCAPD2, SMC4, SMC2	120	235	18826	4.00553	1	0.263113	0.255038
GOTERM_BP_5	GO:0007167~enzyme linked receptor protein signaling pathway	13	10	0.0174412	FBN2, IGF2, NREP, PTPRF, COL1A1, COL3A1, COL1A2, FLRT2, CD109, ERBB2, GPC3, GRB10, ROR1	120	953	18826	2.14007	1	0.269277	0.261012
GOTERM_BP_5	GO:0031344~regulation of cell projection organization	12	9.23077	0.0175229	EEF1A1, SEMA3C, PTK7, DPYSL3, FN1, ROR1, FAT3, PTN, DBN1, PTPRF, SNAP91, EZH2	120	841	18826	2.23853	1	0.269277	0.261012
GOTERM_BP_5	GO:0032355~response to estradiol	5	3.84615	0.017643	COL1A1, POSTN, BCL2L11, PTN, EZH2	120	157	18826	4.99628	1	0.269277	0.261012
GOTERM_BP_5	GO:0060411~cardiac septum morphogenesis	4	3.07692	0.0177681	SEMA3C, GJA5, APLNR, SOX4	120	87	18826	7.21303	1	0.269277	0.261012
GOTERM_BP_5	GO:0033043~regulation of organelle organization	17	13.0769	0.0180236	DNMT1, ELN, ATAD2, IGF2, MKI67, SMC4, SMC2, BCL2L11, CCDC8, SH3PXD2B, CDK2, APLNR, NCAPD2, TMSB10, PHLDB2, DBN1, MCM2	120	1430	18826	1.86505	1	0.270451	0.262151
GOTERM_BP_5	GO:0003281~ventricular septum development	4	3.07692	0.0183122	PTK7, GJA5, APLNR, SOX4	120	88	18826	7.13106	1	0.270451	0.262151
GOTERM_BP_5	GO:0000904~cell morphogenesis involved in differentiation	12	9.23077	0.0183693	COL18A1, POSTN, FLRT2, SEMA3C, ERBB2, FN1, FAT3, NCAM1, MYH10, DBN1, PTPRF, SNAP91	120	847	18826	2.22267	1	0.270451	0.262151
GOTERM_BP_5	GO:0001655~urogenital system development	8	6.15385	0.018399	VCAN, FRAS1, BCL2L11, PTK7, KIF26B, TNC, GPC3, SOX4	120	425	18826	2.9531	1	0.270451	0.262151
GOTERM_BP_5	GO:0032990~cell part morphogenesis	11	8.46154	0.0193908	POSTN, FLRT2, SEMA3C, NRK, ERBB2, FN1, NCAM1, MYH10, DBN1, PTPRF, SNAP91	120	743	18826	2.32263	1	0.282904	0.274221
GOTERM_BP_5	GO:0006112~energy reserve metabolic process	4	3.07692	0.0205808	IGF2, GRB10, PRKAG2, PYGL	120	92	18826	6.82101	1	0.298041	0.288894
GOTERM_BP_5	GO:0001666~response to hypoxia	7	5.38462	0.0218475	POSTN, MMP14, FNDC1, UCP3, ANGPTL4, PTN, SOX4	120	343	18826	3.2017	1	0.314041	0.304403
GOTERM_BP_5	GO:0030324~lung development	6	4.61538	0.022007	COL3A1, MMP14, PTK7, TNC, GPC3, PTN	120	252	18826	3.73532	1	0.314041	0.304403
GOTERM_BP_5	GO:0035909~aorta morphogenesis	3	2.30769	0.0228464	FKBP10, COL3A1, SOX4	120	37	18826	12.7203	1	0.323657	0.313724
GOTERM_BP_5	GO:0030323~respiratory tube development	6	4.61538	0.0230183	COL3A1, MMP14, PTK7, TNC, GPC3, PTN	120	255	18826	3.69137	1	0.323746	0.31381
GOTERM_BP_5	GO:1901652~response to peptide	9	6.92308	0.0235072	COL1A1, KLF11, COL3A1, BCL2L11, UCP3, CDK2, IGF2, GRB10, PTPRF	120	550	18826	2.56718	1	0.328262	0.318187
GOTERM_BP_5	GO:0001953~negative regulation of cell-matrix adhesion	3	2.30769	0.0240174	POSTN, MMP14, PHLDB2	120	38	18826	12.3855	1	0.332954	0.322735
GOTERM_BP_5	GO:0048568~embryonic organ development	9	6.92308	0.0241839	FBN2, MMP14, PTK7, GJA5, NRK, IGF2, APLNR, POLE, TEAD2	120	553	18826	2.55325	1	0.332954	0.322735
GOTERM_BP_5	GO:0044264~cellular polysaccharide metabolic process	4	3.07692	0.0249063	IGF2, GRB10, PRKAG2, PYGL	120	99	18826	6.33872	1	0.336107	0.325792
GOTERM_BP_5	GO:0060722~cell proliferation involved in embryonic placenta development	2	1.53846	0.0250474	NRK, IGF2	120	4	18826	78.4417	1	0.336107	0.325792
GOTERM_BP_5	GO:1902806~regulation of cell cycle G1/S phase transition	5	3.84615	0.0251006	RRM1, RBL1, CDKN2C, SOX4, EZH2	120	175	18826	4.48238	1	0.336107	0.325792
GOTERM_BP_5	GO:0050680~negative regulation of epithelial cell proliferation	5	3.84615	0.0251006	CDK6, CD109, GPC3, PTN, BRCA2	120	175	18826	4.48238	1	0.336107	0.325792
GOTERM_BP_5	GO:0008584~male gonad development	5	3.84615	0.0265023	ASPM, RRM1, MMP14, KCNE1, BCL2L11	120	178	18826	4.40684	1	0.352463	0.341646
GOTERM_BP_5	GO:0007015~actin filament organization	8	6.15385	0.0268981	GAS2L3, ELN, DPYSL3, SH3PXD2B, PHLDB2, TMSB10, MYH10, DBN1	120	460	18826	2.72841	1	0.355309	0.344404
GOTERM_BP_5	GO:0001525~angiogenesis	9	6.92308	0.027275	COL18A1, MMP14, GJA5, IGF2, APLNR, FN1, ANGPTL4, PTN, THBS2	120	566	18826	2.49461	1	0.355899	0.344976
GOTERM_BP_5	GO:0000902~cell morphogenesis	14	10.7692	0.0273068	COL18A1, POSTN, SEMA3C, NRK, FN1, PTN, PTPRF, SNAP91, FLRT2, ERBB2, FAT3, NCAM1, MYH10, DBN1	120	1136	18826	1.93342	1	0.355899	0.344976
GOTERM_BP_5	GO:0008285~negative regulation of cell proliferation	11	8.46154	0.0277031	KLF11, CDKN2C, CDK6, CD109, NRK, ERBB2, GPC3, PTN, BRCA2, PTPRF, SOX4	120	788	18826	2.19	1	0.358673	0.347665
GOTERM_BP_5	GO:0051304~chromosome separation	4	3.07692	0.0282729	NCAPG2, NCAPD2, SMC4, SMC2	120	104	18826	6.03397	1	0.363441	0.352287
GOTERM_BP_5	GO:0031214~biomineral tissue development	5	3.84615	0.0284432	FBN2, COL1A1, COL1A2, GPC3, PTN	120	182	18826	4.30998	1	0.363441	0.352287
GOTERM_BP_5	GO:0001501~skeletal system development	9	6.92308	0.0287908	FBN2, COL1A1, COL3A1, VCAN, MMP14, COL1A2, GJA5, SH3PXD2B, SOX4	120	572	18826	2.46844	1	0.365494	0.354276
GOTERM_BP_5	GO:0001822~kidney development	7	5.38462	0.0294916	VCAN, FRAS1, BCL2L11, PTK7, KIF26B, GPC3, SOX4	120	368	18826	2.98419	1	0.371974	0.360558
GOTERM_BP_5	GO:0045132~meiotic chromosome segregation	4	3.07692	0.0296839	CCNE2, BRCA2, SMC4, SMC2	120	106	18826	5.92013	1	0.372	0.360584
GOTERM_BP_5	GO:0007423~sensory organ development	10	7.69231	0.029978	FBN2, RRM1, BCL2L11, PTK7, SH3PXD2B, ROR1, FAT3, PTN, MYH10, MCM2	120	686	18826	2.28693	1	0.373293	0.361837
GOTERM_BP_5	GO:0009890~negative regulation of biosynthetic process	20	15.3846	0.0307147	KLF11, TIA1, DNMT1, MYEF2, PEG3, ATAD2, IGF2, FN1, ZFP608, CHD3, BRCA2, EEF1A1, TRO, RBL1, CDK6, CDK2, GRB10, MAGED2, ITM2A, EZH2	120	1909	18826	1.64362	1	0.380046	0.368382
GOTERM_BP_5	GO:0060993~kidney morphogenesis	4	3.07692	0.0326159	FRAS1, KIF26B, GPC3, SOX4	120	110	18826	5.70485	1	0.401032	0.388725
GOTERM_BP_5	GO:0071774~response to fibroblast growth factor	4	3.07692	0.0333718	COL1A1, POSTN, FLRT2, TNC	120	111	18826	5.65345	1	0.406187	0.393721
GOTERM_BP_5	GO:0010558~negative regulation of macromolecule biosynthetic process	19	14.6154	0.0336488	KLF11, TIA1, DNMT1, MYEF2, PEG3, ATAD2, IGF2, FN1, ZFP608, CHD3, BRCA2, TRO, RBL1, CDK6, CDK2, GRB10, MAGED2, ITM2A, EZH2	120	1799	18826	1.65691	1	0.406187	0.393721
GOTERM_BP_5	GO:0001890~placenta development	5	3.84615	0.0336584	ADAM19, FBN2, NRK, IGF2, PTN	120	192	18826	4.0855	1	0.406187	0.393721
GOTERM_BP_5	GO:0060541~respiratory system development	6	4.61538	0.0339238	COL3A1, MMP14, PTK7, TNC, GPC3, PTN	120	283	18826	3.32615	1	0.406337	0.393866
GOTERM_BP_5	GO:0072001~renal system development	7	5.38462	0.0340866	VCAN, FRAS1, BCL2L11, PTK7, KIF26B, GPC3, SOX4	120	381	18826	2.88237	1	0.406337	0.393866
GOTERM_BP_5	GO:0008406~gonad development	6	4.61538	0.0352538	ASPM, RRM1, MMP14, KCNE1, BCL2L11, BRCA2	120	286	18826	3.29126	1	0.417704	0.404884
GOTERM_BP_5	GO:1902749~regulation of cell cycle G2/M phase transition	4	3.07692	0.0356938	RRM1, CDK2, TOPBP1, LMNB1	120	114	18826	5.50468	1	0.420369	0.407468
GOTERM_BP_5	GO:0051256~mitotic spindle midzone assembly	2	1.53846	0.0373368	PRC1, KIF23	120	6	18826	52.2944	1	0.426863	0.413762
GOTERM_BP_5	GO:1902292~cell cycle DNA replication initiation	2	1.53846	0.0373368	MCM3, MCM2	120	6	18826	52.2944	1	0.426863	0.413762
GOTERM_BP_5	GO:1902315~nuclear cell cycle DNA replication initiation	2	1.53846	0.0373368	MCM3, MCM2	120	6	18826	52.2944	1	0.426863	0.413762
GOTERM_BP_5	GO:1902975~mitotic DNA replication initiation	2	1.53846	0.0373368	MCM3, MCM2	120	6	18826	52.2944	1	0.426863	0.413762
GOTERM_BP_5	GO:0003284~septum primum development	2	1.53846	0.0373368	GJA5, SOX4	120	6	18826	52.2944	1	0.426863	0.413762
GOTERM_BP_5	GO:0030282~bone mineralization	4	3.07692	0.0380971	FBN2, COL1A2, GPC3, PTN	120	117	18826	5.36353	1	0.430578	0.417363
GOTERM_BP_5	GO:0030036~actin cytoskeleton organization	10	7.69231	0.0381023	GAS2L3, PTK7, ELN, NRK, DPYSL3, SH3PXD2B, PHLDB2, TMSB10, MYH10, DBN1	120	717	18826	2.18805	1	0.430578	0.417363
GOTERM_BP_5	GO:1900006~positive regulation of dendrite development	4	3.07692	0.0389162	PTN, DBN1, PTPRF, EZH2	120	118	18826	5.31808	1	0.437249	0.423829
GOTERM_BP_5	GO:0010721~negative regulation of cell development	7	5.38462	0.0424477	ASPM, POSTN, COL3A1, SEMA3C, DPYSL3, FAT3, PTN	120	402	18826	2.7318	1	0.474201	0.459648
GOTERM_BP_5	GO:0032963~collagen metabolic process	4	3.07692	0.0431456	COL1A1, MMP14, COL1A2, FN1	120	123	18826	5.1019	1	0.47926	0.464551
GOTERM_BP_5	GO:0000022~mitotic spindle elongation	2	1.53846	0.0434238	PRC1, KIF23	120	7	18826	44.8238	1	0.479625	0.464905
GOTERM_BP_5	GO:0019220~regulation of phosphate metabolic process	19	14.6154	0.0436758	CDKN2C, MCM7, NRK, IGF2, FN1, PRKAG2, ACSL3, LMNB1, EEF1A1, VCAN, RBL1, CCNE2, FNDC1, CD109, ERBB2, APLNR, GRB10, ROR1, EZH2	120	1856	18826	1.60603	1	0.479698	0.464976
GOTERM_BP_5	GO:0060412~ventricular septum morphogenesis	3	2.30769	0.0442938	GJA5, APLNR, SOX4	120	53	18826	8.88019	1	0.482497	0.467689
GOTERM_BP_5	GO:0051174~regulation of phosphorus metabolic process	19	14.6154	0.0446494	CDKN2C, MCM7, NRK, IGF2, FN1, PRKAG2, ACSL3, LMNB1, EEF1A1, VCAN, RBL1, CCNE2, FNDC1, CD109, ERBB2, APLNR, GRB10, ROR1, EZH2	120	1861	18826	1.60171	1	0.482497	0.467689
GOTERM_BP_5	GO:0048534~hematopoietic or lymphoid organ development	13	10	0.044671	NCAPG2, ZFP608, BRCA2, MMP14, CDK6, BCL2L11, HEPH, CD109, ERBB2, GPC3, ITM2A, SOX4, EZH2	120	1097	18826	1.85915	1	0.482497	0.467689
GOTERM_BP_5	GO:0006325~chromatin organization	11	8.46154	0.0449954	DNMT1, RBL1, CDK2, ATAD2, IGF2, APLNR, HJURP, CHD3, BRCA2, MCM2, EZH2	120	857	18826	2.01367	1	0.48333	0.468496
GOTERM_BP_5	GO:0048483~autonomic nervous system development	3	2.30769	0.0458116	ERBB2, FN1, SOX4	120	54	18826	8.71574	1	0.489408	0.474388
GOTERM_BP_5	GO:0046620~regulation of organ growth	4	3.07692	0.0466882	BCL2L11, COL14A1, IGF2, NCAM1	120	127	18826	4.94121	1	0.496063	0.480838
GOTERM_BP_5	GO:0000226~microtubule cytoskeleton organization	9	6.92308	0.0476148	ASPM, GAS2L3, PRC1, CCDC8, CDK2, KIF23, CHD3, BRCA2, PHLDB2	120	633	18826	2.23057	1	0.503173	0.48773
GOTERM_BP_5	GO:0001649~osteoblast differentiation	5	3.84615	0.0489903	FBN2, COL1A1, CDK6, SH3PXD2B, IGF2	120	217	18826	3.61482	1	0.514925	0.499121
GOTERM_BP_5	GO:0051231~spindle elongation	2	1.53846	0.0494726	PRC1, KIF23	120	8	18826	39.2208	1	0.516528	0.500675
GOTERM_BP_5	GO:2000113~negative regulation of cellular macromolecule biosynthetic process	18	13.8462	0.0496712	KLF11, TIA1, DNMT1, MYEF2, PEG3, ATAD2, IGF2, ZFP608, CHD3, BRCA2, TRO, RBL1, CDK6, CDK2, GRB10, MAGED2, ITM2A, EZH2	120	1754	18826	1.60998	1	0.516528	0.500675

## Sheet: miR-139-5p-KEGG
Category	Term	Count	%	PValue	Genes	List Total	Pop Hits	Pop Total	Fold Enrichment	Bonferroni	Benjamini	FDR
KEGG_PATHWAY	mmu04110:Cell cycle	10	7.69231	1.02989e-07	RBL1, CDKN2C, CDK6, CCNE2, MCM7, CDK2, MCM3, MCM5, MCM6, MCM2	60	125	8977	11.9693	1.41094e-05	1.41095e-05	1.33885e-05
KEGG_PATHWAY	mmu03030:DNA replication	6	4.61538	2.88045e-06	MCM7, MCM3, MCM5, MCM6, POLE, MCM2	60	35	8977	25.6486	0.000394545	0.000197311	0.000187229
KEGG_PATHWAY	mmu04151:PI3K-Akt signaling pathway	11	8.46154	0.000100648	COL1A1, CDK6, COL1A2, BCL2L11, CCNE2, CDK2, ERBB2, IGF2, TNC, FN1, THBS2	60	359	8977	4.58435	0.0136948	0.00459625	0.00436141
KEGG_PATHWAY	mmu04512:ECM-receptor interaction	6	4.61538	0.000266504	COL1A1, COL1A2, FRAS1, TNC, FN1, THBS2	60	88	8977	10.2011	0.0358573	0.00912777	0.00866139
KEGG_PATHWAY	mmu04974:Protein digestion and absorption	6	4.61538	0.000686123	COL1A1, COL18A1, COL3A1, COL1A2, COL14A1, ELN	60	108	8977	8.31204	0.0897456	0.0173692	0.0164817
KEGG_PATHWAY	mmu05206:MicroRNAs in cancer	9	6.92308	0.000760696	DNMT1, CDK6, BCL2L11, CCNE2, ERBB2, TNC, KIF23, SOX4, EZH2	60	303	8977	4.44406	0.0990045	0.0173692	0.0164817
KEGG_PATHWAY	mmu05165:Human papillomavirus infection	9	6.92308	0.00237208	COL1A1, RBL1, CDK6, COL1A2, CCNE2, CDK2, TNC, FN1, THBS2	60	362	8977	3.71975	0.277733	0.046425	0.0440529
KEGG_PATHWAY	mmu03320:PPAR signaling pathway	5	3.84615	0.00271175	SCD4, SCD2, HMGCS2, ANGPTL4, ACSL3	60	89	8977	8.40543	0.310656	0.0464387	0.044066
KEGG_PATHWAY	mmu04510:Focal adhesion	6	4.61538	0.010073	COL1A1, COL1A2, ERBB2, TNC, FN1, THBS2	60	201	8977	4.46617	0.750176	0.149445	0.14181
KEGG_PATHWAY	mmu05205:Proteoglycans in cancer	6	4.61538	0.0109084	COL1A1, COL1A2, ERBB2, IGF2, FN1, GPC3	60	205	8977	4.37902	0.777464	0.149445	0.14181
KEGG_PATHWAY	mmu05222:Small cell lung cancer	4	3.07692	0.0230489	CDK6, CCNE2, CDK2, FN1	60	93	8977	6.43513	0.95902	0.287064	0.272397
KEGG_PATHWAY	mmu04933:AGE-RAGE signaling pathway in diabetic complications	4	3.07692	0.0285346	COL1A1, COL3A1, COL1A2, FN1	60	101	8977	5.92541	0.981053	0.32577	0.309125
KEGG_PATHWAY	mmu05146:Amoebiasis	4	3.07692	0.0330655	COL1A1, COL3A1, COL1A2, FN1	60	107	8977	5.59315	0.990014	0.348459	0.330655

## Sheet: miR-145a-5p-GO
Category	Term	Count	%	PValue	Genes	List Total	Pop Hits	Pop Total	Fold Enrichment	Bonferroni	Benjamini	FDR
GOTERM_BP_5	GO:1903047~mitotic cell cycle process	25	17.7305	8.51805e-11	CUL7, NCAPG2, SMC4, SMC2, LMNB1, TOPBP1, MYH10, POLE, KLF11, RRM1, CDKN2C, IGF2, KIF23, KLHDC8B, CCNA2, RBL1, CCNE2, PRC1, CCNG2, CDK2, MCM3, MCM4, MCM6, KIF20A, EZH2	129	717	18826	5.08849	1.64909e-07	1.6491e-07	1.60906e-07
GOTERM_BP_5	GO:0006270~DNA replication initiation	8	5.67376	7.8455e-10	CCNE2, MCM7, CDK2, MCM3, MCM4, MCM5, MCM6, TOPBP1	129	29	18826	40.2588	1.51889e-06	7.59444e-07	7.41007e-07
GOTERM_BP_5	GO:1902299~pre-replicative complex assembly involved in cell cycle DNA replication	5	3.5461	1.3974e-07	MCM7, MCM3, MCM4, MCM5, MCM6	129	8	18826	91.2112	0.0002705	6.76342e-05	6.59923e-05
GOTERM_BP_5	GO:0006267~pre-replicative complex assembly involved in nuclear cell cycle DNA replication	5	3.5461	1.3974e-07	MCM7, MCM3, MCM4, MCM5, MCM6	129	8	18826	91.2112	0.0002705	6.76342e-05	6.59923e-05
GOTERM_BP_5	GO:0072359~circulatory system development	27	19.1489	3.52799e-07	COL18A1, FKBP10, CUL7, DNMT1, SEMA3C, COL14A1, ELN, PTN, THBS2, FLRT2, GJA5, SH3PXD2B, ERBB2, GPC3, NCAM1, MYH10, TEAD2, IGF2, FN1, ADAM19, COL1A1, VCAN, COL3A1, MMP14, PTK7, APLNR, ANGPTL4	129	1271	18826	3.10018	0.000682785	0.000136604	0.000133287
GOTERM_BP_5	GO:0071363~cellular response to growth factor stimulus	19	13.4752	2.13744e-06	FBN2, DDC, POSTN, DNMT1, MCM7, NREP, PTN, PTPRF, ASPN, COL1A1, CCNA2, EEF1A1, COL3A1, FLRT2, CD109, ERBB2, GPC3, GRB10, DBN1	129	728	18826	3.80882	0.00412954	0.00059143	0.000577072
GOTERM_BP_5	GO:0071103~DNA conformation change	12	8.51064	2.13844e-06	TOP2A, MCM7, CDK2, NCAPG2, HJURP, MCM3, MCM4, MCM5, MCM6, SMC4, SMC2, EZH2	129	267	18826	6.55901	0.00413146	0.00059143	0.000577072
GOTERM_BP_5	GO:0010564~regulation of cell cycle process	18	12.766	3.04283e-06	RRM1, CUL7, CDKN2C, NCAPG2, IGF2, KIF23, MKI67, BRCA2, SMC4, SMC2, LMNB1, RBL1, PRC1, CCDC8, CDK2, TOPBP1, KIF20A, EZH2	129	671	18826	3.91488	0.00587361	0.000736365	0.000718488
GOTERM_BP_5	GO:0007507~heart development	18	12.766	4.76612e-06	SEMA3C, COL14A1, ELN, FN1, PTN, ADAM19, VCAN, COL3A1, FLRT2, PTK7, GJA5, SH3PXD2B, ERBB2, GPC3, APLNR, NCAM1, MYH10, TEAD2	129	694	18826	3.78514	0.0091848	0.00102525	0.00100036
GOTERM_BP_5	GO:0006260~DNA replication	11	7.80142	7.37436e-06	RRM1, CCNE2, MCM7, CDK2, MCM3, MCM4, MCM5, MCM6, TOPBP1, BRCA2, POLE	129	247	18826	6.49926	0.0141754	0.00142768	0.00139302
GOTERM_BP_5	GO:0072358~cardiovascular system development	19	13.4752	1.16083e-05	COL18A1, FKBP10, CUL7, DNMT1, SEMA3C, IGF2, FN1, PTN, THBS2, COL1A1, MMP14, COL3A1, PTK7, GJA5, GPC3, APLNR, ANGPTL4, MYH10, TEAD2	129	823	18826	3.36916	0.0222232	0.00187281	0.00182734
GOTERM_BP_5	GO:0001944~vasculature development	19	13.4752	1.16083e-05	COL18A1, FKBP10, CUL7, DNMT1, SEMA3C, IGF2, FN1, PTN, THBS2, COL1A1, MMP14, COL3A1, PTK7, GJA5, GPC3, APLNR, ANGPTL4, MYH10, TEAD2	129	823	18826	3.36916	0.0222232	0.00187281	0.00182734
GOTERM_BP_5	GO:0009887~animal organ morphogenesis	23	16.3121	1.4371e-05	FBN2, SEMA3C, ELN, IGF2, TNC, NTN4, PTN, MKI67, ASPN, COL1A1, MMP14, COL3A1, FRAS1, BCL2L11, FLRT2, PTK7, KIF26B, GJA5, SH3PXD2B, GPC3, APLNR, FAT3, TEAD2	129	1181	18826	2.84215	0.027439	0.00214017	0.00208822
GOTERM_BP_5	GO:0031175~neuron projection development	22	15.6028	1.76569e-05	POSTN, CUL7, SEMA3C, NRK, TNC, FN1, TET1, NREP, PTN, PTPRF, SNAP91, EEF1A1, FLRT2, PTK7, DPYSL3, CDH11, ERBB2, FAT3, NCAM1, MYH10, DBN1, EZH2	129	1107	18826	2.9003	0.0336065	0.0024417	0.00238243
GOTERM_BP_5	GO:0001568~blood vessel development	18	12.766	2.06939e-05	COL18A1, FKBP10, CUL7, SEMA3C, IGF2, FN1, PTN, THBS2, COL1A1, MMP14, COL3A1, PTK7, GJA5, GPC3, APLNR, ANGPTL4, MYH10, TEAD2	129	777	18826	3.3808	0.0392719	0.00267089	0.00260605
GOTERM_BP_5	GO:0007399~nervous system development	37	26.2411	2.26474e-05	CUL7, KCNE1, SEMA3C, NRK, TNC, NTN4, NREP, PTN, THBS2, BRCA2, PCDH18, PTPRF, PCDH17, BCL2L11, FLRT2, DPYSL3, ERBB2, NCAM1, MYH10, TEAD2, LRRC4B, POSTN, RRM1, CDKN2C, FN1, TET1, SNAP91, EEF1A1, VCAN, COL3A1, MMP14, CDK6, PTK7, CDH11, FAT3, DBN1, EZH2	129	2639	18826	2.04612	0.0428985	0.00274033	0.00267381
GOTERM_BP_5	GO:0000280~nuclear division	14	9.92908	3.31381e-05	TOP2A, CUL7, NCAPG2, IGF2, KIF23, MKI67, BRCA2, SMC4, SMC2, BCL2L11, CCNE2, PRC1, CCDC8, TOPBP1	129	495	18826	4.12754	0.0621417	0.00377385	0.00368223
GOTERM_BP_5	GO:0033260~nuclear DNA replication	5	3.5461	6.32582e-05	MCM7, MCM3, MCM4, MCM5, MCM6	129	32	18826	22.8028	0.115269	0.00680377	0.0066386
GOTERM_BP_5	GO:0048666~neuron development	23	16.3121	7.2284e-05	POSTN, CUL7, SEMA3C, NRK, TNC, NTN4, FN1, TET1, NREP, PTN, PTPRF, SNAP91, EEF1A1, FLRT2, PTK7, DPYSL3, CDH11, ERBB2, FAT3, NCAM1, MYH10, DBN1, EZH2	129	1314	18826	2.55447	0.130596	0.00736535	0.00718655
GOTERM_BP_5	GO:0044786~cell cycle DNA replication	5	3.5461	0.000101466	MCM7, MCM3, MCM4, MCM5, MCM6	129	36	18826	20.2692	0.178355	0.00982186	0.00958342
GOTERM_BP_5	GO:0048513~animal organ development	47	33.3333	0.000118423	TOP2A, FBN2, CUL7, KCNE1, SEMA3C, COL14A1, NRK, ELN, NCAPG2, TNC, NTN4, ZFP608, PTN, MKI67, BRCA2, PCDH18, BCL2L11, FLRT2, HEPH, GJA5, SH3PXD2B, ERBB2, GPC3, NCAM1, MYH10, POLE, TEAD2, RRM1, IGF2, FN1, ASPN, CCNA2, ADAM19, COL1A1, VCAN, COL3A1, MMP14, CDK6, FRAS1, PTK7, KIF26B, CD109, APLNR, TXNIP, FAT3, ITM2A, EZH2	129	4042	18826	1.69695	0.204894	0.0109175	0.0106524
GOTERM_BP_5	GO:0044772~mitotic cell cycle phase transition	12	8.51064	0.000149414	CCNA2, KLF11, RRM1, RBL1, CDKN2C, CCNE2, CCNG2, CDK2, TOPBP1, POLE, EZH2, LMNB1	129	423	18826	4.14008	0.251203	0.0131485	0.0128293
GOTERM_BP_5	GO:0006259~DNA metabolic process	19	13.4752	0.000183926	TOP2A, RRM1, DNMT1, MCM7, TET1, BRCA2, SMC4, SMC2, NYNRIN, CCNA2, CCNE2, CDK2, MCM3, MCM4, MCM5, MCM6, TOPBP1, POLE, EZH2	129	1019	18826	2.72112	0.299607	0.0150704	0.0147045
GOTERM_BP_5	GO:0031670~cellular response to nutrient	5	3.5461	0.000186823	COL1A1, POSTN, SCD4, TNC, PTN	129	42	18826	17.3736	0.303524	0.0150704	0.0147045
GOTERM_BP_5	GO:0022008~neurogenesis	28	19.8582	0.000241348	CUL7, SEMA3C, NRK, TNC, NTN4, NREP, PTN, PTPRF, FLRT2, DPYSL3, ERBB2, NCAM1, MYH10, POSTN, CDKN2C, FN1, TET1, SNAP91, EEF1A1, VCAN, COL3A1, MMP14, CDK6, PTK7, CDH11, FAT3, DBN1, EZH2	129	1947	18826	2.09875	0.373312	0.01869	0.0182363
GOTERM_BP_5	GO:0051130~positive regulation of cellular component organization	24	17.0213	0.000256181	CUL7, DNMT1, IGF2, FN1, TET1, PTN, THBS2, SMC4, PTPRF, SNAP91, SMC2, EEF1A1, BCL2L11, FLRT2, PTK7, DPYSL3, SH3PXD2B, CDK2, GPC3, APLNR, PHLDB2, DBN1, EZH2, LRRC4B	129	1536	18826	2.28028	0.391056	0.0190756	0.0186125
GOTERM_BP_5	GO:0000082~G1/S transition of mitotic cell cycle	8	5.67376	0.000283818	KLF11, RRM1, RBL1, CDKN2C, CCNE2, CDK2, POLE, EZH2	129	186	18826	6.2769	0.42279	0.0203508	0.0198568
GOTERM_BP_5	GO:0071559~response to transforming growth factor beta	9	6.38298	0.000367992	FBN2, COL1A1, POSTN, COL3A1, DNMT1, CD109, NREP, DBN1, ASPN	129	256	18826	5.13063	0.509615	0.0254441	0.0248263
GOTERM_BP_5	GO:0044770~cell cycle phase transition	12	8.51064	0.000410358	CCNA2, KLF11, RRM1, RBL1, CDKN2C, CCNE2, CCNG2, CDK2, TOPBP1, POLE, EZH2, LMNB1	129	476	18826	3.67911	0.548246	0.027395	0.0267299
GOTERM_BP_5	GO:0022616~DNA strand elongation	4	2.83688	0.00055974	MCM7, MCM3, MCM4, POLE	129	24	18826	24.323	0.661747	0.0361219	0.035245
GOTERM_BP_5	GO:0000904~cell morphogenesis involved in differentiation	16	11.3475	0.000640353	COL18A1, POSTN, CUL7, SEMA3C, NTN4, FN1, TET1, PTPRF, SNAP91, FLRT2, CDH11, ERBB2, FAT3, NCAM1, MYH10, DBN1	129	847	18826	2.7568	0.710651	0.0395691	0.0386085
GOTERM_BP_5	GO:0000902~cell morphogenesis	19	13.4752	0.00067637	COL18A1, POSTN, CUL7, SEMA3C, NRK, NTN4, FN1, TET1, ARHGAP18, PTN, PTPRF, SNAP91, FLRT2, CDH11, ERBB2, FAT3, NCAM1, MYH10, DBN1	129	1136	18826	2.44086	0.730152	0.0395691	0.0386085
GOTERM_BP_5	GO:0030199~collagen fibril organization	5	3.5461	0.000694912	COL1A1, FKBP10, COL3A1, COL14A1, PXDN	129	59	18826	12.3676	0.739673	0.0395691	0.0386085
GOTERM_BP_5	GO:0000281~mitotic cytokinesis	5	3.5461	0.000694912	CUL7, KIF23, KLHDC8B, KIF20A, MYH10	129	59	18826	12.3676	0.739673	0.0395691	0.0386085
GOTERM_BP_5	GO:0032355~response to estradiol	7	4.96454	0.000718176	COL1A1, CCNA2, POSTN, BCL2L11, TXNIP, PTN, EZH2	129	157	18826	6.50679	0.751146	0.0397254	0.038761
GOTERM_BP_5	GO:0098813~nuclear chromosome segregation	9	6.38298	0.000745877	TOP2A, CCNE2, PRC1, NCAPG2, KIF23, KLHDC8B, BRCA2, SMC4, SMC2	129	285	18826	4.60857	0.76415	0.0401116	0.0391378
GOTERM_BP_5	GO:0048812~neuron projection morphogenesis	14	9.92908	0.000896821	POSTN, CUL7, SEMA3C, NRK, FN1, TET1, PTPRF, SNAP91, FLRT2, CDH11, ERBB2, NCAM1, MYH10, DBN1	129	694	18826	2.94399	0.823956	0.0469255	0.0457863
GOTERM_BP_5	GO:0006281~DNA repair	12	8.51064	0.000921409	RRM1, MCM7, CDK2, MCM3, MCM4, MCM5, MCM6, TOPBP1, BRCA2, SMC4, POLE, SMC2	129	525	18826	3.33573	0.832148	0.0469434	0.0458037
GOTERM_BP_5	GO:0071295~cellular response to vitamin	4	2.83688	0.000985771	COL1A1, POSTN, TNC, PTN	129	29	18826	20.1294	0.85183	0.0489347	0.0477467
GOTERM_BP_5	GO:0009792~embryo development ending in birth or egg hatching	16	11.3475	0.00102279	FKBP10, SEMA3C, NRK, NCAPG2, IGF2, TET1, BRCA2, COL1A1, MMP14, COL3A1, BCL2L11, PTK7, G2E3, MYH10, DBN1, TEAD2	129	887	18826	2.63248	0.862087	0.049503	0.0483012
GOTERM_BP_5	GO:0045787~positive regulation of cell cycle	10	7.0922	0.00110717	RRM1, BCL2L11, NCAPG2, IGF2, KIF23, BRCA2, SMC4, SMC2, EZH2, LMNB1	129	377	18826	3.87103	0.882893	0.0516442	0.0503905
GOTERM_BP_5	GO:0048858~cell projection morphogenesis	14	9.92908	0.00113167	POSTN, CUL7, SEMA3C, NRK, FN1, TET1, PTPRF, SNAP91, FLRT2, CDH11, ERBB2, NCAM1, MYH10, DBN1	129	712	18826	2.86957	0.888324	0.0516442	0.0503905
GOTERM_BP_5	GO:0061564~axon development	12	8.51064	0.00117373	FLRT2, SEMA3C, CDH11, ERBB2, TNC, FN1, NCAM1, NREP, PTN, MYH10, DBN1, SNAP91	129	541	18826	3.23707	0.897067	0.0516442	0.0503905
GOTERM_BP_5	GO:0007346~regulation of mitotic cell cycle	12	8.51064	0.00117373	CUL7, RRM1, RBL1, CDKN2C, CCDC8, CDK2, IGF2, TOPBP1, MKI67, BRCA2, EZH2, LMNB1	129	541	18826	3.23707	0.897067	0.0516442	0.0503905
GOTERM_BP_5	GO:0010976~positive regulation of neuron projection development	10	7.0922	0.0012355	EEF1A1, CUL7, PTK7, DPYSL3, FN1, PTN, DBN1, PTPRF, SNAP91, EZH2	129	383	18826	3.81039	0.908681	0.0520406	0.0507772
GOTERM_BP_5	GO:0030182~neuron differentiation	23	16.3121	0.00123887	POSTN, CUL7, SEMA3C, NRK, TNC, NTN4, FN1, TET1, NREP, PTN, PTPRF, SNAP91, EEF1A1, FLRT2, PTK7, DPYSL3, CDH11, ERBB2, FAT3, NCAM1, MYH10, DBN1, EZH2	129	1613	18826	2.08095	0.909277	0.0520406	0.0507772
GOTERM_BP_5	GO:0048608~reproductive structure development	12	8.51064	0.00126338	ADAM19, FBN2, CUL7, RRM1, MMP14, KCNE1, BCL2L11, NRK, IGF2, TNC, PTN, BRCA2	129	546	18826	3.20743	0.913486	0.0520406	0.0507772
GOTERM_BP_5	GO:0061458~reproductive system development	12	8.51064	0.00135861	ADAM19, FBN2, CUL7, RRM1, MMP14, KCNE1, BCL2L11, NRK, IGF2, TNC, PTN, BRCA2	129	551	18826	3.17832	0.928069	0.0532296	0.0519373
GOTERM_BP_5	GO:0035107~appendage morphogenesis	7	4.96454	0.00137473	FBN2, COL3A1, FRAS1, BCL2L11, SEMA3C, GJA5, GPC3	129	178	18826	5.73913	0.930283	0.0532296	0.0519373
GOTERM_BP_5	GO:0035108~limb morphogenesis	7	4.96454	0.00137473	FBN2, COL3A1, FRAS1, BCL2L11, SEMA3C, GJA5, GPC3	129	178	18826	5.73913	0.930283	0.0532296	0.0519373
GOTERM_BP_5	GO:0006310~DNA recombination	9	6.38298	0.001627	TOP2A, MCM7, MCM3, MCM4, MCM5, MCM6, TOPBP1, BRCA2, EZH2	129	322	18826	4.07901	0.957252	0.061673	0.0601757
GOTERM_BP_5	GO:0032990~cell part morphogenesis	14	9.92908	0.00165651	POSTN, CUL7, SEMA3C, NRK, FN1, TET1, PTPRF, SNAP91, FLRT2, CDH11, ERBB2, NCAM1, MYH10, DBN1	129	743	18826	2.74984	0.959629	0.061673	0.0601757
GOTERM_BP_5	GO:0051962~positive regulation of nervous system development	13	9.21986	0.00250427	CUL7, FN1, PTN, THBS2, PTPRF, SNAP91, EEF1A1, FLRT2, PTK7, DPYSL3, DBN1, EZH2, LRRC4B	129	686	18826	2.76559	0.992206	0.0914768	0.0892561
GOTERM_BP_5	GO:0007126~meiotic nuclear division	7	4.96454	0.00279784	TOP2A, BCL2L11, CCNE2, TOPBP1, BRCA2, SMC4, SMC2	129	205	18826	4.98325	0.995591	0.0986415	0.0962468
GOTERM_BP_5	GO:0061640~cytoskeleton-dependent cytokinesis	5	3.5461	0.00281635	CUL7, KIF23, KLHDC8B, KIF20A, MYH10	129	86	18826	8.48477	0.995747	0.0986415	0.0962468
GOTERM_BP_5	GO:1902969~mitotic DNA replication	3	2.12766	0.00289526	MCM3, MCM4, MCM6	129	12	18826	36.4845	0.996351	0.0986415	0.0962468
GOTERM_BP_5	GO:0085029~extracellular matrix assembly	4	2.83688	0.00290422	FKBP10, COL3A1, NTN4, PHLDB2	129	42	18826	13.8989	0.996414	0.0986415	0.0962468
GOTERM_BP_5	GO:0050807~regulation of synapse organization	7	4.96454	0.00300615	FLRT2, PTN, THBS2, MYH10, DBN1, SNAP91, LRRC4B	129	208	18826	4.91137	0.997058	0.0998746	0.09745
GOTERM_BP_5	GO:0000910~cytokinesis	6	4.25532	0.0030437	CUL7, PRC1, KIF23, KLHDC8B, KIF20A, MYH10	129	144	18826	6.08075	0.997265	0.0998746	0.09745
GOTERM_BP_5	GO:0033044~regulation of chromosome organization	10	7.0922	0.00311189	TOP2A, DNMT1, CDK2, ATAD2, IGF2, APLNR, TET1, MKI67, SMC4, SMC2	129	439	18826	3.32433	0.997604	0.100362	0.0979257
GOTERM_BP_5	GO:0071417~cellular response to organonitrogen compound	13	9.21986	0.00316224	KLF11, DDC, DNMT1, KCNE1, IGF2, PTPRF, COL1A1, CCNA2, COL3A1, BCL2L11, CDK2, GRB10, EZH2	129	706	18826	2.68724	0.997827	0.100362	0.0979257
GOTERM_BP_5	GO:0090068~positive regulation of cell cycle process	8	5.67376	0.00324675	RRM1, NCAPG2, IGF2, KIF23, SMC4, SMC2, EZH2, LMNB1	129	283	18826	4.12546	0.998156	0.101382	0.0989212
GOTERM_BP_5	GO:0060173~limb development	7	4.96454	0.00337886	FBN2, COL3A1, FRAS1, BCL2L11, SEMA3C, GJA5, GPC3	129	213	18826	4.79608	0.998574	0.103833	0.101312
GOTERM_BP_5	GO:0016477~cell migration	21	14.8936	0.00381667	FBN2, COL18A1, POSTN, SEMA3C, IGF2, NTN4, FN1, PTN, PTPRF, COL1A1, VCAN, MMP14, COL3A1, FLRT2, PTK7, DPYSL3, GPC3, GRB10, FAT3, MYH10, PHLDB2	129	1544	18826	1.98491	0.999391	0.115454	0.112651
GOTERM_BP_5	GO:1903046~meiotic cell cycle process	7	4.96454	0.0039572	TOP2A, BCL2L11, CCNE2, TOPBP1, BRCA2, SMC4, SMC2	129	220	18826	4.64348	0.999536	0.117864	0.115002
GOTERM_BP_5	GO:0051960~regulation of nervous system development	17	12.0567	0.00416906	CUL7, SEMA3C, FN1, NREP, PTN, THBS2, PTPRF, SNAP91, EEF1A1, COL3A1, FLRT2, PTK7, DPYSL3, FAT3, DBN1, EZH2, LRRC4B	129	1129	18826	2.19747	0.999693	0.122293	0.119324
GOTERM_BP_5	GO:0010975~regulation of neuron projection development	12	8.51064	0.00430672	EEF1A1, CUL7, SEMA3C, PTK7, DPYSL3, FN1, FAT3, PTN, DBN1, PTPRF, SNAP91, EZH2	129	640	18826	2.73634	0.999765	0.124445	0.121424
GOTERM_BP_5	GO:0060485~mesenchyme development	8	5.67376	0.00454475	COL1A1, CUL7, SEMA3C, PTK7, APLNR, FN1, TEAD2, EZH2	129	301	18826	3.87875	0.999852	0.129392	0.126251
GOTERM_BP_5	GO:0048667~cell morphogenesis involved in neuron differentiation	12	8.51064	0.00461567	CUL7, FLRT2, SEMA3C, CDH11, ERBB2, FN1, TET1, NCAM1, MYH10, DBN1, PTPRF, SNAP91	129	646	18826	2.71092	0.999871	0.129506	0.126362
GOTERM_BP_5	GO:0031669~cellular response to nutrient levels	7	4.96454	0.00555136	COL1A1, POSTN, SCD4, TNC, PRKAG2, ANGPTL4, PTN	129	236	18826	4.32867	0.999979	0.152018	0.148328
GOTERM_BP_5	GO:0060284~regulation of cell development	17	12.0567	0.00557505	POSTN, CUL7, SEMA3C, COL14A1, FN1, NREP, PTN, PTPRF, SNAP91, EEF1A1, COL3A1, FLRT2, PTK7, DPYSL3, FAT3, DBN1, EZH2	129	1164	18826	2.1314	0.99998	0.152018	0.148328
GOTERM_BP_5	GO:0045666~positive regulation of neuron differentiation	10	7.0922	0.00585551	EEF1A1, CUL7, PTK7, DPYSL3, FN1, PTN, DBN1, PTPRF, SNAP91, EZH2	129	484	18826	3.01525	0.999988	0.157448	0.153626
GOTERM_BP_5	GO:0045132~meiotic chromosome segregation	5	3.5461	0.00593855	TOP2A, CCNE2, BRCA2, SMC4, SMC2	129	106	18826	6.88387	0.99999	0.157494	0.15367
GOTERM_BP_5	GO:0048468~cell development	30	21.2766	0.00665126	COL18A1, CUL7, KCNE1, SEMA3C, COL14A1, NRK, TNC, NTN4, NREP, PTN, BRCA2, PTPRF, CSRP2, FLRT2, DPYSL3, ERBB2, NCAM1, MYH10, POSTN, FN1, TET1, SNAP91, EEF1A1, COL3A1, CDK6, PTK7, CDH11, FAT3, DBN1, EZH2	129	2678	18826	1.63485	0.999998	0.174011	0.169787
GOTERM_BP_5	GO:0031346~positive regulation of cell projection organization	10	7.0922	0.00674867	EEF1A1, CUL7, PTK7, DPYSL3, FN1, PTN, DBN1, PTPRF, SNAP91, EZH2	129	495	18826	2.94824	0.999998	0.174206	0.169976
GOTERM_BP_5	GO:0070849~response to epidermal growth factor	4	2.83688	0.00687522	COL1A1, EEF1A1, MCM7, ERBB2	129	57	18826	10.2413	0.999998	0.175137	0.170885
GOTERM_BP_5	GO:0051129~negative regulation of cellular component organization	14	9.92908	0.00699898	TOP2A, POSTN, DNMT1, SEMA3C, ATAD2, TET1, PTN, PTPRF, MMP14, DPYSL3, FAT3, TMSB10, PHLDB2, DBN1	129	881	18826	2.31911	0.999999	0.175974	0.171702
GOTERM_BP_5	GO:0061572~actin filament bundle organization	6	4.25532	0.0072523	ELN, DPYSL3, SH3PXD2B, PHLDB2, MYH10, DBN1	129	177	18826	4.94705	0.999999	0.180006	0.175636
GOTERM_BP_5	GO:0048598~embryonic morphogenesis	12	8.51064	0.00761445	FBN2, MMP14, FRAS1, BCL2L11, PTK7, GJA5, IGF2, APLNR, FN1, GPC3, PHLDB2, TEAD2	129	692	18826	2.53072	1	0.186602	0.182072
GOTERM_BP_5	GO:0033043~regulation of organelle organization	19	13.4752	0.00809595	TOP2A, CUL7, DNMT1, ELN, ATAD2, IGF2, TET1, ARHGAP18, MKI67, SMC4, SMC2, BCL2L11, CCDC8, SH3PXD2B, CDK2, APLNR, TMSB10, PHLDB2, DBN1	129	1430	18826	1.93904	1	0.195922	0.191166
GOTERM_BP_5	GO:0002009~morphogenesis of an epithelium	11	7.80142	0.00834287	MMP14, FRAS1, SEMA3C, PTK7, KIF26B, TNC, NTN4, APLNR, GPC3, PHLDB2, TEAD2	129	605	18826	2.65342	1	0.199041	0.194209
GOTERM_BP_5	GO:0050767~regulation of neurogenesis	15	10.6383	0.00843047	CUL7, SEMA3C, FN1, NREP, PTN, PTPRF, SNAP91, EEF1A1, COL3A1, FLRT2, PTK7, DPYSL3, FAT3, DBN1, EZH2	129	1005	18826	2.17818	1	0.199041	0.194209
GOTERM_BP_5	GO:1900006~positive regulation of dendrite development	5	3.5461	0.00862126	CUL7, PTN, DBN1, PTPRF, EZH2	129	118	18826	6.18381	1	0.201094	0.196212
GOTERM_BP_5	GO:0010812~negative regulation of cell-substrate adhesion	4	2.83688	0.00906017	COL1A1, POSTN, MMP14, PHLDB2	129	63	18826	9.2659	1	0.206509	0.201496
GOTERM_BP_5	GO:0001666~response to hypoxia	8	5.67376	0.00906677	CCNA2, POSTN, MMP14, FNDC1, UCP3, ACOT2, ANGPTL4, PTN	129	343	18826	3.4038	1	0.206509	0.201496
GOTERM_BP_5	GO:0030036~actin cytoskeleton organization	12	8.51064	0.00978752	GAS2L3, CSRP2, PTK7, ELN, NRK, DPYSL3, SH3PXD2B, ARHGAP18, PHLDB2, TMSB10, MYH10, DBN1	129	717	18826	2.44248	1	0.220071	0.214728
GOTERM_BP_5	GO:0007584~response to nutrient	6	4.25532	0.00988954	COL1A1, POSTN, UCP3, SCD4, TNC, PTN	129	191	18826	4.58444	1	0.220071	0.214728
GOTERM_BP_5	GO:0001890~placenta development	6	4.25532	0.0101	ADAM19, FBN2, CUL7, NRK, IGF2, PTN	129	192	18826	4.56056	1	0.2222	0.216806
GOTERM_BP_5	GO:1905475~regulation of protein localization to membrane	6	4.25532	0.0103136	MMP14, KCNE1, ERBB2, GPC3, PTN, DBN1	129	193	18826	4.53693	1	0.224349	0.218902
GOTERM_BP_5	GO:0071300~cellular response to retinoic acid	4	2.83688	0.0111574	COL1A1, PTK7, TNC, TEAD2	129	68	18826	8.58459	1	0.240009	0.234182
GOTERM_BP_5	GO:0000819~sister chromatid segregation	6	4.25532	0.0116602	TOP2A, PRC1, NCAPG2, KIF23, SMC4, SMC2	129	199	18826	4.40014	1	0.24638	0.240399
GOTERM_BP_5	GO:2000145~regulation of cell motility	15	10.6383	0.0117081	FBN2, COL18A1, POSTN, SEMA3C, IGF2, FN1, ARHGAP18, PTN, COL1A1, MMP14, COL3A1, FLRT2, DPYSL3, TMSB10, PHLDB2	129	1046	18826	2.0928	1	0.24638	0.240399
GOTERM_BP_5	GO:0032526~response to retinoic acid	5	3.5461	0.0120118	COL1A1, PTK7, TNC, MEST, TEAD2	129	130	18826	5.613	1	0.247287	0.241283
GOTERM_BP_5	GO:0003279~cardiac septum development	5	3.5461	0.0120118	SEMA3C, PTK7, GJA5, APLNR, MYH10	129	130	18826	5.613	1	0.247287	0.241283
GOTERM_BP_5	GO:0065004~protein-DNA complex assembly	6	4.25532	0.0121344	MCM7, HJURP, MCM3, MCM4, MCM5, MCM6	129	201	18826	4.35636	1	0.247287	0.241283
GOTERM_BP_5	GO:2000736~regulation of stem cell differentiation	4	2.83688	0.0125392	CDK6, SEMA3C, PTN, TEAD2	129	71	18826	8.22186	1	0.252078	0.245958
GOTERM_BP_5	GO:0022604~regulation of cell morphogenesis	10	7.0922	0.0127401	POSTN, CUL7, SEMA3C, FN1, ARHGAP18, PTN, MYH10, DBN1, PTPRF, SNAP91	129	549	18826	2.65825	1	0.252078	0.245958
GOTERM_BP_5	GO:1901652~response to peptide	10	7.0922	0.0128795	COL1A1, CCNA2, KLF11, COL3A1, BCL2L11, UCP3, CDK2, IGF2, GRB10, PTPRF	129	550	18826	2.65342	1	0.252078	0.245958
GOTERM_BP_5	GO:0035904~aorta development	4	2.83688	0.0130205	FKBP10, COL3A1, APLNR, MYH10	129	72	18826	8.10767	1	0.252078	0.245958
GOTERM_BP_5	GO:0031102~neuron projection regeneration	4	2.83688	0.0130205	TNC, NREP, PTN, PTPRF	129	72	18826	8.10767	1	0.252078	0.245958
GOTERM_BP_5	GO:0007015~actin filament organization	9	6.38298	0.0133909	GAS2L3, ELN, DPYSL3, SH3PXD2B, ARHGAP18, PHLDB2, TMSB10, MYH10, DBN1	129	460	18826	2.85531	1	0.254317	0.248143
GOTERM_BP_5	GO:1905820~positive regulation of chromosome separation	3	2.12766	0.0133989	NCAPG2, SMC4, SMC2	129	26	18826	16.839	1	0.254317	0.248143
GOTERM_BP_5	GO:0005977~glycogen metabolic process	4	2.83688	0.0140147	IGF2, GRB10, PRKAG2, PYGL	129	74	18826	7.88854	1	0.260888	0.254555
GOTERM_BP_5	GO:0006073~cellular glucan metabolic process	4	2.83688	0.0140147	IGF2, GRB10, PRKAG2, PYGL	129	74	18826	7.88854	1	0.260888	0.254555
GOTERM_BP_5	GO:0007127~meiosis I	5	3.5461	0.0143051	TOP2A, BCL2L11, CCNE2, TOPBP1, BRCA2	129	137	18826	5.3262	1	0.262852	0.256471
GOTERM_BP_5	GO:0044042~glucan metabolic process	4	2.83688	0.0145275	IGF2, GRB10, PRKAG2, PYGL	129	75	18826	7.78336	1	0.262852	0.256471
GOTERM_BP_5	GO:0000079~regulation of cyclin-dependent protein serine/threonine kinase activity	4	2.83688	0.0145275	CCNA2, CDKN2C, CCNE2, CCNG2	129	75	18826	7.78336	1	0.262852	0.256471
GOTERM_BP_5	GO:0001558~regulation of cell growth	9	6.38298	0.0150634	TRO, MMP14, CDKN2C, SEMA3C, COL14A1, ERBB2, TNC, FN1, DBN1	129	470	18826	2.79456	1	0.270026	0.26347
GOTERM_BP_5	GO:0099560~synaptic membrane adhesion	3	2.12766	0.015447	PTPRF, PCDH17, LRRC4B	129	28	18826	15.6362	1	0.274361	0.267701
GOTERM_BP_5	GO:0060976~coronary vasculature development	4	2.83688	0.0161293	PTK7, APLNR, GPC3, MYH10	129	78	18826	7.484	1	0.283875	0.276983
GOTERM_BP_5	GO:0030334~regulation of cell migration	14	9.92908	0.0166299	FBN2, COL18A1, POSTN, SEMA3C, IGF2, FN1, PTN, COL1A1, MMP14, COL3A1, FLRT2, DPYSL3, TMSB10, PHLDB2	129	985	18826	2.07425	1	0.288401	0.2814
GOTERM_BP_5	GO:1904029~regulation of cyclin-dependent protein kinase activity	4	2.83688	0.0166844	CCNA2, CDKN2C, CCNE2, CCNG2	129	79	18826	7.38927	1	0.288401	0.2814
GOTERM_BP_5	GO:0035113~embryonic appendage morphogenesis	5	3.5461	0.0172697	FBN2, FRAS1, BCL2L11, GJA5, GPC3	129	145	18826	5.03234	1	0.293282	0.286162
GOTERM_BP_5	GO:0030326~embryonic limb morphogenesis	5	3.5461	0.0172697	FBN2, FRAS1, BCL2L11, GJA5, GPC3	129	145	18826	5.03234	1	0.293282	0.286162
GOTERM_BP_5	GO:0016358~dendrite development	7	4.96454	0.0175203	CUL7, TET1, FAT3, PTN, DBN1, PTPRF, EZH2	129	303	18826	3.3715	1	0.294951	0.287791
GOTERM_BP_5	GO:2000027~regulation of organ morphogenesis	6	4.25532	0.0179245	SEMA3C, PTK7, NTN4, GPC3, PTN, ASPN	129	222	18826	3.94427	1	0.298525	0.291277
GOTERM_BP_5	GO:0008284~positive regulation of cell proliferation	15	10.6383	0.0180887	COL18A1, DNMT1, IGF2, TNC, FN1, TET1, PTN, CCNA2, CDK6, PRC1, ERBB2, CDK2, APLNR, NCAM1, EZH2	129	1105	18826	1.98106	1	0.298525	0.291277
GOTERM_BP_5	GO:0009890~negative regulation of biosynthetic process	22	15.6028	0.0181952	KLF11, TIA1, DNMT1, MYEF2, PEG3, ATAD2, IGF2, FN1, TET1, ZFP608, CHD3, BRCA2, EEF1A1, TRO, RBL1, CDK6, CDK2, GRB10, TXNIP, MAGED2, ITM2A, EZH2	129	1909	18826	1.68184	1	0.298525	0.291277
GOTERM_BP_5	GO:0071711~basement membrane organization	3	2.12766	0.0187526	FLRT2, NTN4, PHLDB2	129	31	18826	14.123	1	0.305085	0.297678
GOTERM_BP_5	GO:0010558~negative regulation of macromolecule biosynthetic process	21	14.8936	0.0190507	KLF11, TIA1, DNMT1, MYEF2, PEG3, ATAD2, IGF2, FN1, TET1, ZFP608, CHD3, BRCA2, TRO, RBL1, CDK6, CDK2, GRB10, TXNIP, MAGED2, ITM2A, EZH2	129	1799	18826	1.70356	1	0.307352	0.299891
GOTERM_BP_5	GO:0022612~gland morphogenesis	5	3.5461	0.0201569	SEMA3C, TNC, NTN4, PTN, MKI67	129	152	18826	4.80059	1	0.32251	0.314681
GOTERM_BP_5	GO:1901990~regulation of mitotic cell cycle phase transition	7	4.96454	0.0213453	RRM1, RBL1, CDKN2C, CDK2, TOPBP1, EZH2, LMNB1	129	317	18826	3.22261	1	0.338725	0.330502
GOTERM_BP_5	GO:0007162~negative regulation of cell adhesion	7	4.96454	0.0216385	COL1A1, POSTN, MMP14, ERBB2, TNC, ZFP608, PHLDB2	129	318	18826	3.21247	1	0.339588	0.331344
GOTERM_BP_5	GO:0010720~positive regulation of cell development	11	7.80142	0.0217505	EEF1A1, CUL7, SEMA3C, PTK7, DPYSL3, FN1, PTN, DBN1, PTPRF, SNAP91, EZH2	129	703	18826	2.28352	1	0.339588	0.331344
GOTERM_BP_5	GO:2001252~positive regulation of chromosome organization	6	4.25532	0.0222957	DNMT1, CDK2, APLNR, TET1, SMC4, SMC2	129	235	18826	3.72608	1	0.343317	0.334983
GOTERM_BP_5	GO:0050678~regulation of epithelial cell proliferation	8	5.67376	0.022344	CDK6, CD109, ERBB2, IGF2, APLNR, GPC3, PTN, BRCA2	129	411	18826	2.84064	1	0.343317	0.334983
GOTERM_BP_5	GO:0050769~positive regulation of neurogenesis	10	7.0922	0.0235159	EEF1A1, CUL7, PTK7, DPYSL3, FN1, PTN, DBN1, PTPRF, SNAP91, EZH2	129	610	18826	2.39243	1	0.358479	0.349776
GOTERM_BP_5	GO:0006112~energy reserve metabolic process	4	2.83688	0.0248711	IGF2, GRB10, PRKAG2, PYGL	129	92	18826	6.34513	1	0.376176	0.367043
GOTERM_BP_5	GO:0060722~cell proliferation involved in embryonic placenta development	2	1.41844	0.0269224	NRK, IGF2	129	4	18826	72.969	1	0.404045	0.394236
GOTERM_BP_5	GO:0001953~negative regulation of cell-matrix adhesion	3	2.12766	0.0274915	POSTN, MMP14, PHLDB2	129	38	18826	11.5214	1	0.406287	0.396424
GOTERM_BP_5	GO:0031935~regulation of chromatin silencing	3	2.12766	0.0274915	DNMT1, ATAD2, TET1	129	38	18826	11.5214	1	0.406287	0.396424
GOTERM_BP_5	GO:2000113~negative regulation of cellular macromolecule biosynthetic process	20	14.1844	0.0281218	KLF11, TIA1, DNMT1, MYEF2, PEG3, ATAD2, IGF2, TET1, ZFP608, CHD3, BRCA2, TRO, RBL1, CDK6, CDK2, GRB10, TXNIP, MAGED2, ITM2A, EZH2	129	1754	18826	1.66406	1	0.412434	0.402422
GOTERM_BP_5	GO:0031344~regulation of cell projection organization	12	8.51064	0.0283336	EEF1A1, CUL7, SEMA3C, PTK7, DPYSL3, FN1, FAT3, PTN, DBN1, PTPRF, SNAP91, EZH2	129	841	18826	2.08235	1	0.412434	0.402422
GOTERM_BP_5	GO:0000226~microtubule cytoskeleton organization	10	7.0922	0.0289147	CUL7, GAS2L3, PRC1, CCDC8, CDK2, KIF23, CHD3, KIF20A, BRCA2, PHLDB2	129	633	18826	2.3055	1	0.413014	0.402988
GOTERM_BP_5	GO:0030324~lung development	6	4.25532	0.0289835	COL3A1, MMP14, PTK7, TNC, GPC3, PTN	129	252	18826	3.47471	1	0.413014	0.402988
GOTERM_BP_5	GO:0007167~enzyme linked receptor protein signaling pathway	13	9.21986	0.0290134	FBN2, IGF2, NREP, PTPRF, ASPN, COL1A1, COL3A1, FLRT2, CD109, ERBB2, GPC3, GRB10, TXNIP	129	953	18826	1.99076	1	0.413014	0.402988
GOTERM_BP_5	GO:0000070~mitotic sister chromatid segregation	5	3.5461	0.0294266	PRC1, NCAPG2, KIF23, SMC4, SMC2	129	171	18826	4.26719	1	0.415839	0.405743
GOTERM_BP_5	GO:0044264~cellular polysaccharide metabolic process	4	2.83688	0.0300271	IGF2, GRB10, PRKAG2, PYGL	129	99	18826	5.89648	1	0.42125	0.411023
GOTERM_BP_5	GO:0030323~respiratory tube development	6	4.25532	0.0302819	COL3A1, MMP14, PTK7, TNC, GPC3, PTN	129	255	18826	3.43383	1	0.421769	0.411529
GOTERM_BP_5	GO:0007156~homophilic cell adhesion via plasma membrane adhesion molecules	5	3.5461	0.030527	CDH11, FAT3, PCDH18, PTPRF, PCDH17	129	173	18826	4.21786	1	0.422145	0.411897
GOTERM_BP_5	GO:0050680~negative regulation of epithelial cell proliferation	5	3.5461	0.0316516	CDK6, CD109, GPC3, PTN, BRCA2	129	175	18826	4.16966	1	0.434592	0.424041
GOTERM_BP_5	GO:0006325~chromatin organization	12	8.51064	0.0318841	CCNA2, DNMT1, RBL1, CDK2, ATAD2, IGF2, APLNR, HJURP, TET1, CHD3, BRCA2, EZH2	129	857	18826	2.04347	1	0.434702	0.424149
GOTERM_BP_5	GO:0045597~positive regulation of cell differentiation	15	10.6383	0.0337568	FBN2, CUL7, SEMA3C, FN1, PTN, PTPRF, SNAP91, COL1A1, EEF1A1, MMP14, PTK7, DPYSL3, SH3PXD2B, DBN1, EZH2	129	1201	18826	1.82271	1	0.451226	0.440272
GOTERM_BP_5	GO:0035239~tube morphogenesis	8	5.67376	0.0338463	MMP14, BCL2L11, PTK7, KIF26B, TNC, APLNR, GPC3, TEAD2	129	449	18826	2.60023	1	0.451226	0.440272
GOTERM_BP_5	GO:0046546~development of primary male sexual characteristics	5	3.5461	0.0339731	RRM1, MMP14, KCNE1, BCL2L11, LHFPL2	129	179	18826	4.07648	1	0.451226	0.440272
GOTERM_BP_5	GO:0051304~chromosome separation	4	2.83688	0.0340284	TOP2A, NCAPG2, SMC4, SMC2	129	104	18826	5.613	1	0.451226	0.440272
GOTERM_BP_5	GO:0032465~regulation of cytokinesis	4	2.83688	0.0348603	PRC1, KIF23, KIF20A, BRCA2	129	105	18826	5.55954	1	0.453215	0.442212
GOTERM_BP_5	GO:0060968~regulation of gene silencing	4	2.83688	0.0348603	DNMT1, CDK2, ATAD2, TET1	129	105	18826	5.55954	1	0.453215	0.442212
GOTERM_BP_5	GO:1901987~regulation of cell cycle phase transition	7	4.96454	0.0348807	RRM1, RBL1, CDKN2C, CDK2, TOPBP1, EZH2, LMNB1	129	356	18826	2.86957	1	0.453215	0.442212
GOTERM_BP_5	GO:0048568~embryonic organ development	9	6.38298	0.0352311	FBN2, MMP14, PTK7, GJA5, NRK, IGF2, APLNR, POLE, TEAD2	129	553	18826	2.37512	1	0.454716	0.443677
GOTERM_BP_5	GO:0048732~gland development	9	6.38298	0.0355503	BCL2L11, SEMA3C, IGF2, TNC, NTN4, PTN, MKI67, BRCA2, EZH2	129	554	18826	2.37083	1	0.455697	0.444634
GOTERM_BP_5	GO:0031214~biomineral tissue development	5	3.5461	0.0357779	FBN2, COL1A1, GPC3, PTN, ASPN	129	182	18826	4.00929	1	0.455697	0.444634
GOTERM_BP_5	GO:0034446~substrate adhesion-dependent cell spreading	4	2.83688	0.0365556	POSTN, NTN4, FN1, DBN1	129	107	18826	5.45563	1	0.462559	0.45133
GOTERM_BP_5	GO:0051984~positive regulation of chromosome segregation	3	2.12766	0.0375461	NCAPG2, SMC4, SMC2	129	45	18826	9.7292	1	0.472008	0.460549
GOTERM_BP_5	GO:0010769~regulation of cell morphogenesis involved in differentiation	7	4.96454	0.0386445	POSTN, CUL7, SEMA3C, FN1, DBN1, PTPRF, SNAP91	129	365	18826	2.79881	1	0.479372	0.467734
GOTERM_BP_5	GO:0001525~angiogenesis	9	6.38298	0.0395344	COL18A1, MMP14, GJA5, IGF2, APLNR, FN1, ANGPTL4, PTN, THBS2	129	566	18826	2.32057	1	0.479372	0.467734
GOTERM_BP_5	GO:0007417~central nervous system development	14	9.92908	0.0395937	RRM1, KCNE1, CDKN2C, PTN, BRCA2, PCDH18, VCAN, COL3A1, BCL2L11, CDH11, ERBB2, NCAM1, MYH10, EZH2	129	1113	18826	1.8357	1	0.479372	0.467734
GOTERM_BP_5	GO:0071774~response to fibroblast growth factor	4	2.83688	0.0400711	COL1A1, POSTN, FLRT2, TNC	129	111	18826	5.25903	1	0.479372	0.467734
GOTERM_BP_5	GO:1902975~mitotic DNA replication initiation	2	1.41844	0.0401127	MCM3, MCM4	129	6	18826	48.646	1	0.479372	0.467734
GOTERM_BP_5	GO:1902315~nuclear cell cycle DNA replication initiation	2	1.41844	0.0401127	MCM3, MCM4	129	6	18826	48.646	1	0.479372	0.467734
GOTERM_BP_5	GO:1902292~cell cycle DNA replication initiation	2	1.41844	0.0401127	MCM3, MCM4	129	6	18826	48.646	1	0.479372	0.467734
GOTERM_BP_5	GO:0051256~mitotic spindle midzone assembly	2	1.41844	0.0401127	PRC1, KIF23	129	6	18826	48.646	1	0.479372	0.467734
GOTERM_BP_5	GO:1901653~cellular response to peptide	7	4.96454	0.0412928	CCNA2, KLF11, BCL2L11, CDK2, IGF2, GRB10, PTPRF	129	371	18826	2.75355	1	0.490446	0.47854
GOTERM_BP_5	GO:0043434~response to peptide hormone	8	5.67376	0.0424477	COL1A1, CCNA2, COL3A1, UCP3, CDK2, IGF2, GRB10, PTPRF	129	472	18826	2.47353	1	0.50109	0.488925
GOTERM_BP_5	GO:1902749~regulation of cell cycle G2/M phase transition	4	2.83688	0.0428163	RRM1, CDK2, TOPBP1, LMNB1	129	114	18826	5.12063	1	0.502378	0.490182
GOTERM_BP_5	GO:0060541~respiratory system development	6	4.25532	0.0441751	COL3A1, MMP14, PTK7, TNC, GPC3, PTN	129	283	18826	3.09409	1	0.515199	0.502692
GOTERM_BP_5	GO:0030282~bone mineralization	4	2.83688	0.0456536	FBN2, GPC3, PTN, ASPN	129	117	18826	4.98933	1	0.528054	0.515235
GOTERM_BP_5	GO:0045596~negative regulation of cell differentiation	12	8.51064	0.0462111	POSTN, COL3A1, DNMT1, CDK6, SEMA3C, DPYSL3, ERBB2, IGF2, ZFP608, FAT3, PTN, EZH2	129	911	18826	1.92234	1	0.528054	0.515235
GOTERM_BP_5	GO:0010770~positive regulation of cell morphogenesis involved in differentiation	5	3.5461	0.046328	CUL7, FN1, DBN1, PTPRF, SNAP91	129	198	18826	3.6853	1	0.528054	0.515235
GOTERM_BP_5	GO:0010032~meiotic chromosome condensation	2	1.41844	0.0466412	SMC4, SMC2	129	7	18826	41.6966	1	0.528054	0.515235
GOTERM_BP_5	GO:0000022~mitotic spindle elongation	2	1.41844	0.0466412	PRC1, KIF23	129	7	18826	41.6966	1	0.528054	0.515235
GOTERM_BP_5	GO:0031327~negative regulation of cellular biosynthetic process	20	14.1844	0.047677	KLF11, TIA1, DNMT1, MYEF2, PEG3, ATAD2, IGF2, TET1, ZFP608, CHD3, BRCA2, TRO, RBL1, CDK6, CDK2, GRB10, TXNIP, MAGED2, ITM2A, EZH2	129	1864	18826	1.56586	1	0.536644	0.523615
GOTERM_BP_5	GO:0003205~cardiac chamber development	5	3.5461	0.0484797	SEMA3C, PTK7, GJA5, APLNR, MYH10	129	201	18826	3.6303	1	0.542524	0.529353
GOTERM_BP_5	GO:0045137~development of primary sexual characteristics	6	4.25532	0.0493349	RRM1, MMP14, KCNE1, BCL2L11, LHFPL2, BRCA2	129	292	18826	2.99873	1	0.548922	0.535596
GOTERM_BP_5	GO:0031032~actomyosin structure organization	5	3.5461	0.0499445	CSRP2, ELN, SH3PXD2B, PHLDB2, MYH10	129	203	18826	3.59453	1	0.552528	0.539115

## Sheet: miR-145a-5p-KEGG
Category	Term	Count	%	PValue	Genes	List Total	Pop Hits	Pop Total	Fold Enrichment	Bonferroni	Benjamini	FDR
KEGG_PATHWAY	mmu04110:Cell cycle	11	7.80142	1.30651e-08	CCNA2, RBL1, CDKN2C, CDK6, CCNE2, MCM7, CDK2, MCM3, MCM4, MCM5, MCM6	64	125	8977	12.3434	1.92056e-06	1.92056e-06	1.85524e-06
KEGG_PATHWAY	mmu03030:DNA replication	6	4.25532	3.99917e-06	MCM7, MCM3, MCM4, MCM5, MCM6, POLE	64	35	8977	24.0455	0.000587706	0.000293939	0.000283941
KEGG_PATHWAY	mmu04151:PI3K-Akt signaling pathway	10	7.0922	0.000828069	COL1A1, CDK6, BCL2L11, CCNE2, CDK2, ERBB2, IGF2, TNC, FN1, THBS2	64	359	8977	3.90712	0.114654	0.0405754	0.0391952
KEGG_PATHWAY	mmu04512:ECM-receptor interaction	5	3.5461	0.00330659	COL1A1, FRAS1, TNC, FN1, THBS2	64	88	8977	7.96964	0.385456	0.10594	0.102337
KEGG_PATHWAY	mmu05165:Human papillomavirus infection	9	6.38298	0.00360341	COL1A1, CCNA2, RBL1, CDK6, CCNE2, CDK2, TNC, FN1, THBS2	64	362	8977	3.48727	0.411782	0.10594	0.102337
KEGG_PATHWAY	mmu05206:MicroRNAs in cancer	8	5.67376	0.00510135	DNMT1, CDK6, BCL2L11, CCNE2, ERBB2, TNC, KIF23, EZH2	64	303	8977	3.70338	0.528491	0.124983	0.120732
KEGG_PATHWAY	mmu04974:Protein digestion and absorption	5	3.5461	0.00684811	COL1A1, COL18A1, COL3A1, COL14A1, ELN	64	108	8977	6.49378	0.63583	0.14381	0.138919
KEGG_PATHWAY	mmu04115:p53 signaling pathway	4	2.83688	0.0139327	CDK6, CCNE2, CCNG2, CDK2	64	72	8977	7.79253	0.872865	0.256013	0.247305
KEGG_PATHWAY	mmu05222:Small cell lung cancer	4	2.83688	0.0273389	CDK6, CCNE2, CDK2, FN1	64	93	8977	6.03293	0.983004	0.446535	0.431346
KEGG_PATHWAY	mmu05200:Pathways in cancer	9	6.38298	0.0351044	CCNA2, CDK6, BCL2L11, CCNE2, CDK2, ERBB2, IGF2, FN1, BRCA2	64	543	8977	2.32484	0.994769	0.516035	0.498483
KEGG_PATHWAY	mmu04218:Cellular senescence	5	3.5461	0.0399018	CCNA2, RBL1, CDK6, CCNE2, CDK2	64	184	8977	3.81157	0.997486	0.533233	0.515096

[truncated: 14 more sheets: miR-149-5p-GO, miR-149-5p-KEGG, miR-185-5p-chart, miR-185-5p-KEGG, miR-328-5p-GO, miR-328-5p-KEGG, miR-378a-5p-GO, miR-378a-5p-KEGG, miR-378c-GO, miR-378c-KEGG, miR-486-5p-GO, miR-486-5p-KEGG, let-7a-2-GO, let-7a-2-KEGG]
